# Supplementary material for: 8-Furyl­imidazolo-2′-de­oxy­cytidine: crystal structure, packing, atropisomerism and fluorescence
Source: Acta Crystallogr C Struct Chem. 2022 Feb 9;78(Pt 3):141–7. doi: 10.1107/S2053229622001000 (PMC8896525; doi:10.1107/S2053229622001000)
Supplement: Supplementary file 1 [file c-78-00141-sup1.cif]

##############################################################################
#                                                                            #
# This CIF contains the data in a paper accepted for publication in          #
# Acta Crystallographica Section C. It conforms to the requirements of       #
# Notes for Authors for Acta Crystallographica Section C, and has been       #
# peer reviewed under the auspices of the IUCr Commission on Journals.       #
#                                                                            #
# Full details of the Crystallographic Information File format               #
# are given in the paper "The Crystallographic Information File (CIF):       #
# a New Standard Archive File for Crystallography" by S. R. Hall, F. H.      #
# Allen and I. D. Brown [Acta Cryst. (1991), A47, 655-685].                  #
#                                                                            #
# The current version of the core CIF dictionary is obtainable from          #
# ftp://ftp.iucr.org/pub/cif_core.dic.                                       #
#                                                                            #
# Software is freely available for graphical display of the structure(s)     #
# in this CIF. For information consult the CIF software page                 #
# http://www.iucr.org/resources/cif/software.                                #
#                                                                            #
# This file may be used for bona fide research purposes within the           #
# scientific community so long as proper attribution is given to the journal # 
# article from which it was obtained.                                        #
#                                                                            #
##############################################################################
data_I
_audit_creation_method     'APEX3 v2019.11-0'
_chemical_name_systematic
;
8-Furylimidazolo-2'-deoxycytidine
;
_chemical_name_common     ?
_chemical_formula_moiety     ?
_chemical_formula_sum     'C14 H14 N4 O5'
_chemical_formula_iupac     'C14 H14 N4 O5'
_chemical_formula_weight     318.29
_chemical_melting_point     ?
_chemical_absolute_configuration     .
_space_group_crystal_system     orthorhombic
_space_group_name_H-M_alt     'P 21 21 21'
_space_group_name_Hall     'P 2ac 2ab'
loop_
    _space_group_symop_operation_xyz
    'x, y, z'
    '-x+1/2, -y, z+1/2'
    '-x, y+1/2, -z+1/2'
    'x+1/2, -y+1/2, -z'
_cell_length_a     5.3043(4)
_cell_length_b     11.1405(8)
_cell_length_c     22.6067(18)
_cell_angle_alpha     90
_cell_angle_beta     90
_cell_angle_gamma     90
_cell_volume     1335.89(18)
_cell_formula_units_Z     4
_cell_measurement_reflns_used     9220
_cell_measurement_theta_min     4.4245
_cell_measurement_theta_max     61.3468
_cell_measurement_temperature     100.(2)
_exptl_crystal_description     needle
_exptl_crystal_colour     colourless
_exptl_crystal_size_max     0.381
_exptl_crystal_size_mid     0.064
_exptl_crystal_size_min     0.032
_exptl_crystal_density_diffrn     1.583
_exptl_crystal_density_meas     ?
_exptl_crystal_density_method     'not measured'
_exptl_crystal_F_000     664
_exptl_absorpt_coefficient_mu     1.042
_exptl_absorpt_correction_type     multi-scan
_exptl_absorpt_process_details
;
(SADABS; Bruker, 2014)
;
_exptl_absorpt_correction_T_min     0.69
_exptl_absorpt_correction_T_max     0.97
_exptl_special_details
;
;
_diffrn_ambient_temperature     100.(2)
_diffrn_source     'Cu ImS'
_diffrn_radiation_type     'Cu K\a'
_diffrn_radiation_wavelength     1.54178
_diffrn_radiation_monochromator     'MX mirror'
_diffrn_measurement_device_type     'Bruker D8 Venture PHOTON 100 CMOS'
_diffrn_measurement_method     'omega and phi scans'
_diffrn_detector_area_resol_mean     10.4167
_diffrn_reflns_number     28381
_diffrn_reflns_av_R_equivalents     0.1491
_diffrn_reflns_av_unetI/netI     0.0718
_diffrn_reflns_theta_min     4.42
_diffrn_reflns_theta_max     65.06
_diffrn_reflns_theta_full     65.06
_diffrn_measured_fraction_theta_max     0.988
_diffrn_measured_fraction_theta_full     0.988
_diffrn_reflns_limit_h_min     -6
_diffrn_reflns_limit_h_max     6
_diffrn_reflns_limit_k_min     -12
_diffrn_reflns_limit_k_max     13
_diffrn_reflns_limit_l_min     -26
_diffrn_reflns_limit_l_max     26
_refine_special_details
;
Reflections were merged by SHELXL according to the crystal
class for the calculation of statistics and refinement.
_reflns_Friedel_fraction is defined as the number of unique
Friedel pairs measured divided by the number that would be
possible theoretically, ignoring centric projections and
systematic absences.
The furyl ring and the sugar moiety linked to nitrogen atom N1
are disordered over two positions. Several restraints (SADI,
SAME, ISOR and SIMU) were used in order to improve refinement stability.
The hydrogen at N9 atom was refined freely, but with N-H
distance restraints (DFIX).
;
_reflns_number_total     2241
_reflns_number_gt     1559
_reflns_threshold_expression     'I > 2\s(I)'
_refine_ls_structure_factor_coef     Fsqd
_refine_ls_matrix_type     full
_refine_ls_R_factor_all     0.0914
_refine_ls_R_factor_gt     0.0527
_refine_ls_wR_factor_gt     0.1231
_refine_ls_wR_factor_ref     0.1419
_refine_ls_goodness_of_fit_ref     1.026
_refine_ls_restrained_S_all     1.007
_refine_ls_number_reflns     2241
_refine_ls_number_parameters     335
_refine_ls_number_restraints     279
_refine_ls_number_constraints     ?
_refine_ls_hydrogen_treatment     mixed
_refine_ls_weighting_scheme     calc
_refine_ls_weighting_details
              'w=1/[\s^2^(Fo^2^)+(0.0671P)^2^+0.4487P] where P=(Fo^2^+2Fc^2^)/3'
_atom_sites_solution_hydrogens     mixed
_atom_sites_solution_primary     direct
_atom_sites_solution_secondary     ?
_refine_ls_shift/su_max     0.000
_refine_ls_shift/su_mean     0.000
_refine_diff_density_max     0.216
_refine_diff_density_min     -0.198
_refine_ls_extinction_method     none
_refine_ls_extinction_coef     ?
_refine_ls_abs_structure_details
;
Flack <i>x</i> determined using 503 quotients [(I+)-(I-)]/[(I+)+(I-)]
(Parsons <i>et al.</i>,  2013)
;
_refine_ls_abs_structure_Flack     0.0(3)
loop_
    _atom_type_symbol
    _atom_type_description
    _atom_type_scat_dispersion_real
    _atom_type_scat_dispersion_imag
    _atom_type_scat_source
    C C 0.0181 0.0091 'International Tables Vol C Tables 4.2.6.8 and 6.1.1.4'
    H H 0.0000 0.0000 'International Tables Vol C Tables 4.2.6.8 and 6.1.1.4'
    N N 0.0311 0.0180 'International Tables Vol C Tables 4.2.6.8 and 6.1.1.4'
    O O 0.0492 0.0322 'International Tables Vol C Tables 4.2.6.8 and 6.1.1.4'
_computing_data_collection
;
APEX3 (Bruker, 2016)
;
_computing_cell_refinement
;
SAINT (Bruker, 2015)
;
_computing_data_reduction
;
SAINT (Bruker, 2015)
;
_computing_structure_solution
;
SHELXT2014 (Sheldrick, 2015a)
;
_computing_structure_refinement
;
SHELXL2018 (Sheldrick, 2015b)
;
_computing_molecular_graphics
;
shelXle (H\"ubschle <i>et al.</i>,  2011)
;
_computing_publication_material
;
SHELXL2014 (Sheldrick, 2015b)
;
loop_
    _atom_site_type_symbol
    _atom_site_label
    _atom_site_fract_x
    _atom_site_fract_y
    _atom_site_fract_z
    _atom_site_U_iso_or_equiv
    _atom_site_adp_type
    _atom_site_calc_flag
    _atom_site_occupancy
    _atom_site_disorder_assembly
    _atom_site_disorder_group
    N N3 0.1129(9) 0.7536(4) 0.4332(2) 0.0469(12) Uani d 1.0 . .
    N N9 0.4585(9) 0.6261(4) 0.4609(2) 0.0477(12) Uani d 1.0 . .
    H H9 0.507(14) 0.649(6) 0.4959(18) 0.09(3) Uiso d 1.0 . .
    N N7 0.4582(9) 0.4957(4) 0.3847(2) 0.0481(12) Uani d 1.0 . .
    O O2 -0.2073(8) 0.8584(4) 0.39022(17) 0.0552(11) Uani d 1.0 . .
    C C2 -0.0592(11) 0.7718(5) 0.3895(3) 0.0477(14) Uani d 1.0 . .
    C C4 0.2677(11) 0.6617(5) 0.4252(2) 0.0455(14) Uani d 1.0 . .
    C C5 0.2673(11) 0.5813(5) 0.3773(2) 0.0457(14) Uani d 1.0 . .
    C C6 0.0902(11) 0.5990(5) 0.3348(3) 0.0486(14) Uani d 1.0 . .
    H H6 0.079984 0.547501 0.301383 0.058 Uiso calc 1.0 . .
    C C8 0.5657(11) 0.5260(5) 0.4345(3) 0.0471(14) Uani d 1.0 . .
    C C2" 0.776(3) 0.4681(16) 0.4641(7) 0.042(4) Uani d 0.69(2) A 1
    C C3" 0.914(4) 0.4913(18) 0.5147(8) 0.050(4) Uani d 0.69(2) A 1
    H H3" 0.890201 0.554563 0.54235 0.06 Uiso calc 0.69(2) A 1
    C C4" 1.101(3) 0.3981(15) 0.5160(7) 0.050(4) Uani d 0.69(2) A 1
    H H4" 1.225476 0.388121 0.545744 0.06 Uiso calc 0.69(2) A 1
    C C5" 1.070(4) 0.3263(16) 0.4678(8) 0.054(4) Uani d 0.69(2) A 1
    H H5" 1.172166 0.259499 0.457466 0.065 Uiso calc 0.69(2) A 1
    O O1" 0.869(2) 0.3668(12) 0.4372(6) 0.045(3) Uani d 0.69(2) A 1
    C C2"A 0.775(7) 0.455(4) 0.4520(15) 0.045(9) Uani d 0.31(2) A 2
    C C3"A 0.909(8) 0.360(4) 0.4310(19) 0.048(10) Uani d 0.31(2) A 2
    H H3"A 0.892394 0.3163 0.39495 0.057 Uiso calc 0.31(2) A 2
    C C4"A 1.083(7) 0.343(3) 0.4792(13) 0.033(7) Uani d 0.31(2) A 2
    H H4"A 1.19976 0.278551 0.480687 0.04 Uiso calc 0.31(2) A 2
    C C5"A 1.068(7) 0.427(3) 0.5223(14) 0.046(8) Uani d 0.31(2) A 2
    H H5"A 1.168257 0.435096 0.556882 0.055 Uiso calc 0.31(2) A 2
    O O1"A 0.873(5) 0.497(3) 0.5041(13) 0.057(8) Uani d 0.31(2) A 2
    N N1 -0.0699(9) 0.6911(4) 0.3414(2) 0.0479(12) Uani d 1.0 . .
    C C1' -0.2601(19) 0.7147(9) 0.2951(4) 0.052(3) Uani d 0.867(10) B 1
    H H1' -0.40721 0.757227 0.313121 0.063 Uiso calc 0.867(10) B 1
    C C2' -0.169(3) 0.7849(9) 0.2420(5) 0.054(3) Uani d 0.867(10) B 1
    H H2'1 0.007913 0.764452 0.232126 0.064 Uiso calc 0.867(10) B 1
    H H2'2 -0.181834 0.872482 0.248878 0.064 Uiso calc 0.867(10) B 1
    C C3' -0.349(2) 0.7439(9) 0.1936(4) 0.058(3) Uani d 0.867(10) B 1
    H H3' -0.270578 0.749845 0.153546 0.07 Uiso calc 0.867(10) B 1
    O O3' -0.580(2) 0.8086(10) 0.1966(7) 0.069(4) Uani d 0.867(10) B 1
    H H3'1 -0.58981 0.855293 0.167492 0.103 Uiso calc 0.867(10) B 1
    C C4' -0.401(2) 0.6130(8) 0.2109(4) 0.054(2) Uani d 0.867(10) B 1
    H H4' -0.585565 0.596997 0.205767 0.064 Uiso calc 0.867(10) B 1
    O O4' -0.3413(17) 0.6022(7) 0.2724(3) 0.054(2) Uani d 0.867(10) B 1
    C C5' -0.258(3) 0.5215(9) 0.1764(4) 0.061(2) Uani d 0.867(10) B 1
    H H5'1 -0.275227 0.44217 0.195759 0.073 Uiso calc 0.867(10) B 1
    H H5'2 -0.329703 0.515396 0.136104 0.073 Uiso calc 0.867(10) B 1
    O O5' -0.0023(9) 0.5524(5) 0.1728(3) 0.070(2) Uani d 0.867(10) B 1
    H H5' 0.074431 0.50092 0.152473 0.104 Uiso calc 0.867(10) B 1
    C C1'A -0.265(11) 0.712(5) 0.297(2) 0.055(15) Uani d 0.133(10) B 2
    H H1'A -0.427674 0.738532 0.314696 0.066 Uiso calc 0.133(10) B 2
    C C2'A -0.168(16) 0.802(5) 0.251(3) 0.042(13) Uani d 0.133(10) B 2
    H H2'3 0.013982 0.790791 0.24334 0.05 Uiso calc 0.133(10) B 2
    H H2'4 -0.199933 0.88556 0.26376 0.05 Uiso calc 0.133(10) B 2
    C C3'A -0.329(13) 0.767(4) 0.198(2) 0.052(14) Uani d 0.133(10) B 2
    H H3'A -0.237828 0.782496 0.160268 0.062 Uiso calc 0.133(10) B 2
    O O3'A -0.560(15) 0.832(6) 0.201(4) 0.040(14) Uani d 0.133(10) B 2
    H H3'2 -0.55881 0.886368 0.175222 0.06 Uiso calc 0.133(10) B 2
    C C4'A -0.378(14) 0.633(4) 0.206(2) 0.060(15) Uani d 0.133(10) B 2
    H H4'A -0.565743 0.62256 0.206731 0.072 Uiso calc 0.133(10) B 2
    O O4'A -0.292(13) 0.602(4) 0.265(2) 0.057(13) Uani d 0.133(10) B 2
    C C5'A -0.28(2) 0.544(4) 0.164(2) 0.074(15) Uani d 0.133(10) B 2
    H H5'3 -0.37983 0.547777 0.12687 0.088 Uiso calc 0.133(10) B 2
    H H5'4 -0.103079 0.56497 0.15359 0.088 Uiso calc 0.133(10) B 2
    O O5'A -0.284(8) 0.423(3) 0.1853(15) 0.073(13) Uani d 0.133(10) B 2
    H H5'A -0.400708 0.416009 0.2102 0.109 Uiso calc 0.133(10) B 2
loop_
    _atom_site_aniso_label
    _atom_site_aniso_U_11
    _atom_site_aniso_U_22
    _atom_site_aniso_U_33
    _atom_site_aniso_U_12
    _atom_site_aniso_U_13
    _atom_site_aniso_U_23
    N3 0.042(3) 0.045(3) 0.054(3) 0.001(2) 0.001(2) 0.001(2)
    N9 0.042(3) 0.048(3) 0.053(3) -0.002(3) 0.003(3) -0.002(3)
    N7 0.043(3) 0.043(3) 0.059(3) 0.000(2) 0.004(3) -0.004(2)
    O2 0.050(2) 0.050(2) 0.066(3) 0.007(2) 0.002(2) 0.000(2)
    C2 0.044(3) 0.043(3) 0.056(4) -0.004(3) 0.009(3) 0.002(3)
    C4 0.035(3) 0.048(3) 0.053(3) -0.005(3) 0.003(3) 0.004(3)
    C5 0.040(3) 0.044(3) 0.054(4) -0.007(3) 0.005(3) -0.003(3)
    C6 0.041(3) 0.048(4) 0.057(4) -0.003(3) 0.005(3) -0.003(3)
    C8 0.039(3) 0.045(3) 0.057(3) -0.004(3) 0.009(3) 0.000(3)
    C2" 0.039(5) 0.041(5) 0.045(6) 0.002(4) 0.005(5) -0.006(5)
    C3" 0.050(7) 0.050(6) 0.049(6) -0.010(5) -0.002(5) 0.002(5)
    C4" 0.038(5) 0.051(6) 0.060(6) 0.006(5) 0.001(4) -0.001(5)
    C5" 0.047(6) 0.058(6) 0.058(7) -0.001(5) -0.001(5) -0.005(5)
    O1" 0.030(5) 0.048(5) 0.059(5) 0.003(3) 0.003(4) -0.007(3)
    C2"A 0.041(11) 0.046(11) 0.048(11) -0.007(7) 0.004(6) 0.001(7)
    C3"A 0.045(12) 0.046(11) 0.053(11) 0.002(7) 0.003(7) -0.004(6)
    C4"A 0.027(8) 0.038(9) 0.035(9) 0.007(6) -0.001(6) -0.004(6)
    C5"A 0.044(10) 0.043(10) 0.052(9) -0.009(7) 0.006(6) -0.004(6)
    O1"A 0.056(10) 0.055(9) 0.059(10) 0.005(6) -0.001(6) 0.001(6)
    N1 0.042(3) 0.048(3) 0.053(3) -0.001(2) 0.002(2) 0.000(2)
    C1' 0.042(4) 0.051(4) 0.064(4) -0.005(3) -0.003(3) 0.000(3)
    C2' 0.046(4) 0.050(5) 0.065(5) 0.005(4) 0.004(4) 0.004(4)
    C3' 0.049(4) 0.059(5) 0.067(4) 0.000(4) 0.004(3) 0.008(4)
    O3' 0.040(4) 0.070(6) 0.097(7) 0.010(5) 0.004(4) 0.027(5)
    C4' 0.048(4) 0.055(4) 0.057(4) -0.003(4) -0.001(3) 0.005(3)
    O4' 0.052(4) 0.053(3) 0.057(3) -0.010(3) 0.000(3) 0.003(3)
    C5' 0.060(5) 0.062(5) 0.060(4) -0.004(4) -0.006(4) 0.000(4)
    O5' 0.044(3) 0.059(4) 0.106(5) -0.006(2) 0.006(3) -0.021(3)
    C1'A 0.053(16) 0.055(16) 0.058(16) -0.001(7) 0.000(7) 0.000(7)
    C2'A 0.040(14) 0.042(14) 0.043(14) 0.001(7) 0.000(7) -0.001(7)
    C3'A 0.052(15) 0.051(15) 0.053(15) 0.001(7) 0.002(7) 0.003(7)
    O3'A 0.044(18) 0.037(17) 0.037(17) -0.004(12) -0.002(12) -0.012(12)
    C4'A 0.060(16) 0.061(16) 0.060(16) 0.000(7) -0.001(7) 0.000(7)
    O4'A 0.058(15) 0.057(14) 0.056(14) -0.003(7) 0.000(7) 0.000(7)
    C5'A 0.074(16) 0.074(16) 0.074(16) -0.002(7) 0.000(7) 0.001(7)
    O5'A 0.079(17) 0.064(17) 0.074(16) 0.003(12) -0.005(12) -0.005(12)
_geom_special_details
;
All esds (except the esd in the dihedral angle between two l.s. planes)
are estimated using the full covariance matrix.  The cell esds are taken
into account individually in the estimation of esds in distances, angles
and torsion angles; correlations between esds in cell parameters are only
used when they are defined by crystal symmetry.  An approximate (isotropic)
treatment of cell esds is used for estimating esds involving l.s. planes.
;
loop_
    _geom_bond_atom_site_label_1
    _geom_bond_atom_site_label_2
    _geom_bond_site_symmetry_2
    _geom_bond_distance
    _geom_bond_publ_flag
    N3 C4 . 1.324(7) ?
    N3 C2 . 1.361(7) ?
    N9 C4 . 1.353(7) ?
    N9 C8 . 1.387(7) ?
    N9 H9 . 0.87(3) ?
    N7 C8 . 1.307(7) ?
    N7 C5 . 1.401(7) ?
    O2 C2 . 1.244(6) y
    C2 N1 . 1.413(7) ?
    C4 C5 . 1.406(8) ?
    C5 C6 . 1.358(8) ?
    C6 N1 . 1.340(7) ?
    C6 H6 . 0.95 ?
    C8 C2"A . 1.418(19) y
    C8 C2" . 1.451(11) y
    C2" O1" . 1.374(15) ?
    C2" C3" . 1.38(2) ?
    C3" C4" . 1.44(2) ?
    C3" H3" . 0.95 ?
    C4" C5" . 1.363(14) ?
    C4" H4" . 0.95 ?
    C5" O1" . 1.348(16) ?
    C5" H5" . 0.95 ?
    C2"A C3"A . 1.37(3) ?
    C2"A O1"A . 1.37(3) ?
    C3"A C4"A . 1.44(3) ?
    C3"A H3"A . 0.95 ?
    C4"A C5"A . 1.35(2) ?
    C4"A H4"A . 0.95 ?
    C5"A O1"A . 1.36(3) ?
    C5"A H5"A . 0.95 ?
    N1 C1'A . 1.47(3) y
    N1 C1' . 1.477(8) y
    C1' O4' . 1.420(8) ?
    C1' C2' . 1.512(9) ?
    C1' H1' . 1.0 ?
    C2' C3' . 1.524(10) ?
    C2' H2'1 . 0.99 ?
    C2' H2'2 . 0.99 ?
    C3' O3' . 1.420(9) ?
    C3' C4' . 1.535(11) ?
    C3' H3' . 1.0 ?
    O3' H3'1 . 0.84 ?
    C4' O4' . 1.432(8) ?
    C4' C5' . 1.491(11) ?
    C4' H4' . 1.0 ?
    C5' O5' . 1.403(15) ?
    C5' H5'1 . 0.99 ?
    C5' H5'2 . 0.99 ?
    O5' H5' . 0.84 ?
    C1'A O4'A . 1.43(3) ?
    C1'A C2'A . 1.52(3) ?
    C1'A H1'A . 1.0 ?
    C2'A C3'A . 1.52(3) ?
    C2'A H2'3 . 0.99 ?
    C2'A H2'4 . 0.99 ?
    C3'A O3'A . 1.43(3) ?
    C3'A C4'A . 1.53(3) ?
    C3'A H3'A . 1.0 ?
    O3'A H3'2 . 0.84 ?
    C4'A O4'A . 1.44(3) ?
    C4'A C5'A . 1.48(3) ?
    C4'A H4'A . 1.0 ?
    C5'A O5'A . 1.43(3) ?
    C5'A H5'3 . 0.99 ?
    C5'A H5'4 . 0.99 ?
    O5'A H5'A . 0.84 ?
loop_
    _geom_angle_atom_site_label_1
    _geom_angle_atom_site_label_2
    _geom_angle_atom_site_label_3
    _geom_angle_site_symmetry_1
    _geom_angle_site_symmetry_3
    _geom_angle
    _geom_angle_publ_flag
    C4 N3 C2 . . 115.6(5) ?
    C4 N9 C8 . . 106.7(5) ?
    C4 N9 H9 . . 133.(5) ?
    C8 N9 H9 . . 120.(5) ?
    C8 N7 C5 . . 104.0(5) ?
    O2 C2 N3 . . 122.0(5) ?
    O2 C2 N1 . . 118.6(5) ?
    N3 C2 N1 . . 119.4(5) ?
    N3 C4 N9 . . 127.5(5) ?
    N3 C4 C5 . . 126.6(6) ?
    N9 C4 C5 . . 105.8(5) ?
    C6 C5 N7 . . 133.1(5) ?
    C6 C5 C4 . . 117.0(6) ?
    N7 C5 C4 . . 109.9(5) ?
    N1 C6 C5 . . 118.1(5) ?
    N1 C6 H6 . . 121.0 ?
    C5 C6 H6 . . 121.0 ?
    N7 C8 N9 . . 113.5(5) ?
    N7 C8 C2"A . . 116.1(14) y
    N9 C8 C2"A . . 130.4(14) y
    N7 C8 C2" . . 128.2(8) y
    N9 C8 C2" . . 118.3(8) y
    O1" C2" C3" . . 109.2(9) ?
    O1" C2" C8 . . 115.9(12) ?
    C3" C2" C8 . . 134.9(14) ?
    C2" C3" C4" . . 104.3(15) ?
    C2" C3" H3" . . 127.8 ?
    C4" C3" H3" . . 127.8 ?
    C5" C4" C3" . . 109.0(14) ?
    C5" C4" H4" . . 125.5 ?
    C3" C4" H4" . . 125.5 ?
    O1" C5" C4" . . 108.0(14) ?
    O1" C5" H5" . . 126.0 ?
    C4" C5" H5" . . 126.0 ?
    C5" O1" C2" . . 109.4(12) ?
    C3"A C2"A O1"A . . 111.7(18) ?
    C3"A C2"A C8 . . 138.(3) ?
    O1"A C2"A C8 . . 110.(2) ?
    C2"A C3"A C4"A . . 100.(2) ?
    C2"A C3"A H3"A . . 130.2 ?
    C4"A C3"A H3"A . . 130.2 ?
    C5"A C4"A C3"A . . 115.(3) ?
    C5"A C4"A H4"A . . 122.6 ?
    C3"A C4"A H4"A . . 122.6 ?
    C4"A C5"A O1"A . . 103.(2) ?
    C4"A C5"A H5"A . . 128.5 ?
    O1"A C5"A H5"A . . 128.5 ?
    C5"A O1"A C2"A . . 111.(2) ?
    C6 N1 C2 . . 123.2(5) ?
    C6 N1 C1'A . . 119.(2) ?
    C2 N1 C1'A . . 117.(2) y
    C6 N1 C1' . . 119.4(6) ?
    C2 N1 C1' . . 117.4(6) y
    O4' C1' N1 . . 107.8(6) ?
    O4' C1' C2' . . 105.5(6) ?
    N1 C1' C2' . . 115.8(7) ?
    O4' C1' H1' . . 109.2 ?
    N1 C1' H1' . . 109.2 ?
    C2' C1' H1' . . 109.2 ?
    C1' C2' C3' . . 102.3(6) ?
    C1' C2' H2'1 . . 111.3 ?
    C3' C2' H2'1 . . 111.3 ?
    C1' C2' H2'2 . . 111.3 ?
    C3' C2' H2'2 . . 111.3 ?
    H2'1 C2' H2'2 . . 109.2 ?
    O3' C3' C2' . . 110.8(8) ?
    O3' C3' C4' . . 108.4(8) ?
    C2' C3' C4' . . 102.4(6) ?
    O3' C3' H3' . . 111.6 ?
    C2' C3' H3' . . 111.6 ?
    C4' C3' H3' . . 111.6 ?
    C3' O3' H3'1 . . 109.5 ?
    O4' C4' C5' . . 109.7(7) ?
    O4' C4' C3' . . 106.6(6) ?
    C5' C4' C3' . . 115.2(8) ?
    O4' C4' H4' . . 108.4 ?
    C5' C4' H4' . . 108.4 ?
    C3' C4' H4' . . 108.4 ?
    C1' O4' C4' . . 110.1(6) ?
    O5' C5' C4' . . 110.8(8) y
    O5' C5' H5'1 . . 109.5 ?
    C4' C5' H5'1 . . 109.5 ?
    O5' C5' H5'2 . . 109.5 ?
    C4' C5' H5'2 . . 109.5 ?
    H5'1 C5' H5'2 . . 108.1 ?
    C5' O5' H5' . . 109.5 ?
    O4'A C1'A N1 . . 106.(3) ?
    O4'A C1'A C2'A . . 105.(3) ?
    N1 C1'A C2'A . . 109.(4) ?
    O4'A C1'A H1'A . . 111.9 ?
    N1 C1'A H1'A . . 111.9 ?
    C2'A C1'A H1'A . . 111.9 ?
    C1'A C2'A C3'A . . 100.(2) ?
    C1'A C2'A H2'3 . . 111.8 ?
    C3'A C2'A H2'3 . . 111.8 ?
    C1'A C2'A H2'4 . . 111.8 ?
    C3'A C2'A H2'4 . . 111.8 ?
    H2'3 C2'A H2'4 . . 109.5 ?
    O3'A C3'A C2'A . . 109.(3) ?
    O3'A C3'A C4'A . . 110.(4) ?
    C2'A C3'A C4'A . . 105.(2) ?
    O3'A C3'A H3'A . . 111.1 ?
    C2'A C3'A H3'A . . 111.1 ?
    C4'A C3'A H3'A . . 111.1 ?
    C3'A O3'A H3'2 . . 109.5 ?
    O4'A C4'A C5'A . . 109.(3) ?
    O4'A C4'A C3'A . . 107.(2) ?
    C5'A C4'A C3'A . . 121.(4) ?
    O4'A C4'A H4'A . . 106.4 ?
    C5'A C4'A H4'A . . 106.4 ?
    C3'A C4'A H4'A . . 106.4 ?
    C1'A O4'A C4'A . . 107.(2) ?
    O5'A C5'A C4'A . . 114.(4) y
    O5'A C5'A H5'3 . . 108.9 ?
    C4'A C5'A H5'3 . . 108.9 ?
    O5'A C5'A H5'4 . . 108.9 ?
    C4'A C5'A H5'4 . . 108.9 ?
    H5'3 C5'A H5'4 . . 107.7 ?
    C5'A O5'A H5'A . . 109.5 ?
loop_
    _geom_torsion_atom_site_label_1
    _geom_torsion_atom_site_label_2
    _geom_torsion_atom_site_label_3
    _geom_torsion_atom_site_label_4
    _geom_torsion_site_symmetry_1
    _geom_torsion_site_symmetry_2
    _geom_torsion_site_symmetry_3
    _geom_torsion_site_symmetry_4
    _geom_torsion
    _geom_torsion_publ_flag
    C4 N3 C2 O2 . . . . -176.5(5) ?
    C4 N3 C2 N1 . . . . 2.9(7) ?
    C2 N3 C4 N9 . . . . 178.2(5) ?
    C2 N3 C4 C5 . . . . -1.4(8) ?
    C8 N9 C4 N3 . . . . 179.7(5) ?
    C8 N9 C4 C5 . . . . -0.6(6) ?
    C8 N7 C5 C6 . . . . -179.8(6) ?
    C8 N7 C5 C4 . . . . -0.5(6) ?
    N3 C4 C5 C6 . . . . -0.2(8) ?
    N9 C4 C5 C6 . . . . -179.9(5) ?
    N3 C4 C5 N7 . . . . -179.6(5) ?
    N9 C4 C5 N7 . . . . 0.7(6) ?
    N7 C5 C6 N1 . . . . 179.4(6) ?
    C4 C5 C6 N1 . . . . 0.2(8) ?
    C5 N7 C8 N9 . . . . 0.1(6) ?
    C5 N7 C8 C2"A . . . . -178.(2) ?
    C5 N7 C8 C2" . . . . 179.8(12) ?
    C4 N9 C8 N7 . . . . 0.3(7) ?
    C4 N9 C8 C2"A . . . . 178.(3) ?
    C4 N9 C8 C2" . . . . -179.4(10) ?
    N7 C8 C2" O1" . . . . -2.(2) ?
    N9 C8 C2" O1" . . . . 177.7(12) y
    N7 C8 C2" C3" . . . . 177.1(19) ?
    N9 C8 C2" C3" . . . . -3.(3) ?
    O1" C2" C3" C4" . . . . 1.(2) ?
    C8 C2" C3" C4" . . . . -178.(2) ?
    C2" C3" C4" C5" . . . . 1.(2) ?
    C3" C4" C5" O1" . . . . -2.(2) ?
    C4" C5" O1" C2" . . . . 3.(2) ?
    C3" C2" O1" C5" . . . . -2.(2) ?
    C8 C2" O1" C5" . . . . 177.0(16) ?
    N7 C8 C2"A C3"A . . . . 1.(7) ?
    N9 C8 C2"A C3"A . . . . -177.(5) ?
    N7 C8 C2"A O1"A . . . . 179.(3) ?
    N9 C8 C2"A O1"A . . . . 1.(5) y
    O1"A C2"A C3"A C4"A . . . . 5.(6) ?
    C8 C2"A C3"A C4"A . . . . -177.(5) ?
    C2"A C3"A C4"A C5"A . . . . -5.(6) ?
    C3"A C4"A C5"A O1"A . . . . 3.(5) ?
    C4"A C5"A O1"A C2"A . . . . 0.(5) ?
    C3"A C2"A O1"A C5"A . . . . -4.(6) ?
    C8 C2"A O1"A C5"A . . . . 178.(3) ?
    C5 C6 N1 C2 . . . . 1.5(8) ?
    C5 C6 N1 C1'A . . . . -179.(3) ?
    C5 C6 N1 C1' . . . . 178.3(7) ?
    O2 C2 N1 C6 . . . . 176.2(5) ?
    N3 C2 N1 C6 . . . . -3.2(8) ?
    O2 C2 N1 C1'A . . . . -3.(3) ?
    N3 C2 N1 C1'A . . . . 178.(3) ?
    O2 C2 N1 C1' . . . . -0.6(9) ?
    N3 C2 N1 C1' . . . . 180.0(6) ?
    C6 N1 C1' O4' . . . . 35.8(10) ?
    C2 N1 C1' O4' . . . . -147.2(7) y
    C6 N1 C1' C2' . . . . -82.1(10) ?
    C2 N1 C1' C2' . . . . 94.9(8) ?
    O4' C1' C2' C3' . . . . 35.0(10) ?
    N1 C1' C2' C3' . . . . 154.2(8) ?
    C1' C2' C3' O3' . . . . 82.1(10) ?
    C1' C2' C3' C4' . . . . -33.3(9) ?
    O3' C3' C4' O4' . . . . -96.2(11) ?
    C2' C3' C4' O4' . . . . 21.0(10) ?
    O3' C3' C4' C5' . . . . 141.8(10) ?
    C2' C3' C4' C5' . . . . -101.0(10) ?
    N1 C1' O4' C4' . . . . -147.0(8) ?
    C2' C1' O4' C4' . . . . -22.7(10) ?
    C5' C4' O4' C1' . . . . 126.1(10) ?
    C3' C4' O4' C1' . . . . 0.8(11) ?
    O4' C4' C5' O5' . . . . -73.0(10) ?
    C3' C4' C5' O5' . . . . 47.3(10) y
    C6 N1 C1'A O4'A . . . . 19.(5) ?
    C2 N1 C1'A O4'A . . . . -162.(3) y
    C6 N1 C1'A C2'A . . . . -94.(4) ?
    C2 N1 C1'A C2'A . . . . 86.(4) ?
    O4'A C1'A C2'A C3'A . . . . 41.(5) ?
    N1 C1'A C2'A C3'A . . . . 155.(4) ?
    C1'A C2'A C3'A O3'A . . . . 88.(6) ?
    C1'A C2'A C3'A C4'A . . . . -30.(5) ?
    O3'A C3'A C4'A O4'A . . . . -107.(6) ?
    C2'A C3'A C4'A O4'A . . . . 10.(6) ?
    O3'A C3'A C4'A C5'A . . . . 128.(6) ?
    C2'A C3'A C4'A C5'A . . . . -115.(7) ?
    N1 C1'A O4'A C4'A . . . . -152.(5) ?
    C2'A C1'A O4'A C4'A . . . . -37.(6) ?
    C5'A C4'A O4'A C1'A . . . . 149.(6) ?
    C3'A C4'A O4'A C1'A . . . . 16.(6) ?
    O4'A C4'A C5'A O5'A . . . . 40.(8) ?
    C3'A C4'A C5'A O5'A . . . . 164.(6) y
loop_
    _geom_hbond_atom_site_label_D
    _geom_hbond_atom_site_label_H
    _geom_hbond_atom_site_label_A
    _geom_hbond_site_symmetry_A
    _geom_hbond_distance_DH
    _geom_hbond_distance_HA
    _geom_hbond_distance_DA
    _geom_hbond_angle_DHA
    _geom_hbond_publ_flag
    N9 H9 N3 4_566 0.87(3) 2.01(3) 2.863(7) 165.(6) yes
    O3'a H3'1a N7 3 0.84 2.08 2.852(16) 152.6 yes
    C4'a H4'a O5'a 1_455 1.0 2.39 3.370(12) 168.2 no
    O5'a H5'a O2 3_545 0.84 1.99 2.818(6) 169.4 yes
_shelx_hkl_file
;
  -1   0   0    4.20    5.20
   1   0   0    2.00    3.60
   1   0   0    5.90    8.60
   1   0   0    9.10    5.60
   1   0   0   -0.30    6.90
   1   0   0    1.60    5.20
  -1   0   0   -6.80    5.80
  -1   0   0   -1.60    9.10
   2   0   0  201.98   33.60
   2   0   0  213.88   37.50
  -2   0   0  220.78   42.60
  -2   0   0  222.58   35.10
  -2   0   0  185.68   35.60
  -2   0   0  235.18   34.40
  -2   0   0  183.88   42.00
   2   0   0  215.08   42.60
   2   0   0  142.69   33.00
   2   0   0  189.88   36.40
  -2   0   0  142.09   32.60
   2   0   0  182.68   39.10
   3   0   0    6.80   12.10
   3   0   0   13.70   31.70
   3   0   0  -35.20   19.50
   3   0   0    2.70    7.20
   3   0   0  -10.20   27.80
  -3   0   0   17.50   20.70
  -3   0   0   -7.80   11.20
  -3   0   0   15.60   11.80
  -3   0   0   23.70   15.10
  -3   0   0   19.60   13.00
  -4   0   0   15.90   17.40
  -4   0   0   -1.90   29.90
  -4   0   0   45.60   14.90
   4   0   0   17.20    9.60
   4   0   0 -127.19  132.69
   4   0   0   92.79   35.70
   4   0   0    5.60   18.10
  -4   0   0    7.10   15.90
   4   0   0  -27.60   93.29
   4   0   0   12.00   21.80
  -4   0   0   20.40   18.80
  -5   0   0  -12.00   20.80
  -5   0   0    3.00   14.00
  -5   0   0  -20.70   27.50
  -5   0   0  -17.90   27.90
   5   0   0    9.70   10.10
  -6   0   0  273.17   62.49
  -6   0   0  354.46   72.69
   0  -1   0    0.90    1.00
   0  -1   0   -3.80    3.40
   0   1   0    2.40    2.20
   0   1   0    2.10    2.60
   0  -1   0    3.80    2.20
   0  -1   0   -1.40    4.60
   0  -1   0    6.20    2.90
   0  -1   0    1.80    2.70
   0   1   0   -3.90    4.30
   0   1   0   -3.50    3.30
   0  -1   0    2.80    3.10
   0   1   0    2.30    3.10
   0   1   0   -1.40    1.70
  -1   1   0  856.21  140.29
  -1  -1   0  838.22  139.99
   1   1   0  828.92  140.79
   1   1   0  824.62  140.09
   1  -1   0  892.11  140.69
   1  -1   0  764.62  139.79
   1  -1   0  813.32  139.89
  -1   1   0  905.51  141.09
   1  -1   0  797.42  140.19
  -1   1   0  827.32  139.49
   1  -1   0  783.92  141.89
  -1   1   0  854.71  140.49
   2   1   0   78.89   18.70
  -2   1   0   78.79   19.10
  -2  -1   0   70.79   18.80
   2  -1   0   82.89   16.60
  -2   1   0   91.89   23.30
   2   1   0   79.19   21.70
  -2   1   0   97.29   22.50
  -2   1   0  101.49   19.60
  -2  -1   0  109.69   20.70
  -2   1   0   98.39   26.80
  -2   1   0  108.99   32.50
   2   1   0   97.39   17.00
   2  -1   0   76.59   17.30
  -2   1   0   91.19   17.40
   2  -1   0  116.79   24.60
  -2   1   0  139.89   23.10
  -2   1   0  106.19   34.50
  -2  -1   0   95.09   20.30
  -2  -1   0   80.99   19.20
  -2  -1   0  104.59   23.20
  -2  -1   0  126.69   30.60
   2  -1   0  100.09   25.40
  -2  -1   0   74.99   20.60
   2  -1   0   97.69   18.70
   2  -1   0  108.79   25.20
   2  -1   0   97.89   24.80
   2   1   0   82.29   21.00
   2   1   0   52.39   22.00
  -2   1   0   97.09   20.30
  -2  -1   0   72.29   25.80
  -3   1   0   16.60   11.80
  -3   1   0    6.40   15.80
   3  -1   0   19.40    7.30
   3  -1   0   58.19   32.60
  -3  -1   0    6.10   25.60
   3  -1   0   -7.50   17.50
  -3  -1   0   24.60   32.40
   3  -1   0   40.60   31.20
   3   1   0   -2.30   11.80
  -3  -1   0    4.50   14.70
  -3   1   0  -40.40   40.40
   3   1   0   36.30   39.40
   3   1   0   17.30   46.90
  -3   1   0   29.60    9.80
  -3  -1   0    8.00   13.40
  -3   1   0   13.70   15.10
   3   1   0   57.49   29.60
  -3  -1   0   -0.90   15.10
   3  -1   0   11.10   10.80
  -3  -1   0    8.60   15.30
   3  -1   0   15.10   11.80
  -3  -1   0   19.50   13.30
   3   1   0   14.00   12.50
  -4  -1   0  228.48   45.30
  -4  -1   0  207.48   52.59
   4   1   0  188.08   53.49
  -4   1   0  250.07   42.90
   4  -1   0  225.28   99.19
   4  -1   0  247.78   40.30
   4   1   0  139.89   46.30
   4  -1   0  237.98  127.59
   4  -1   0  334.47   58.49
   4  -1   0  162.68   46.10
   4   1   0  136.99   46.90
  -4  -1   0  189.08   45.70
  -4  -1   0  211.18   43.20
  -4   1   0  301.17   45.30
  -4   1   0  255.57   43.70
  -4   1   0  281.97   44.60
  -4  -1   0  278.77   45.80
   4  -1   0  201.88   46.80
  -4  -1   0  220.48   43.10
   4   1   0  233.08   40.90
  -5   1   0   65.79   26.30
   5  -1   0    0.80   47.10
  -5  -1   0  110.79   23.60
   5  -1   0   62.39   20.30
  -5  -1   0   74.99   27.00
  -5  -1   0   29.80   25.50
   5   1   0    8.00   13.20
  -5   1   0   51.19   23.90
  -5  -1   0  121.49   23.60
   5  -1   0   38.90   15.10
  -6   1   0  217.28   46.00
  -6  -1   0  185.88   47.30
  -6   1   0  192.18   52.79
   0  -2   0   48.70    9.40
   0  -2   0   49.30    9.90
   0   2   0   31.40    7.60
   0   2   0   46.10    8.40
   0   2   0   26.60    9.40
   0  -2   0   35.70   11.70
   0  -2   0   52.39    9.20
   0  -2   0   32.80    8.80
   0   2   0   42.20   11.60
   0  -2   0   47.10    9.30
   0   2   0   31.00   10.40
  -1  -2   0 3592.04  541.95
   1  -2   0 3280.77  541.05
   1  -2   0 3131.29  541.25
   1  -2   0 3094.09  541.25
  -1   2   0 3322.87  541.75
  -1  -2   0 2607.24  541.15
   1   2   0 2804.22  541.45
  -1   2   0 3590.64  542.65
   1  -2   0 3190.38  541.25
  -1  -2   0 3040.30  541.35
   1  -2   0 3550.74  542.35
   1  -2   0 3132.29  541.75
  -1   2   0 3326.97  542.15
  -1  -2   0 3277.57  541.45
  -1   2   0 3498.65  541.35
  -2  -2   0   64.69   17.10
  -2   2   0   98.69   21.00
   2  -2   0   75.99   17.50
   2  -2   0  103.69   25.30
  -2  -2   0   57.29   19.20
  -2  -2   0  101.19   26.90
   2  -2   0  123.29   32.60
   2  -2   0   84.19   19.50
  -2  -2   0   52.29   19.50
  -2   2   0   91.99   17.40
  -2   2   0  122.29   20.20
   2  -2   0   91.59   16.40
   2  -2   0   85.59   17.00
  -2   2   0  103.89   17.20
  -2  -2   0   90.49   22.30
  -2   2   0  102.29   19.80
  -2   2   0   72.39   18.60
  -2   2   0  138.49   37.70
  -2  -2   0   73.39   18.60
  -2  -2   0   86.99   20.10
  -2  -2   0   70.29   22.50
  -2  -2   0  107.39   23.00
   2  -2   0  119.49   25.70
   2   2   0   50.49   23.60
   2  -2   0   84.59   19.90
  -3  -2   0 1347.97  229.08
  -3   2   0 1563.24  228.68
   3  -2   0 1782.72  235.68
   3   2   0 1053.19  229.58
  -3  -2   0 1148.19  229.48
  -3  -2   0 1353.86  229.68
   3  -2   0 1711.43  230.48
  -3  -2   0 1346.07  231.48
   3   2   0  986.20  235.38
   3  -2   0 1714.73  235.58
   3  -2   0 1413.86  229.08
   3   2   0  989.00  229.88
  -3  -2   0 1360.06  229.98
  -3   2   0 1402.26  229.38
   3  -2   0 1383.06  228.48
  -3   2   0 1582.74  230.08
   3  -2   0 1424.16  229.28
  -3  -2   0 1057.69  230.08
  -3  -2   0 1304.47  229.58
  -4   2   0  302.47   46.40
   4   2   0  163.48   52.69
  -4   2   0  298.57   49.10
   4  -2   0  256.77  112.69
  -4   2   0  335.07   48.80
   4  -2   0  303.87   45.50
   4  -2   0  282.27   59.49
   4  -2   0  223.68   51.49
   4  -2   0  255.17   49.90
  -4  -2   0  244.18   50.79
  -4  -2   0  209.98   57.29
   4   2   0  199.88   47.10
  -4   2   0  324.57   48.00
  -4  -2   0  305.97   51.69
  -4  -2   0  213.98   51.09
   4   2   0  197.78   61.19
  -4  -2   0  178.88   48.40
  -4  -2   0  255.97   48.20
  -5  -2   0   71.69   29.00
  -5   2   0   21.30   21.50
   5  -2   0   15.90   64.29
  -5   2   0   59.29   24.40
  -5  -2   0    9.60   18.00
   5   2   0   15.90   14.30
   5  -2   0    2.50   11.10
   5  -2   0   27.60   16.50
  -5  -2   0   -6.50   25.50
  -5  -2   0   17.30   16.40
   6  -2   0   -0.50   20.00
  -6   2   0  -26.40   30.20
  -6  -2   0   12.70   29.60
  -6   2   0  -18.80   39.60
   0  -3   0   -4.80    7.60
   0   3   0  -12.90   10.40
   0  -3   0   -2.10    5.70
   0  -3   0   -3.80    8.40
   0  -3   0   -8.80    7.00
   0  -3   0   12.10    9.40
   0  -3   0   -5.60   13.20
   0  -3   0    6.00   10.20
   0  -3   0    1.60    6.20
   0  -3   0   19.60    7.50
   0   3   0   -5.20    8.40
   0  -3   0   -6.10    8.60
   0  -3   0   12.40    7.60
   0   3   0  -19.50   13.30
   0   3   0   -4.40   13.40
  -1   3   0 2223.38  338.87
  -1  -3   0 2055.29  338.97
  -1   3   0 1993.70  340.27
   1  -3   0 1922.41  339.57
   1  -3   0 1997.60  338.37
  -1   3   0 2126.29  340.57
  -1  -3   0 2220.28  338.97
  -1  -3   0 1903.41  338.57
   1  -3   0 2114.09  338.67
  -1   3   0 2454.45  338.67
   1  -3   0 2067.69  338.67
   1  -3   0 2120.19  338.57
   1  -3   0 2096.79  338.57
  -1   3   0 2502.25  339.07
   1  -3   0 2013.70  338.57
   1  -3   0 2174.08  340.27
  -1  -3   0 2067.59  339.27
  -1  -3   0 1736.03  338.47
   1  -3   0 2144.69  339.97
  -1  -3   0 1600.44  339.17
   1   3   0 1430.36  338.47
  -1  -3   0 1849.21  339.07
  -1  -3   0 1739.23  338.77
  -1   3   0 2231.68  338.77
  -1   3   0 1954.40  339.37
   1  -3   0 1751.92  338.37
   2  -3   0  362.06   59.49
  -2  -3   0  276.47   61.49
  -2  -3   0  355.16   59.79
   2  -3   0  364.36   59.29
   2  -3   0  443.66   65.29
   2  -3   0  354.96   59.59
  -2  -3   0  244.68   61.69
   2  -3   0  382.66   61.79
  -2   3   0  421.06   64.19
  -2  -3   0  344.17   64.39
   2  -3   0  401.36   59.79
  -2  -3   0  280.87   60.69
  -2  -3   0  286.57   61.19
  -2  -3   0  277.57   61.39
   2  -3   0  397.16   67.49
  -2  -3   0  303.87   59.39
  -2  -3   0  312.67   61.49
   2  -3   0  380.86   59.79
  -2   3   0  441.16   60.09
  -3  -3   0  579.24  109.49
  -3  -3   0  582.74  113.79
   3  -3   0  681.53  108.59
  -3   3   0  727.93  122.49
  -3   3   0  702.43  108.09
  -3  -3   0  558.64  109.59
   3  -3   0  809.42  112.09
  -3  -3   0  545.25  109.49
  -3  -3   0  675.63  108.59
   3   3   0  476.75  111.59
  -3  -3   0  604.44  108.99
   3  -3   0  703.03  109.49
   3  -3   0  710.83  108.99
  -3  -3   0  653.23  111.19
   3  -3   0  693.33  107.79
  -3   3   0  696.43  109.09
   3   3   0  427.66  109.49
  -3   3   0  705.93  109.79
   3  -3   0  842.12  121.09
   3   3   0  355.66  123.69
  -4   3   0   78.59   18.90
   4  -3   0   49.60   22.50
  -4  -3   0   76.59   23.60
  -4  -3   0  -24.80   37.50
  -4  -3   0  121.39   27.30
   4  -3   0  137.29  222.58
  -4   3   0  136.79   25.90
   4   3   0  113.89   50.59
   4  -3   0  100.49   43.50
   4  -3   0   61.89   24.00
  -4  -3   0   39.50   47.50
  -5  -3   0   18.60   31.40
   5  -3   0   29.20   35.90
  -5  -3   0   73.49   29.80
  -5   3   0   68.49   30.60
  -5   3   0   88.99   31.50
  -5  -3   0   80.69   20.20
   0  -4   0   13.70    9.40
   0  -4   0   31.20    8.60
   0   4   0   31.20   27.50
   0  -4   0    9.10    9.80
   0  -4   0   23.90   16.30
   0  -4   0   27.30    8.00
   0  -4   0   12.10    6.70
   0  -4   0   22.50    7.30
   0  -4   0  -20.10   16.90
   0   4   0    5.80   11.50
   0   4   0   -6.40    8.20
   0  -4   0   16.10    9.50
   0   4   0   -1.00   21.00
   0  -4   0   51.19    9.80
  -1  -4   0    4.10   21.50
   1  -4   0    7.90   20.40
   1  -4   0    7.30    6.60
   1  -4   0    1.00    8.90
  -1   4   0  -14.70   13.10
   1  -4   0   10.60   19.40
   1   4   0   -0.30   13.80
   1  -4   0    4.80    8.30
  -1   4   0   26.50   32.90
   1   4   0   11.00   18.40
  -1   4   0  -12.10   10.20
   1  -4   0   -4.70    7.00
   1  -4   0    2.10    7.00
   1  -4   0   -1.30   10.20
  -1  -4   0   -9.30   15.20
  -1  -4   0  -12.20    9.00
  -1  -4   0   -9.00   14.00
  -1  -4   0  -11.10    9.70
   1   4   0  -12.90    9.60
  -1   4   0    8.60    7.70
   1  -4   0    1.20   10.70
  -1  -4   0   -0.10   13.90
  -1   4   0   13.30   14.50
   1  -4   0   -4.10    7.30
  -1   4   0    9.80   10.30
  -1  -4   0    2.60    8.60
  -2  -4   0  125.09   28.20
  -2  -4   0  103.39   29.70
  -2   4   0  131.79   28.70
  -2   4   0  146.39   34.00
  -2  -4   0   86.79   27.50
  -2   4   0  164.38   25.80
   2  -4   0  154.18   34.10
   2  -4   0  136.39   28.90
   2  -4   0  142.99   26.50
  -2  -4   0  111.89   33.50
  -2  -4   0  113.39   25.80
   2  -4   0  157.88   28.20
   2   4   0   72.79   40.40
   2  -4   0  125.79   26.80
   2  -4   0  213.48   44.30
   2  -4   0  143.49   25.90
  -2   4   0  115.79   30.50
  -2   4   0  214.48   33.30
  -2   4   0  188.88   35.10
   2  -4   0  128.49   24.60
   2  -4   0  155.98   25.70
  -2  -4   0  147.09   25.80
  -3   4   0   14.30    8.90
   3  -4   0   59.99   45.00
  -3  -4   0   21.80   19.90
  -3  -4   0   -6.40   18.00
  -3  -4   0   37.50   18.40
   3  -4   0   61.09   23.60
   3   4   0   46.40   62.69
  -3  -4   0   51.49   20.60
  -3  -4   0    6.50   13.50
  -3  -4   0   16.50   30.20
  -3  -4   0   10.40   22.90
   3  -4   0   78.09   55.89
  -3   4   0    8.50   20.00
  -3   4   0   26.30   16.80
  -3   4   0  -66.69   63.69
   3   4   0   -3.80   26.70
  -3  -4   0   13.40   11.90
  -3   4   0   34.00   23.30
   3  -4   0   17.40   15.80
   3  -4   0    9.30    7.40
   3   4   0   -4.60   32.50
   3  -4   0   32.00   13.00
   3   4   0  -12.30   19.00
   4  -4   0   24.10   12.50
  -4  -4   0   32.00   22.40
   4  -4   0   27.70   12.00
  -4  -4   0   15.10   29.20
  -4  -4   0    4.40   23.70
  -4  -4   0   37.20   26.60
  -4  -4   0   48.00   47.30
   4  -4   0  -28.90   22.40
  -4   4   0   27.90   21.10
  -4   4   0   43.40   12.60
   4  -4   0  113.89   50.69
   4  -4   0   43.20   22.10
  -5  -4   0   24.50   19.80
   5  -4   0   71.19   40.70
  -5  -4   0   30.10   31.20
  -5   4   0   93.09   31.60
  -5  -4   0   74.39   36.90
   5  -4   0   46.30   16.10
  -5   4   0   48.20   32.60
   0  -5   0   14.60   13.10
   0  -5   0    6.70   10.00
   0  -5   0   -9.30   25.20
   0   5   0   -0.70    8.20
   0   5   0   -2.40   15.20
   0   5   0   33.90   46.90
   0  -5   0   20.20   12.70
   0   5   0  -29.10   41.60
   0   5   0  -10.90   12.80
   0  -5   0   26.60   22.10
   0   5   0    3.00   21.80
   0  -5   0  -14.20    7.80
   1  -5   0  447.56   96.89
  -1  -5   0  551.04   97.89
   1  -5   0  671.43   99.29
   1  -5   0  581.04   96.59
  -1   5   0  489.05   97.69
  -1   5   0  699.83  100.39
   1  -5   0  559.14   96.89
   1  -5   0  623.84   96.59
   1  -5   0  625.44   97.09
  -1   5   0  713.23   98.69
  -1  -5   0  416.46   98.09
   1   5   0  320.07  117.79
   1  -5   0  620.44   97.49
   1   5   0  399.16  106.69
   1   5   0  519.05   97.39
  -1  -5   0  626.74   96.89
  -1  -5   0  434.86   96.39
   1   5   0  561.04   98.59
   1  -5   0  644.94   97.89
  -1  -5   0  468.35  102.49
   1  -5   0  596.64  103.69
   1  -5   0  611.74   96.99
  -1   5   0  661.83   96.99
  -1  -5   0  581.94   96.79
  -1   5   0  676.83   97.49
  -2  -5   0  513.65  104.99
   2  -5   0  626.64  101.59
  -2   5   0  785.42  105.19
   2  -5   0  658.13  104.09
   2  -5   0  624.44  101.89
  -2   5   0  685.13  109.39
  -2  -5   0  396.36  104.69
  -2  -5   0  479.05  103.39
  -2  -5   0  550.24  101.89
  -2   5   0  648.14  101.99
   2  -5   0  540.45  101.79
   2   5   0  579.84  104.59
   2  -5   0  659.63  114.09
  -2  -5   0  468.25  103.69
   2  -5   0  642.34  103.39
  -2  -5   0  638.24  102.79
  -2   5   0  620.44  102.09
   2   5   0  389.56  105.49
  -2   5   0  782.82  103.59
  -2   5   0  725.73  103.09
  -2  -5   0  560.54  101.69
   2  -5   0  658.13  101.89
  -2  -5   0  547.05  103.69
   2  -5   0  687.63  101.79
  -2  -5   0  505.65  102.79
   2  -5   0  629.84  102.39
   3  -5   0   21.00   10.10
   3  -5   0   31.60   15.20
  -3  -5   0   14.30   11.40
  -3  -5   0    4.40   23.50
  -3   5   0   35.70   11.10
   3  -5   0   23.90   16.20
  -3  -5   0   25.60   33.70
   3  -5   0  -23.60   33.10
  -3  -5   0   -2.90   20.30
   3  -5   0  -22.60   72.79
  -3  -5   0   14.30   22.70
  -3  -5   0   17.50   14.40
   3  -5   0   33.30   11.80
  -3   5   0   26.10   21.70
  -3  -5   0   33.10   23.60
  -3   5   0   42.60   16.30
   3  -5   0    0.30   75.69
   3   5   0   60.59   46.70
   3  -5   0   65.29   17.80
  -3  -5   0    3.50   23.30
   4  -5   0   33.10   83.99
   4  -5   0   21.30   13.50
   4  -5   0    0.90   12.20
  -4   5   0   -3.70   23.50
  -4  -5   0    5.50   17.40
  -4   5   0   19.40   13.10
   4  -5   0   49.99   30.10
  -4  -5   0   73.59   35.50
   4  -5   0   23.60   21.40
  -4  -5   0   22.60   22.30
   4  -5   0   18.10   24.80
   5  -5   0  245.58   43.10
   5  -5   0  273.47   56.99
  -5   5   0  283.87   49.70
  -5  -5   0  104.59   66.99
  -5  -5   0   68.09   71.49
   0  -6   0   -0.40   11.50
   0  -6   0    4.00    9.50
   0  -6   0    1.20   10.30
   0   6   0   -6.30    9.10
   0  -6   0    6.50   14.90
   0   6   0   13.20   24.00
   0  -6   0  -37.80   41.90
   0  -6   0   32.40   13.90
   0   6   0   -2.60   20.20
   0   6   0    8.10   19.20
   0  -6   0    1.50   22.90
   0  -6   0   20.00   15.30
   0  -6   0   20.50    6.70
  -1   6   0 1165.28  179.68
  -1   6   0 1266.37  181.38
  -1  -6   0 1084.59  177.68
   1  -6   0  984.90  178.28
  -1   6   0  860.01  178.58
   1  -6   0 1076.39  177.78
  -1  -6   0 1218.68  177.88
   1  -6   0 1052.29  177.38
  -1  -6   0 1005.90  178.28
   1  -6   0 1079.59  178.08
   1  -6   0  906.31  179.88
   1  -6   0 1162.38  178.98
   1  -6   0  949.51  177.68
   1  -6   0  909.41  186.28
  -1   6   0 1095.59  178.18
  -1  -6   0  972.60  179.08
   1  -6   0 1121.59  177.68
   1   6   0  910.31  179.78
  -1   6   0 1126.79  177.68
  -1  -6   0 1020.90  178.08
   1   6   0 1018.90  177.78
   1   6   0 1180.68  180.08
  -2  -6   0   80.39   25.60
  -2  -6   0   80.79   19.20
  -2   6   0   86.29   21.00
   2  -6   0   80.19   21.00
   2  -6   0   91.49   20.90
  -2   6   0   82.39   22.80
   2  -6   0   72.49   21.00
   2  -6   0   89.89   37.00
  -2   6   0   55.29   37.10
   2  -6   0   88.49   23.20
   2  -6   0  130.59   29.10
  -2  -6   0  150.48   30.50
  -2   6   0   96.59   20.60
  -2   6   0   91.09   21.30
   2  -6   0   83.19   19.20
  -2  -6   0  127.89   26.60
  -2  -6   0  170.68   39.20
   2   6   0  144.39   30.60
   3  -6   0   39.00   14.60
   3  -6   0    5.80   10.90
  -3   6   0  -12.30   11.30
  -3  -6   0   17.60   26.20
   3   6   0  104.79   65.09
   3  -6   0 -222.58  121.09
  -3   6   0  -16.10  118.29
  -3  -6   0   16.00   14.00
   3  -6   0   12.10   12.00
  -3   6   0   32.10   15.80
  -3  -6   0   12.70   12.80
   3  -6   0   -6.60   18.10
   3  -6   0    5.00   51.59
   3  -6   0  -17.00   17.40
  -3   6   0    4.60   29.60
   4  -6   0   75.59   32.40
   4  -6   0  102.79   29.50
  -4  -6   0   71.79   32.90
  -4  -6   0   46.70   23.00
  -4  -6   0   62.99   39.70
   4  -6   0   43.10   15.70
  -4  -6   0   45.20   37.60
  -4  -6   0   31.40   26.70
  -4   6   0   88.39   34.80
  -4  -6   0   82.19   35.50
  -4  -6   0   34.10   18.70
  -4  -6   0   97.49   60.89
   4  -6   0  120.19   29.70
  -5   6   0   14.00   23.20
  -5  -6   0   20.90   61.79
   5  -6   0    9.50   12.70
   0  -7   0  -15.10   10.60
   0  -7   0  -51.49   74.99
   0   7   0   23.80   19.90
   0  -7   0  -15.60    8.80
   0   7   0  -32.30   29.90
   0  -7   0   12.60   14.70
   0  -7   0   -3.00   10.90
   0  -7   0   14.00   17.20
   1  -7   0   -8.90   17.70
   1  -7   0   -0.40   15.10
  -1   7   0   -0.10   17.90
   1  -7   0  -11.50   21.70
  -1  -7   0   18.30   25.00
  -1   7   0   -6.90   36.40
  -1  -7   0  -32.00   16.20
   1  -7   0   27.30   17.20
  -1  -7   0   10.60   18.00
   1  -7   0   33.20   70.49
   1   7   0   38.20   12.20
  -1   7   0   11.20   14.00
   1  -7   0    5.20    9.40
   1   7   0   65.09   31.20
  -1  -7   0  -12.60   11.10
   1   7   0  -43.80   36.30
  -1  -7   0   16.80   28.80
   1  -7   0   14.60   16.70
  -1  -7   0   -2.30   15.20
   1  -7   0   36.30   22.30
  -1  -7   0   -0.60    9.00
  -1   7   0   20.70   27.70
  -1   7   0   -5.80   10.20
   2  -7   0  456.45  139.19
  -2  -7   0  585.24   94.19
  -2   7   0  627.14   95.09
  -2   7   0  639.74  104.09
   2  -7   0  566.84   94.59
   2  -7   0  655.33  104.69
  -2  -7   0  438.26   94.99
  -2   7   0  646.14  124.19
  -2  -7   0  373.96  100.59
   2   7   0  723.53  104.79
  -2   7   0  523.25   94.59
   2  -7   0  522.75   98.99
   2  -7   0  614.64   96.79
   2  -7   0  558.34   93.89
  -2   7   0  643.44   95.09
  -2  -7   0  554.04   94.29
  -2  -7   0  451.85   95.59
  -2  -7   0  497.65  102.79
   2  -7   0  628.84   96.59
   2   7   0  413.06   95.79
   3  -7   0   64.99   23.80
  -3  -7   0   55.79   16.40
   3  -7   0   73.49   18.60
  -3  -7   0   71.39   44.30
  -3  -7   0   46.90   20.40
   3  -7   0   81.49   20.50
  -3  -7   0   61.29   26.80
  -3   7   0   61.79   18.80
  -3   7   0   44.40   21.60
  -3  -7   0   40.50   30.80
  -4  -7   0   -7.00   16.00
  -4  -7   0   48.60   59.19
  -4  -7   0    1.10   22.20
   4  -7   0    8.20   11.70
  -4  -7   0   46.60   40.20
  -4  -7   0   -5.90   33.40
   4  -7   0   27.70   31.80
  -5   7   0   88.49   29.10
   5  -7   0   94.79   24.10
   0  -8   0  723.43  130.29
   0  -8   0  749.23  131.19
   0   8   0  847.32  130.29
   0  -8   0  725.93  129.59
   0  -8   0  837.72  133.59
   0   8   0  706.13  144.59
   0  -8   0  763.92  134.09
  -1   8   0   -3.50   58.69
  -1  -8   0   78.69   23.90
  -1  -8   0   81.69   15.80
  -1   8   0   52.69   14.70
  -1  -8   0  -17.10   29.10
   1  -8   0   22.50   13.20
   1  -8   0   15.60   29.10
   1   8   0   70.89   65.39
   1  -8   0  -19.00   25.80
   1   8   0   90.99   41.20
   1  -8   0  171.58   28.40
  -1   8   0  -13.60   20.80
   1  -8   0   83.09   20.80
   1  -8   0   -1.70   20.00
  -1   8   0   28.60   17.00
   1  -8   0   47.90   34.40
   2  -8   0    1.60   12.60
  -2  -8   0   30.50   35.50
  -2   8   0  -15.40   19.80
   2  -8   0  -87.49  185.28
  -2  -8   0  -15.30   15.20
  -2  -8   0  -14.50   13.40
   2   8   0   41.00   20.40
  -2  -8   0   57.89   25.40
  -2   8   0  -61.39   70.39
   2  -8   0   12.80   24.80
   2  -8   0  -18.10   18.80
   2  -8   0   45.20   25.30
   2   8   0   41.90   63.29
  -3  -8   0   61.89   31.00
  -3  -8   0   92.99   50.19
   3  -8   0   -7.70   14.40
  -3  -8   0  -15.20   27.50
   3  -8   0  -30.00   27.10
  -3   8   0  -15.50   17.00
  -3  -8   0    4.30   11.30
   3   8   0    3.00   29.90
   3  -8   0   20.70   23.10
  -3  -8   0   25.90   18.70
   3  -8   0   22.30   16.30
  -3   8   0   -4.20   14.80
  -4  -8   0  150.88   41.70
   4  -8   0  149.59   40.70
   4  -8   0  155.78   31.60
   0  -9   0    1.70   27.90
   0   9   0   -3.20   43.30
   0   9   0  -19.30   14.50
   0  -9   0    5.00   15.20
   0  -9   0  -17.30   37.00
  -1  -9   0   64.89   17.70
  -1  -9   0   35.20   26.20
   1  -9   0   70.89   57.29
  -1   9   0   63.89   21.90
  -1  -9   0   70.59   43.80
  -1   9   0   59.59   18.90
  -1  -9   0  165.08   45.60
   1   9   0   66.79   19.70
  -1  -9   0   85.49   20.40
   1  -9   0   58.89   16.80
  -1   9   0   47.90   62.29
   1   9   0    7.70   60.19
   1  -9   0   80.89   27.60
  -2   9   0  344.27   57.89
   2   9   0  297.47   59.49
  -2  -9   0  466.95   76.39
   2  -9   0  341.57   56.89
  -2  -9   0  313.07   57.09
   2  -9   0  288.57   62.79
   2  -9   0  466.85   66.19
  -2  -9   0  298.07   61.59
  -2  -9   0  280.37   57.39
  -2   9   0  267.27   57.89
  -3   9   0   44.20   20.60
  -3  -9   0   81.09   58.59
   3  -9   0   58.89   36.80
  -3  -9   0   63.09   21.20
   3  -9   0   59.99   28.90
   3  -9   0   63.69   26.30
   3   9   0   24.40   27.60
  -3  -9   0   67.39   18.40
  -3  -9   0   52.99   30.50
  -4  -9   0    8.00   46.80
  -4  -9   0   19.10   27.50
  -4  -9   0   33.70   19.10
   4  -9   0   14.20   27.10
   0 -10   0   37.60   17.70
   0 -10   0   34.20   27.80
   0  10   0   54.99   16.30
   0  10   0   24.50   22.00
   1 -10   0  372.56   67.09
  -1 -10   0  422.56   73.99
  -1 -10   0  293.87   64.59
  -1 -10   0  327.87   60.69
   1  10   0  325.67   60.79
  -1  10   0  328.27   62.09
  -1  10   0  272.27   68.29
   1 -10   0  441.56   66.69
  -2  10   0   -5.50   11.10
  -2 -10   0   17.50   28.10
  -2 -10   0   54.79   41.20
   2  10   0   16.60   20.20
  -2 -10   0   10.90   19.00
  -2 -10   0    2.90   11.10
  -3 -10   0   40.60   61.79
   3  10   0   27.00   23.80
   3 -10   0   27.50   33.30
  -3  10   0   13.00   22.80
  -3 -10   0   -6.00   35.30
  -3 -10   0    7.60   25.20
   0 -11   0  -22.40   18.30
   0 -11   0   34.20   33.70
   0  11   0   16.10   15.30
   0 -11   0   29.00   37.80
   1 -11   0    3.90   50.09
   1  11   0    5.30   18.30
  -1  11   0    0.40   14.50
  -1 -11   0   52.39   28.90
  -1 -11   0   -8.60   14.90
  -1 -11   0   74.69   33.40
  -2 -11   0   -0.70   69.69
   2 -11   0   56.59   40.20
  -2  11   0   28.60   28.00
  -2 -11   0   49.50   29.80
   2  11   0   20.00   30.80
  -3 -11   0  -28.80   33.00
   0 -12   0   39.20   48.70
   0  12   0   -8.30   18.00
   0 -12   0   -7.90   36.00
  -1 -12   0   21.40   31.70
  -1  12   0    9.30   11.50
  -1 -12   0   63.79   47.10
   1 -12   0   35.80   31.50
   1  12   0  -14.50   19.40
  -2 -12   0   15.50   34.50
  -2  12   0  -12.40   15.50
   0  13   0   17.90   14.50
   0   0   1    1.90    3.40
   1   0   1    5.00    4.40
  -1   0   1    6.50   10.60
  -1   0  -1    4.10    6.70
   1   0   1    1.00    7.50
   1   0   1    3.50    5.00
   1   0  -1   -2.10    2.90
   1   0   1   -1.90    6.70
   1   0   1    5.60    4.90
   1   0  -1   10.50    5.70
  -1   0  -1    8.90   10.10
   1   0  -1    0.90    6.50
   1   0   1    5.90    1.80
   1   0   1    6.50    8.80
  -1   0   1    8.90    5.20
   1   0  -1    1.50    9.20
  -2   0  -1  293.57   63.39
  -2   0  -1  445.26   63.79
   2   0  -1  382.56   62.19
   2   0  -1  376.56   65.29
  -2   0   1  389.16   63.39
  -2   0   1  390.46   62.79
   2   0   1  381.86   64.49
  -2   0   1  317.47   61.59
   2   0   1  427.96   65.19
  -2   0  -1  277.37   64.39
  -2   0  -1  268.77   61.49
  -2   0  -1  407.46   67.19
   2   0  -1  437.66   64.49
  -2   0  -1  333.97   62.59
   2   0   1  322.77   64.59
   2   0   1  294.77   61.69
   2   0   1  381.46   62.49
  -2   0  -1  290.37   66.89
   2   0   1  371.56   65.69
  -2   0   1  338.97   62.59
  -2   0  -1  466.75   63.59
   2   0   1  332.67   62.29
   2   0  -1  429.76   64.49
  -2   0  -1  444.06   64.49
   2   0   1  302.77   61.79
  -2   0   1  375.76   63.09
  -2   0  -1  388.86   71.09
  -2   0   1  417.36   67.99
  -3   0   1  227.48   33.50
  -3   0   1  219.58   32.60
   3   0  -1  172.38   44.10
  -3   0  -1  212.78   38.30
   3   0   1  163.08   32.50
  -3   0  -1  127.89   33.50
   3   0  -1  140.99   32.20
  -3   0  -1  184.08   33.30
  -3   0   1  182.98   32.70
   3   0  -1  165.18   29.80
   3   0   1  125.69   43.90
   3   0   1  150.38   31.90
   3   0   1  157.38   36.90
  -3   0   1  151.28   33.70
  -3   0  -1  189.78   33.90
  -3   0   1  123.79   34.90
   3   0  -1  101.29   31.40
  -3   0   1  177.58   32.90
   3   0  -1  152.48   44.10
  -3   0  -1  209.38   33.20
   3   0   1  170.08   43.10
  -3   0   1  204.18   41.50
   4   0   1   91.69  138.29
  -4   0  -1  146.19   28.90
   4   0   1   74.99   29.10
  -4   0   1  117.19   28.90
  -4   0   1  139.59   26.00
   4   0   1  114.79   22.90
   4   0  -1   66.39   39.20
   4   0  -1   79.69   28.10
  -4   0  -1  127.59   29.20
  -4   0  -1   83.99   24.20
  -4   0   1  123.59   25.50
   4   0   1  127.29   31.00
  -4   0  -1  121.59   28.40
   4   0  -1   85.09   28.60
   4   0   1  110.69   42.10
   4   0  -1  113.09  108.99
  -4   0   1  129.19   28.60
   4   0  -1  -16.60   83.69
  -4   0   1  142.69   29.70
   4   0  -1  115.89   22.30
   4   0   1   64.39   94.59
  -5   0   1   11.90   21.50
   5   0  -1  -19.40   11.40
  -5   0  -1  -12.70   14.80
   5   0  -1    0.60   13.60
   5   0  -1  -21.40   45.20
  -5   0  -1   37.80   20.60
  -5   0   1    7.10   17.00
  -5   0  -1   19.80   28.50
  -5   0  -1   12.20   28.20
   5   0   1  -12.40   11.20
  -5   0   1  -18.40   23.00
  -6   0  -1  -15.80   35.70
  -6   0   1  132.29   36.40
  -6   0   1   57.99   35.20
   0   1   1 1702.33  285.97
   0  -1   1 1824.92  286.17
   0   1   1 1443.26  286.07
   0   1   1 1780.72  285.77
   0   1  -1 1599.64  285.97
   0  -1   1 1786.92  286.07
   0   1  -1 1811.22  286.07
   0  -1  -1 1202.18  285.97
   0  -1   1 1789.52  285.87
   0  -1  -1 1882.01  286.07
   0  -1   1 1849.11  285.87
   0   1  -1 1793.02  286.17
   0  -1  -1 1627.04  285.87
   0  -1  -1 1572.44  286.07
   0  -1   1 1974.60  285.87
   0   1  -1 1780.52  285.87
   0  -1   1 1516.45  285.97
  -1   1   1 2845.02  445.26
   1   1  -1 2999.00  445.76
   1   1  -1 2648.44  445.36
  -1   1   1 2719.03  446.06
   1  -1   1 2549.65  445.46
   1  -1   1 2791.22  446.06
   1  -1   1 2576.54  445.76
  -1   1   1 2577.94  445.76
  -1  -1  -1 2619.14  445.46
   1  -1   1 2640.64  445.46
   1  -1   1 2461.15  445.46
   1   1  -1 2319.77  445.36
  -1  -1   1 2588.64  445.56
  -1   1  -1 3349.06  445.56
   1  -1  -1 2844.02  446.06
   1   1   1 2813.12  445.36
   1   1   1 2471.45  445.46
  -1   1  -1 2567.14  445.76
  -1   1  -1 2425.16  446.26
   1  -1  -1 2643.54  445.76
   1   1   1 1938.31  445.66
  -1   1  -1 2477.25  445.86
   1   1   1 3040.60  445.46
   1  -1  -1 2632.14  445.46
   1  -1  -1 2887.01  446.46
  -2  -1  -1 1036.00  186.08
   2  -1   1 1113.79  187.98
   2   1  -1 1019.70  185.28
  -2  -1  -1 1210.08  186.48
  -2   1   1 1146.89  185.38
   2  -1   1 1168.78  187.48
   2  -1   1 1157.68  186.28
   2  -1   1 1188.58  187.38
   2  -1   1 1278.47  186.48
   2  -1   1 1090.69  185.58
   2   1  -1  786.42  185.28
  -2   1   1 1118.49  186.28
  -2   1   1  990.20  185.48
  -2  -1  -1 1219.78  187.28
  -2   1   1 1291.07  191.28
  -2   1   1 1254.97  186.58
  -2  -1  -1 1243.28  186.48
   2  -1   1 1085.69  185.58
  -2  -1  -1 1151.78  186.38
  -2   1   1 1344.07  186.18
  -2  -1  -1  967.40  185.68
   2   1  -1 1067.09  186.08
   2   1  -1 1029.90  186.08
  -2  -1  -1 1102.39  185.68
   2   1  -1 1054.79  185.18
   2   1  -1  950.70  187.38
  -2   1   1 1262.67  189.68
  -2  -1  -1  803.62  186.08
   2   1   1  838.22  185.58
  -2   1  -1 1213.08  186.78
  -2  -1   1 1155.58  187.78
   2   1   1  877.81  185.78
   2   1   1 1169.98  186.38
  -2   1  -1 1198.28  186.08
  -2   1  -1 1388.46  186.38
   2  -1  -1 1170.18  185.18
  -2  -1   1  844.32  185.98
  -2   1  -1 1065.19  190.58
   2  -1  -1 1229.88  187.58
   2  -1  -1 1112.49  185.58
  -2  -1   1 1164.18  186.48
  -2   1  -1 1398.06  187.68
   2   1   1  828.02  185.98
  -2  -1   1 1002.80  185.88
  -2   1  -1  946.61  188.88
   2   1   1  837.82  186.98
  -2  -1   1 1091.69  186.88
   2  -1  -1 1039.30  185.58
  -2  -1   1 1086.29  186.18
  -2   1  -1 1401.86  186.68
  -2  -1   1 1099.19  185.78
   2  -1  -1 1198.88  187.98
  -2   1  -1 1185.78  185.48
  -2  -1   1 1025.70  185.58
   2  -1  -1 1139.29  187.88
   3  -1   1  609.64  110.19
   3  -1   1  530.75  110.49
  -3  -1  -1  595.84  103.29
  -3  -1  -1  745.03  106.49
   3  -1   1  734.23  104.79
  -3   1   1  719.33  103.69
  -3   1   1  655.93  101.89
  -3   1   1  681.23  114.39
  -3  -1  -1  540.35  103.39
  -3  -1  -1  559.94  103.29
   3   1  -1  521.05  106.99
  -3  -1  -1  567.54  102.99
  -3   1   1  767.72  103.19
   3  -1   1  452.95  102.49
  -3   1   1  597.04  103.29
   3  -1   1  491.55  102.69
   3  -1   1  606.74  101.89
   3   1  -1  510.35  113.69
  -3   1  -1  619.84  101.89
  -3  -1   1  520.25  103.19
  -3   1  -1  711.63  103.29
   3   1   1  452.05  102.89
   3   1   1  450.15  111.89
  -3   1  -1  691.33  103.79
   3  -1  -1  587.94  102.69
  -3  -1   1  604.54  103.09
   3  -1  -1  601.84  102.79
  -3  -1   1  772.12  103.89
   3  -1  -1  655.03  101.79
   3  -1  -1  744.03  109.69
   3   1   1  564.54  124.99
  -3  -1   1  662.63  103.89
  -3  -1   1  583.84  103.79
   3   1   1  652.83  105.49
  -3   1  -1  497.85  113.99
   3   1   1  507.65  102.19
   3  -1  -1  706.43  111.19
  -3  -1   1  676.03  106.79
  -3   1  -1  654.33  103.49
   3   1   1  459.15  108.39
   3   1   1  463.45  103.59
  -3  -1   1  577.84  103.19
  -4  -1  -1  108.09   28.70
  -4   1   1  187.68   31.00
   4  -1   1  133.19   32.70
   4  -1   1  166.38   44.20
   4   1  -1  128.89  134.39
   4  -1   1  150.08   27.00
   4   1  -1  150.88   27.70
  -4   1   1  189.28   36.60
  -4  -1  -1   96.39   37.80
  -4  -1  -1  154.08   33.20
   4   1  -1   82.59   31.40
   4   1  -1   84.69   32.20
   4  -1   1  113.09   32.40
  -4   1   1  227.68   33.50
  -4  -1  -1  157.98   31.00
  -4   1   1  163.68   28.50
   4  -1   1   87.59   99.59
  -4   1   1  208.38   32.80
  -4  -1  -1  189.88   34.50
   4   1  -1  162.68   43.40
   4  -1   1  164.28  127.49
  -4  -1   1  163.58   35.00
   4  -1  -1  146.49   32.20
  -4  -1   1  125.29   32.70
   4   1   1  151.08   28.20
   4  -1  -1   97.79   31.60
   4  -1  -1  164.38  122.49
   4  -1  -1  135.89   99.09
  -4   1  -1  150.38   32.50
  -4   1  -1  125.39   31.50
  -4  -1   1  120.89   30.60
   4   1   1  164.28   38.80
  -4   1  -1  151.48   30.10
  -4  -1   1  147.79   32.10
  -4  -1   1   98.59   30.20
   4  -1  -1  201.08   43.50
   4   1   1   92.59   34.40
  -4   1  -1  158.48   33.10
   4  -1  -1  163.58   26.70
   4   1   1   97.39   44.90
   5   1  -1  132.79   35.60
  -5  -1  -1  172.48   41.60
  -5   1   1  223.08   41.50
  -5  -1  -1  146.89   33.20
   5  -1   1  156.08   30.60
  -5   1   1  207.48   39.00
  -5  -1  -1  129.59   35.40
  -5   1   1  147.59   34.40
   5   1  -1  144.29   31.40
  -5  -1  -1  194.68   45.40
  -5   1  -1  192.48   39.10
   5  -1  -1  190.18   30.90
   5   1   1  140.09   31.00
  -5  -1   1  121.19   33.10
   5  -1  -1   63.99   50.39
  -5  -1   1  219.98   38.70
  -5  -1   1  240.48   40.80
  -5   1  -1  221.28   38.60
  -5  -1   1  186.38   35.70
   5  -1  -1  107.49   57.09
   5  -1  -1  113.69   32.30
  -6   1   1  -22.80   34.60
  -6  -1  -1   24.80   36.90
   6  -1   1   -1.20   20.40
  -6   1   1   -0.50   26.80
   6  -1  -1   37.90   24.00
  -6   1  -1   -8.20   26.90
  -6  -1   1   48.70   47.30
  -6  -1   1   -0.10   29.80
   0  -2   1 2935.61  481.25
   0  -2   1 3519.05  480.85
   0  -2   1 3279.47  480.85
   0  -2  -1 3660.23  480.75
   0   2  -1 2728.33  481.25
   0   2   1 2634.24  481.25
   0   2   1 2730.83  480.95
   0  -2   1 3325.27  480.95
   0  -2  -1 3094.09  481.15
   0   2  -1 3100.99  481.15
   0   2  -1 2954.90  480.75
   0   2   1 2569.14  481.35
   0  -2  -1 2929.61  481.25
   0  -2  -1 2384.36  480.75
   0  -2  -1 2606.84  480.75
   0  -2   1 2253.37  480.95
   0   2  -1 3227.38  480.95
   0   2   1 2681.23  481.05
   0   2  -1 2626.54  481.05
   0  -2  -1 2715.13  480.85
   0  -2  -1 2283.67  481.15
   1  -2   1 3396.26  506.05
  -1  -2  -1 3012.40  505.25
  -1  -2  -1 3080.79  505.55
  -1   2   1 3121.69  504.85
   1  -2   1 3067.19  505.95
   1  -2   1 2914.41  505.35
  -1   2   1 3217.18  505.85
  -1   2   1 3419.46  506.35
  -1  -2  -1 2363.56  504.75
  -1  -2  -1 2813.52  504.95
   1  -2   1 2976.70  504.85
   1  -2   1 2837.72  504.65
   1  -2   1 3081.09  504.85
   1  -2   1 2871.21  504.75
  -1   2   1 3079.09  505.25
   1  -2   1 3145.49  504.65
  -1  -2   1 3003.20  505.05
   1  -2  -1 3040.20  504.65
  -1   2  -1 3217.58  506.05
  -1   2  -1 3385.46  505.05
  -1   2  -1 2910.11  505.75
   1  -2  -1 2961.90  505.35
   1   2   1 2679.03  505.05
  -1   2  -1 3265.47  504.95
  -1   2  -1 3131.39  505.35
  -1  -2   1 2807.92  505.05
   1  -2  -1 3309.27  505.95
   1  -2  -1 3190.78  505.95
  -1  -2   1 2159.38  504.65
   1  -2  -1 3083.59  504.85
   1  -2  -1 2961.60  504.85
  -1  -2   1 2862.81  504.85
  -2  -2  -1  293.57   54.99
   2  -2   1  334.57   55.39
  -2   2   1  348.37   54.19
   2   2  -1  278.07   60.49
   2   2  -1  275.97   54.39
  -2  -2  -1  301.77   54.49
  -2  -2  -1  314.07   55.69
   2  -2   1  313.17   54.69
   2  -2   1  272.17   53.79
  -2   2   1  351.56   53.69
   2  -2   1  319.07   53.29
  -2   2   1  239.58   57.99
  -2   2   1  350.76   56.19
  -2  -2  -1  323.97   55.19
   2  -2   1  306.67   53.99
  -2  -2  -1  289.97   53.79
  -2  -2  -1  328.67   56.19
  -2  -2  -1  334.47   60.49
   2  -2   1  352.56   58.49
   2  -2   1  356.26   59.79
  -2  -2  -1  335.37   56.39
   2  -2   1  317.27   53.69
   2  -2   1  289.57   67.69
   2  -2  -1  345.77   53.29
  -2   2  -1  310.47   54.69
  -2   2  -1  337.67   69.49
   2  -2  -1  358.66   65.89
   2  -2  -1  310.47   53.99
  -2  -2   1  271.07   60.79
   2  -2  -1  397.96   59.59
  -2  -2   1  240.98   54.59
   2  -2  -1  340.27   54.39
  -2   2  -1  421.86   56.29
   2   2   1  238.28   56.79
  -2  -2   1  252.27   55.79
  -2   2  -1  327.97   55.09
  -2   2  -1  228.88   58.69
  -2  -2   1  261.27   56.09
  -2   2  -1  385.16   55.19
   2  -2  -1  329.17   53.89
  -2  -2   1  295.37   53.89
  -2  -2   1  304.87   54.09
  -2  -2   1  285.67   56.69
   2  -2  -1  349.67   58.29
  -2   2  -1  342.07   53.99
  -2   2  -1  327.87   53.89
  -2  -2   1  251.87   55.09
  -3  -2  -1  168.18   35.90
  -3  -2  -1  157.28   35.80
   3  -2   1  244.68   54.79
   3  -2   1  207.18   35.50
  -3   2   1  196.68   32.90
   3  -2   1  206.88   49.20
  -3  -2  -1  271.47   37.40
  -3  -2  -1   94.79   38.90
   3  -2   1  216.28   40.00
  -3   2   1  194.18   36.60
   3  -2   1  174.58   32.80
  -3   2   1  273.67   36.70
  -3  -2  -1  156.48   36.80
   3  -2   1  171.68   35.00
  -3   2   1  246.48   34.50
  -3  -2  -1  157.88   37.00
   3   2  -1  106.79   53.49
  -3  -2   1  179.98   35.30
   3   2   1  187.38   42.10
  -3  -2   1  137.79   35.00
  -3   2  -1  233.48   36.40
  -3  -2   1  143.09   35.70
   3   2   1  146.59   53.39
  -3   2  -1  245.68   35.40
   3   2   1  171.68   42.40
  -3   2  -1  174.18   63.99
  -3   2  -1  181.78   33.00
  -3  -2   1  164.48   35.30
   3  -2  -1  241.88   39.80
  -3  -2   1  156.28   35.30
  -3  -2   1  184.18   47.80
   3  -2  -1  177.88   35.00
  -3   2  -1  186.68   37.50
   3  -2  -1  211.38   32.70
   3  -2  -1  193.58   34.00
   3  -2  -1  236.28   51.89
  -3  -2   1  141.19   36.40
  -4  -2  -1   83.29   24.60
  -4  -2  -1    7.30   18.60
  -4   2   1   55.59   31.20
  -4   2   1   31.20   17.90
   4  -2   1  100.59  103.19
   4   2  -1   21.70   12.10
   4   2  -1  -12.90   22.10
   4  -2   1   23.90   19.20
   4  -2   1   13.10   18.80
   4  -2   1   17.90    8.20
  -4  -2  -1   24.90   32.20
   4  -2   1   65.19   37.20
  -4  -2  -1   34.60   23.40
   4   2  -1   25.30   46.70
   4   2  -1   -4.40   22.00
  -4   2   1   50.99   20.80
  -4   2  -1   20.20   13.90
  -4   2  -1    3.50   16.30
  -4   2  -1   14.30   12.50
   4  -2  -1   40.80   99.59
  -4  -2   1   -5.40   13.10
  -4  -2   1   65.29   32.30
   4  -2  -1    7.10   20.50
   4  -2  -1   18.80    8.00
  -4   2  -1   47.80   18.20
  -4  -2   1  -14.20   20.50
  -4  -2   1   30.90   17.60
  -4  -2   1   60.59   16.50
   4   2   1  -15.70   12.40
   4   2   1   68.49   42.30
   4  -2  -1    5.60   19.90
  -4  -2   1   30.50   19.20
   4   2   1   22.00   25.90
   4  -2  -1   56.89   38.80
  -5   2   1   28.20   23.90
  -5  -2  -1   48.50   21.20
  -5  -2  -1  -10.00   15.90
   5  -2   1   -5.40   13.10
  -5  -2  -1   41.50   27.40
   5  -2   1   18.10   14.10
  -5   2   1   15.20   29.00
  -5  -2  -1   30.90   25.00
   5   2  -1   34.60   16.10
   5   2  -1   51.49   23.90
   5  -2  -1   14.20   16.20
   5  -2  -1    4.80   12.30
  -5   2  -1   36.10   27.40
   5  -2  -1  152.18   57.59
  -5  -2   1   69.59   23.30
  -5  -2   1   73.29   25.10
   5   2   1   79.59   46.90
  -5   2  -1   11.30   24.90
  -5  -2   1   74.79   21.10
   5  -2  -1    5.20   40.70
   5   2   1   23.30   14.80
  -6   2   1  -28.30   36.60
  -6   2   1   40.50   36.20
  -6  -2  -1  -27.70   41.90
   6  -2   1    8.60   18.80
   6  -2  -1  -17.60   24.00
  -6  -2   1   60.99   30.10
  -6   2  -1   37.40   28.10
   0   3   1  500.15  103.99
   0  -3   1  783.72  102.39
   0  -3  -1  733.23  102.39
   0   3  -1  528.65  103.79
   0  -3   1  728.83  102.49
   0  -3   1  462.25  101.89
   0  -3  -1  559.74  102.09
   0  -3  -1  591.14  103.59
   0  -3  -1  625.74  103.09
   0  -3   1  454.35  102.59
   0   3   1  602.14  102.19
   0   3   1  472.95  103.19
   0  -3  -1  697.73  102.19
   0  -3  -1  428.26  101.79
   0  -3   1  669.83  102.59
   0   3  -1  678.23  103.79
   0   3  -1  637.14  103.09
   0  -3   1  505.05  101.99
   0  -3  -1  610.24  102.09
   0  -3   1  745.23  102.29
   0  -3   1  549.35  102.09
   0   3   1  541.15  102.89
   0  -3  -1  595.14  102.29
   0   3  -1  499.95  102.19
   0  -3   1  555.94  103.49
   0  -3  -1  667.63  102.29
   0   3  -1  763.62  102.39
   0  -3   1  662.83  102.39
   0   3  -1  544.35  102.49
   0  -3  -1  682.83  102.29
   0  -3   1  657.33  102.49
  -1  -3  -1  815.52  142.99
  -1  -3  -1  752.12  142.69
  -1   3   1  979.30  142.49
  -1   3   1  880.51  142.59
  -1  -3  -1  866.91  143.29
   1  -3   1  824.72  142.39
   1  -3   1  802.02  142.39
   1  -3   1  790.02  142.19
   1  -3   1  815.02  144.39
  -1   3   1 1073.49  142.99
   1   3  -1  661.63  142.39
  -1  -3  -1  758.52  142.49
  -1   3   1  847.82  143.59
   1  -3   1  938.61  145.19
   1  -3   1  894.11  142.49
  -1   3   1  832.82  145.79
  -1   3   1  994.00  142.79
   1  -3   1  911.61  142.39
   1  -3   1  836.02  142.49
   1  -3   1  893.11  144.39
  -1   3   1  977.80  142.99
   1  -3   1  718.83  142.19
  -1   3   1  884.01  145.09
  -1  -3  -1  785.52  143.39
  -1  -3  -1  716.63  142.29
  -1  -3  -1  870.01  143.69
  -1   3  -1  966.80  142.59
  -1  -3   1  858.71  144.19
  -1  -3   1  772.62  142.79
  -1  -3   1  658.83  142.19
  -1   3  -1  947.31  142.79
   1  -3  -1  890.41  142.39
  -1   3  -1  823.32  145.09
  -1  -3   1  830.32  142.99
  -1   3  -1  881.51  143.69
  -1  -3   1  846.32  142.49
   1  -3  -1  745.43  142.29
  -1   3  -1  844.12  144.99
  -1   3  -1  968.70  142.99
   1  -3  -1  821.02  142.39
   1  -3  -1  981.00  144.69
   1  -3  -1  852.71  142.29
   1  -3  -1  898.51  142.39
  -1  -3   1  735.73  142.89
   1  -3  -1  829.92  142.49
   1  -3  -1  889.51  144.69
   1  -3  -1  823.62  142.19
   1  -3  -1  828.92  142.29
  -1  -3   1  741.33  143.39
   1  -3  -1  789.22  143.89
   2  -3   1  662.73  106.69
   2  -3   1  608.44  105.79
   2  -3   1  623.34  105.79
  -2  -3  -1  612.94  105.89
   2  -3   1  622.74  105.49
  -2  -3  -1  639.54  106.59
  -2  -3  -1  626.34  105.69
  -2  -3  -1  484.15  106.59
  -2   3   1  682.23  105.99
   2  -3   1  657.53  105.89
   2   3  -1  467.85  110.99
   2  -3   1  685.13  106.09
   2  -3   1  696.23  110.19
   2   3  -1  556.84  106.69
  -2   3   1  720.63  109.09
  -2  -3  -1  687.53  106.99
   2  -3   1  774.42  110.39
  -2  -3  -1  512.55  106.89
  -2  -3   1  564.14  107.09
  -2   3  -1  756.82  106.49
   2   3   1  439.66  108.79
  -2  -3   1  524.95  106.89
   2  -3  -1  686.63  105.89
  -2  -3   1  552.94  105.59
   2  -3  -1  608.84  105.79
  -2   3  -1  732.93  106.29
   2  -3  -1  643.84  106.69
  -2  -3   1  569.24  109.79
   2  -3  -1  654.13  109.69
  -2  -3   1  614.74  107.09
  -2   3  -1  730.03  108.99
   2  -3  -1  690.03  110.79
   2  -3  -1  617.04  105.79
   2  -3  -1  591.64  105.79
  -3  -3  -1  105.09   27.80
  -3  -3  -1  145.09   28.80
   3  -3   1  141.39   27.50
   3   3  -1   60.09   49.90
  -3  -3  -1  177.08   35.00
  -3  -3  -1  103.89   34.00
   3  -3   1  169.48   35.00
  -3   3   1  210.48   32.10
  -3  -3  -1  157.28   30.30
   3  -3   1  137.59   31.20
   3  -3   1  186.68   55.59
  -3   3   1  160.28   29.60
   3   3  -1  210.28   47.40
  -3  -3  -1  136.39   32.30
   3  -3   1  141.29   28.50
   3   3  -1   70.09   31.40
  -3   3   1  148.89   26.50
  -3   3   1  163.28   31.50
  -3   3   1  130.99   55.69
   3  -3   1  126.59   25.80
   3  -3  -1  162.88   29.60
  -3   3  -1  147.09   31.70
  -3  -3   1  135.99   28.70
   3   3   1  134.99   35.00
   3  -3  -1  134.79   33.00
  -3  -3   1  164.98   44.10
  -3   3  -1  184.88   29.80
  -3   3  -1  141.49   26.70
   3  -3  -1  207.88   35.30
   3  -3  -1  144.59   25.60
   3  -3  -1  148.79   27.30
  -3  -3   1  178.08   31.10
  -3   3  -1  201.68   30.70
   3   3   1   63.89   30.50
   3   3   1   73.69   56.39
  -3  -3   1   86.19   28.00
  -3   3  -1  216.88   56.59
   3  -3  -1  236.68   51.99
  -3  -3   1   88.89   28.40
   3  -3  -1  157.78   32.00
   3   3   1  170.38   37.10
  -3  -3   1  170.48   33.10
  -3  -3   1  188.28   29.90
  -3  -3   1   44.40   36.70
   4  -3   1   48.70   23.30
  -4   3   1   68.89   25.50
  -4  -3  -1   53.99   26.70
   4  -3   1   68.59   23.10
   4  -3   1   89.09   44.60
  -4  -3  -1   21.70   32.00
   4   3  -1    5.10   28.00
   4   3  -1   18.20   30.80
  -4  -3  -1  115.89   41.70
  -4   3   1   73.89   18.30
   4   3  -1   76.79   48.30
  -4  -3  -1   85.99   26.00
   4  -3  -1   59.49   44.70
   4  -3  -1   62.69   22.40
  -4   3  -1  111.59   24.00
   4  -3  -1   63.19   21.70
  -4  -3   1   11.40   42.50
  -4  -3   1   67.69   22.50
   4   3   1   54.09   49.50
  -4   3  -1   62.29   17.70
  -5   3   1  165.58   41.20
  -5   3   1  161.38   33.40
  -5  -3  -1  138.69   40.60
   5  -3   1   84.59   51.09
   5  -3   1  100.79   27.70
  -5  -3  -1  101.39   40.80
  -5   3  -1  160.18   34.90
  -5  -3   1  166.78   32.30
   5  -3  -1   64.89   44.70
  -5  -3   1  176.98   30.60
  -5  -3   1  203.68   37.70
   5  -3  -1  127.19   27.70
   5  -3  -1   92.19   25.70
  -5   3  -1  137.29   35.20
  -5  -3   1  186.18   39.30
  -6  -3   1   27.40   35.10
   0  -4   1 3873.01  632.54
   0  -4  -1 4478.25  631.44
   0   4   1 3368.26  631.24
   0  -4  -1 4140.59  631.64
   0   4   1 3968.50  633.64
   0   4   1 3951.00  632.04
   0   4  -1 3291.77  632.84
   0   4  -1 3987.30  631.34
   0  -4   1 3753.42  631.44
   0  -4   1 4510.25  631.44
   0  -4  -1 3406.26  631.14
   0  -4  -1 2915.91  632.04
   0  -4  -1 3802.72  632.44
   0  -4   1 3792.02  631.24
   0  -4   1 3375.36  631.14
   0  -4   1 3788.32  631.44
   0   4  -1 3388.86  632.94
   0  -4  -1 4091.89  631.44
   0  -4   1 4337.47  631.44
   0  -4   1 3728.43  631.64
   0  -4  -1 3983.90  631.44
   0   4   1 2827.42  632.44
   0  -4  -1 3959.50  631.34
   0  -4   1 3801.12  631.34
   0  -4   1 3905.61  631.54
   0  -4  -1 3788.52  631.64
   0   4  -1 3441.26  631.94
  -1   4   1   81.99   17.40
  -1  -4  -1   93.09   17.60
  -1  -4  -1   47.50   21.10
  -1  -4  -1   27.90   23.30
   1  -4   1   52.29   12.00
  -1  -4  -1   38.80   13.80
   1   4  -1   18.30   14.40
   1  -4   1   63.39   13.90
  -1   4   1   77.99   14.40
  -1  -4  -1   53.69   28.10
  -1  -4  -1   32.40   19.30
  -1   4   1   54.59   17.80
   1  -4   1   62.29   11.70
   1  -4   1   46.00   12.40
   1   4  -1    7.70   22.70
   1   4  -1   -0.80   19.30
   1  -4   1   52.69   19.20
   1  -4   1   32.10   20.00
   1  -4   1   69.59   15.20
   1  -4   1   55.89   13.80
   1  -4   1   61.89   13.30
   1  -4   1   65.09   12.80
  -1   4   1   68.59   16.10
  -1   4   1   95.89   34.10
  -1  -4  -1   45.20   13.90
  -1  -4  -1   32.60   21.50
  -1  -4  -1   51.19   12.50
  -1   4   1   64.59   13.90
  -1   4   1   66.29   12.20
   1  -4  -1   47.50   11.60
   1  -4  -1   44.50   15.10
   1   4   1   21.60   13.60
  -1  -4   1   46.80   14.90
  -1   4  -1   45.70   36.00
   1  -4  -1   53.99   21.30
  -1  -4   1   40.60   11.70
   1  -4  -1   55.29   13.70
  -1   4  -1   62.59   15.80
   1  -4  -1   68.49   14.90
   1  -4  -1   79.69   23.50
  -1   4  -1   45.70   16.60
  -1  -4   1   46.20   22.80
   1   4   1   59.39   28.10
   1  -4  -1   44.90   11.90
  -1  -4   1   75.89   16.90
  -1   4  -1   64.79   14.50
  -1   4  -1   40.00   17.30
  -1  -4   1   18.80   21.20
   1  -4  -1   47.10   12.50
   1  -4  -1   69.99   12.30
   1  -4  -1   61.59   14.10
   1   4   1   15.70   22.20
   1  -4  -1   49.30   11.60
  -1   4  -1   60.49   12.80
  -1  -4   1   57.79   16.60
   2  -4   1  165.78   32.20
   2  -4   1  164.18   28.70
   2  -4   1  150.08   41.60
  -2   4   1  228.68   30.90
  -2   4   1  145.79   33.10
   2  -4   1  130.89   42.00
   2  -4   1  154.98   32.20
  -2   4   1  178.98   29.30
  -2   4   1  213.68   36.80
  -2  -4  -1  126.49   36.50
   2  -4   1  149.29   30.20
  -2  -4  -1  132.89   33.50
   2  -4   1  162.48   28.30
  -2  -4  -1  124.79   28.80
  -2  -4  -1  153.88   32.40
  -2  -4  -1  141.19   33.30
  -2  -4  -1  150.18   29.50
   2   4  -1  124.59   32.50
  -2   4   1  180.18   29.10
   2  -4   1  159.88   29.40
  -2  -4  -1  125.99   33.30
  -2   4   1  214.08   34.00
   2  -4   1  149.99   29.30
  -2   4   1  166.18   39.70
  -2  -4   1  165.58   31.90
   2   4   1   93.09   39.30
   2  -4  -1  176.78   41.40
   2  -4  -1  165.28   33.50
  -2   4  -1  191.78   37.90
  -2   4  -1  175.38   41.10
  -2   4  -1  242.78   34.60
   2  -4  -1  150.78   29.90
   2  -4  -1  180.98   29.60
   2  -4  -1  155.38   28.90
  -2   4  -1  139.79   34.70
   2  -4  -1  161.28   30.20
  -2  -4   1  126.59   29.50
   2  -4  -1  188.38   45.00
  -2  -4   1  153.58   29.20
  -2  -4   1  152.68   34.60
   2  -4  -1  163.48   28.40
  -2   4  -1  203.18   30.90
   2  -4  -1  164.28   29.10
  -2  -4   1  114.69   32.70
   2   4   1  101.59   31.90
  -2  -4   1  132.59   31.10
  -2   4  -1  184.58   29.40
   2  -4  -1  171.28   29.50
  -2  -4   1  156.88   36.00
  -3  -4  -1   32.70   19.90
   3  -4   1   38.30   23.40
   3  -4   1   34.50   57.39
   3  -4   1   38.70   59.49
  -3   4   1   74.89   22.80
  -3  -4  -1   22.40   20.50
   3   4  -1  -25.70   60.59
  -3   4   1   50.19   19.20
   3   4  -1   57.99   32.50
   3  -4   1   29.20    8.80
  -3  -4  -1    8.60   16.20
  -3  -4  -1    7.60   12.10
  -3  -4  -1   18.50   19.80
   3  -4   1   33.20   16.30
  -3   4   1   38.30   63.19
   3   4  -1   -6.50   22.80
   3  -4   1   38.00   15.50
  -3  -4  -1   42.90   28.70
  -3  -4  -1   38.40   24.20
   3   4  -1   -3.90   26.70
  -3   4   1   31.90   11.20
  -3  -4  -1   -6.20   24.10
  -3   4   1   41.10   16.90
   3  -4  -1 -114.79   52.79
   3  -4  -1   37.10   16.20
   3  -4  -1   65.29   27.90
  -3  -4   1   28.30   14.70
  -3  -4   1   37.70   17.20
   3  -4  -1   20.30    9.20
   3   4   1   38.80   28.70
  -3  -4   1   25.80   17.60
  -3  -4   1   18.70   19.60
   3   4   1   26.00   34.50
   3  -4  -1   39.70   15.30
   3   4   1    4.20   27.40
   3  -4  -1    4.70   56.49
  -3  -4   1   10.90   16.20
  -3  -4   1   56.19   27.10
  -3   4  -1   31.90   11.00
  -3   4  -1   30.70   25.70
  -3  -4   1   -2.10   12.50
  -3   4  -1    9.90   55.19
  -3   4  -1   83.09   22.90
  -3  -4   1   69.89   32.40
   3  -4  -1   34.70    9.70
  -3   4  -1   66.79   21.80
   4  -4   1   68.99   26.40
  -4  -4  -1   52.49   21.80
  -4  -4  -1   45.60   24.00
   4  -4   1   58.69   16.20
  -4  -4  -1   58.29   29.10
   4  -4   1   38.90   24.40
   4  -4   1   74.29   22.00
  -4   4   1   80.79   17.30
   4  -4   1   22.60   53.99
  -4  -4  -1   -7.80   29.20
  -4   4   1   61.79   47.30
  -4  -4  -1   59.09   43.20
  -4   4   1   57.29   25.00
  -4  -4   1   84.29   20.40
  -4  -4   1   83.19   24.60
  -4  -4   1  135.29   24.60
   4  -4  -1   74.39   22.40
   4  -4  -1   30.60   23.90
  -4   4  -1   58.69   17.00
   4   4   1   45.70   43.90
   4  -4  -1   71.49   15.40
   4  -4  -1   29.80   51.89
  -4   4  -1   47.30   23.40
   4  -4  -1   67.89   17.60
  -5   4   1   70.19   34.60
   5  -4   1   53.09   43.20
  -5  -4  -1   55.59   40.20
   5  -4   1   -5.10   12.20
  -5  -4  -1   40.60   30.30
  -5  -4  -1   46.00   16.90
  -5   4   1   36.00   23.40
  -5   4  -1  -25.30   37.40
   5  -4  -1   16.80   12.30
  -5  -4   1   74.09   26.80
  -5   4  -1   38.50   25.50
   5  -4  -1   52.79   33.90
  -5   4  -1  -25.80   25.20
  -5  -4   1   14.20   17.20
   0  -5   1   56.49   15.40
   0  -5  -1   39.40   22.50
   0  -5  -1   54.59   11.80
   0   5   1   37.90   46.70
   0   5   1   72.19   22.50
   0  -5  -1   57.29   16.10
   0   5  -1   68.19   43.20
   0   5  -1   49.99   25.80
   0   5   1   56.99   13.20
   0  -5   1   50.39   14.40
   0  -5  -1   55.09   13.90
   0  -5  -1   63.79   16.70
   0   5  -1   42.00   18.40
   0   5  -1   30.80   21.00
   0  -5   1   45.50   29.90
   0   5  -1   49.00   16.10
   0  -5   1   57.09   11.80
   0   5   1   25.60   16.90
   0  -5   1   34.60   12.70
   0  -5   1   29.40   27.40
   0   5   1   13.00   48.10
   0  -5  -1  -15.20   23.20
   0  -5  -1   50.99   16.40
  -1   5   1  174.88   30.60
  -1  -5  -1   90.59   26.50
   1  -5   1  155.28   29.10
  -1  -5  -1  174.78   26.20
  -1   5   1  157.48   30.80
   1  -5   1  149.39   25.80
  -1   5   1  143.19   26.50
  -1   5   1  178.48   27.70
   1  -5   1  115.19   39.70
   1   5  -1  -46.80   63.89
   1  -5   1  111.69   27.90
  -1   5   1  135.99   33.80
   1   5  -1   38.10   40.50
   1   5  -1   73.69   28.80
   1  -5   1  164.08   28.80
   1  -5   1  141.59   26.20
   1  -5   1  140.49   27.60
   1  -5   1  151.28   27.30
   1   5  -1  148.09   30.50
  -1  -5  -1  230.08   30.20
   1  -5   1  145.19   25.70
  -1  -5  -1   71.59   32.40
   1  -5   1  124.09   31.00
   1   5  -1  147.99   28.80
  -1  -5  -1  157.98   29.30
  -1  -5  -1  128.89   32.50
  -1  -5   1  166.58   26.20
  -1   5  -1  128.29   26.80
   1  -5  -1  138.79   25.80
  -1  -5   1  130.49   39.10
   1   5   1   68.19   58.49
  -1   5  -1  124.69   29.70
  -1  -5   1   98.49   32.50
   1  -5  -1  123.09   27.20
  -1  -5   1  152.68   29.40
   1  -5  -1  156.48   28.00
   1   5   1  122.49   45.20
   1   5   1  117.49   30.50
   1  -5  -1  142.79   26.50
   1  -5  -1  156.48   25.90
  -1   5  -1  136.29   33.70
   1  -5  -1  183.98   29.20
  -1   5  -1  169.78   30.30
   1  -5  -1  134.69   31.30
   1  -5  -1  172.88   38.70
   1  -5  -1  122.29   28.00
   1   5   1  217.98   28.90
  -1  -5   1  148.89   30.30
  -1  -5   1  124.89   34.60
   1  -5  -1  166.68   36.70
  -1   5  -1  159.88   28.30
   2  -5   1  425.76   68.99
  -2  -5  -1  323.07   68.69
   2  -5   1  351.16   66.69
   2  -5   1  370.46   65.89
  -2  -5  -1  454.15   66.09
   2   5  -1  397.76   69.99
   2  -5   1  356.66   66.09
  -2   5   1  503.25   69.99
  -2   5   1  379.16   65.99
  -2  -5  -1  492.65   72.29
   2  -5   1  405.16   80.19
   2  -5   1  382.96   65.69
  -2   5   1  413.06   66.19
   2  -5   1  404.16   65.99
   2  -5   1  394.76   65.89
  -2  -5  -1  346.47   68.99
   2  -5   1  421.36   69.79
  -2   5   1  384.76   73.79
  -2   5   1  433.66   66.99
  -2  -5  -1  405.66   67.89
  -2  -5  -1  296.17   68.89
   2  -5   1  365.06   84.19
  -2  -5   1  312.77   72.09
  -2  -5   1  362.96   66.19
   2  -5  -1  381.76   65.79
   2  -5  -1  402.86   65.99
  -2  -5   1  305.57   65.79
  -2  -5   1  282.17   67.99
  -2  -5   1  235.78   69.09
  -2   5  -1  399.66   66.39
   2  -5  -1  405.46   65.99
   2   5   1  276.87   84.59
  -2  -5   1  375.96   67.29
   2  -5  -1  361.46   68.89
  -2   5  -1  429.26   67.79
  -2   5  -1  404.46   66.19
  -2   5  -1  412.76   67.79
  -2   5  -1  492.25   70.99
   2  -5  -1  415.86   66.79
  -2  -5   1  311.07   70.09
  -2   5  -1  451.75   76.19
   2  -5  -1  413.96   65.79
   2  -5  -1  410.96   68.19
  -2  -5   1  329.87   68.39
   2  -5  -1  346.47   80.69
   2  -5  -1  417.56   81.49
  -3   5   1   30.90   21.40
   3  -5   1   21.00   10.00
  -3  -5  -1   11.90   11.80
   3   5  -1   22.40   19.50
   3  -5   1   11.90   17.60
  -3  -5  -1   25.30   18.80
  -3  -5  -1   34.50   31.70
  -3  -5  -1   11.10   21.90
   3  -5   1    5.80    9.40
   3  -5   1   21.40   16.30
  -3   5   1    9.20   14.30
  -3  -5  -1  -23.50   22.90
   3  -5   1  -31.40   81.79
  -3  -5  -1    9.30   22.40
   3  -5   1  -29.70   29.30
   3  -5   1   -6.80   78.19
  -3   5   1   33.50   36.60
   3   5  -1   42.50   45.80
  -3  -5  -1    3.20   24.20
  -3   5   1   50.79   12.90
   3  -5   1   48.70   16.00
  -3  -5  -1   26.60   14.20
   3  -5  -1   52.49   74.69
  -3   5  -1   35.70   12.70
  -3   5  -1   33.70   19.20
  -3  -5   1   22.20   17.90
   3  -5  -1   53.09   74.99
   3  -5  -1    5.90   16.00
   3  -5  -1   21.00   33.00
   3   5   1   21.90   43.60
   3  -5  -1   18.60    9.40
  -3  -5   1   20.20   19.30
   3  -5  -1   21.50   10.50
   3  -5  -1  -14.30   14.80
  -3  -5   1   34.60   33.10
  -3  -5   1    6.50   26.70
  -3  -5   1   29.40   27.80
  -3   5  -1   65.79   25.60
  -3  -5   1   33.00   15.00
  -3  -5   1   57.39   23.00
  -3  -5   1   21.60   12.00
   3  -5  -1   62.19   17.40
   4  -5   1  338.47   59.69
  -4  -5  -1  219.98   64.79
  -4  -5  -1  213.68   61.99
  -4  -5  -1  332.07   66.99
   4  -5   1  431.56   66.49
   4  -5   1  415.36   63.99
  -4  -5  -1  267.07   61.19
  -4   5   1  397.86   60.09
   4  -5   1  433.86   66.19
   4  -5   1  409.86   60.99
  -4  -5  -1  258.57   69.39
  -4  -5  -1  259.37   73.99
   4  -5  -1  359.96   59.99
  -4  -5   1  239.88   62.09
  -4  -5   1  288.97   62.69
  -4  -5   1  281.47   64.89
  -4   5  -1  355.46   59.49
   4  -5  -1  426.36   62.99
  -4   5  -1  421.96   65.39
   4  -5  -1  473.65   65.49
   4  -5  -1  436.06   65.99
   4  -5  -1  368.46   59.29
  -4  -5   1  322.17   63.69
  -4  -5   1  226.18   63.59
   4  -5  -1  436.76   95.79
  -5   5   1   85.49   24.60
   5  -5   1    6.90   50.79
  -5  -5  -1   39.00   24.10
  -5  -5  -1   34.90   50.49
   5  -5   1   24.70   14.10
   5  -5  -1   32.20   14.00
   5  -5  -1   50.49   41.50
  -5  -5   1   33.80   45.40
  -5   5  -1   64.09   27.20
  -5  -5   1   38.40   43.40
   0  -6   1   18.80   14.60
   0  -6  -1   34.30   10.30
   0   6   1  -24.70   22.90
   0  -6  -1  -12.00   21.00
   0  -6   1  -28.30   43.90
   0  -6   1   29.30   10.60
   0  -6   1   -8.10    6.40
   0  -6  -1    9.60   14.00
   0  -6  -1  -21.40   15.20
   0   6  -1   10.20   16.60
   0   6   1   19.80   19.30
   0  -6   1    8.00    8.50
   0   6  -1  -28.10   19.80
   0   6   1  -20.20   14.70
   0  -6  -1   20.90   16.70
   0  -6  -1  -17.50    8.90
   0   6   1   -5.10    9.80
   0  -6  -1   -4.00   36.10
   0  -6  -1   -1.80   12.70
   0  -6  -1   -2.40    7.90
   0  -6   1   -6.70    9.10
   0   6  -1   20.20   22.20
  -1   6   1  214.18   41.50
   1  -6   1  216.28   60.39
   1  -6   1  245.28   44.60
  -1   6   1  267.07   45.30
   1   6  -1  167.88   48.60
   1  -6   1  199.68   42.20
  -1  -6  -1  318.27   43.00
  -1   6   1  263.17   50.79
  -1  -6  -1  256.77   46.60
   1  -6   1  244.58   40.60
   1   6  -1  317.27   47.10
  -1   6   1  219.78   46.80
   1  -6   1  160.98   46.90
   1  -6   1  257.37   43.60
  -1   6   1  240.48   42.50
   1  -6   1  262.97   42.50
   1  -6   1  201.48   43.00
   1  -6   1  221.38   40.40
  -1   6   1  222.08   40.70
  -1  -6  -1  179.28   49.50
   1   6   1  251.27   48.50
   1  -6  -1  179.48   57.79
   1  -6  -1  247.78   44.40
  -1   6  -1  271.67   51.29
  -1  -6   1  157.98   47.50
  -1   6  -1  228.98   44.00
  -1  -6   1  220.98   41.10
  -1  -6   1  245.38   42.40
   1  -6  -1  219.58   44.60
  -1   6  -1  212.38   41.30
  -1   6  -1  280.57   45.90
  -1  -6   1  250.97   40.90
  -1  -6   1  242.58   43.00
   1  -6  -1  223.58   40.20
   1  -6  -1  201.48   41.60
  -1   6  -1  147.59   43.90
   1  -6  -1  226.48   42.60
  -1  -6   1  201.78   43.60
   1  -6  -1  299.07   43.00
   2  -6   1  453.15   74.19
  -2   6   1  419.56   74.89
  -2  -6  -1  416.66   75.39
  -2  -6  -1  402.66   79.19
   2  -6   1  451.65   74.89
  -2   6   1  507.35   74.09
  -2  -6  -1  357.46   75.69
  -2   6   1  438.06   73.89
   2   6  -1  385.56   78.69
   2  -6   1  448.86   74.19
  -2  -6  -1  359.26   77.19
   2   6  -1  523.55   79.89
  -2   6   1  526.35   79.39
   2  -6   1  341.17   81.69
  -2  -6  -1  305.57   76.99
  -2  -6  -1  450.35   73.89
   2  -6   1  537.15   79.29
   2  -6   1  468.85   73.69
  -2  -6  -1  427.76   73.69
   2  -6   1  470.75   73.89
   2  -6  -1  439.76   73.69
  -2  -6   1  390.76   73.69
   2  -6  -1  460.75   73.59
   2  -6  -1  472.75   80.29
  -2   6  -1  572.74   81.69
  -2  -6   1  349.17   81.09
   2  -6  -1  461.65   74.89
  -2  -6   1  332.17   76.19
  -2   6  -1  469.85   74.19
  -2  -6   1  337.17   77.99
  -2  -6   1  384.06   74.69
   2   6   1  470.55   80.99
   2  -6  -1  514.75   74.09
   2  -6  -1  446.56   78.29
  -2  -6   1  276.17   77.59
  -2   6  -1  467.75   75.49
  -2  -6   1  424.66   73.99
  -2   6  -1  416.46   74.19
  -2   6  -1  412.26   74.89
   2  -6  -1  428.06   92.29
  -2  -6   1  397.86   77.19
   3  -6   1  375.86   63.29
  -3  -6  -1  219.58   71.19
  -3  -6  -1  291.27   61.09
   3  -6   1  389.36   61.69
  -3  -6  -1  317.37   71.69
   3  -6   1  161.68  142.09
  -3   6   1  449.56  138.39
  -3  -6  -1  251.87   60.29
  -3   6   1  423.66   60.69
   3   6  -1  331.47   63.99
   3  -6   1  401.56   63.29
  -3  -6  -1  271.67   65.29
  -3  -6  -1  280.87   63.69
   3  -6   1  360.16   60.39
   3  -6   1  384.46   61.19
  -3   6   1  418.46   61.79
  -3   6   1  356.26   69.19
   3  -6   1  331.37   79.59
   3  -6  -1  409.16   62.79
   3  -6  -1  401.06   60.39
  -3  -6   1  249.08   68.19
  -3  -6   1  275.87   61.19
  -3  -6   1  288.27   75.59
  -3   6  -1  345.87   62.59
  -3   6  -1  357.36   60.79
  -3  -6   1  301.27   63.19
  -3   6  -1  371.76   68.69
   3  -6  -1  416.96   62.29
   3  -6  -1  429.46   61.19
  -3   6  -1  510.65  135.39
   3  -6  -1  392.86   80.19
  -3  -6   1  230.38   67.19
  -3  -6   1  308.77   60.59
   3  -6  -1  430.66   62.09
   3  -6  -1  334.67  116.99
  -4   6   1  201.08   26.80
  -4  -6  -1   90.09   28.60
   4  -6   1  221.98   36.60
  -4  -6  -1  133.09   40.00
  -4   6   1  255.97   52.49
  -4  -6  -1   29.00   40.50
  -4  -6  -1  102.49   55.09
   4  -6   1  175.38   38.20
   4  -6   1  146.79   36.60
  -4  -6  -1  149.88   47.00
  -4  -6  -1   92.79   30.90
  -4  -6  -1   52.29   32.10
  -4  -6  -1   88.69   42.00
   4  -6   1  148.09   27.60
   4  -6  -1  186.48   35.60
  -4   6  -1  192.78   42.60
   4  -6  -1  192.38   42.10
  -4  -6   1   48.90   34.60
  -4  -6   1   32.30   63.09
  -4  -6   1   93.99   29.30
  -4  -6   1  105.99   30.80
  -4  -6   1  138.89   37.00
  -4  -6   1   63.29   44.70
   4  -6  -1  153.48   27.20
   4  -6  -1  251.47   36.50
  -4  -6   1  111.49   38.00
  -4  -6   1   68.29   44.10
   5  -6   1    7.60   12.70
  -5   6   1   76.49   22.90
  -5  -6  -1   -0.90   32.50
  -5   6  -1  -20.80   24.50
  -5  -6   1   54.89   66.19
  -5  -6   1  -30.40   35.80
   5  -6  -1   -2.20   13.60
  -5  -6   1   35.00   56.89
   0  -7   1  341.67   59.49
   0   7  -1  310.17   56.19
   0  -7  -1  305.97   59.29
   0   7  -1  226.28   65.89
   0  -7   1  327.17   56.69
   0   7  -1  321.57   59.19
   0  -7   1  381.16   58.29
   0  -7  -1  356.46   56.29
   0  -7   1  327.07   58.49
   0  -7  -1  285.37   55.39
   0  -7  -1  352.26   60.19
   0  -7  -1  251.47   93.89
   0  -7   1  291.77   55.39
   0  -7  -1  329.17   56.09
   0   7   1  227.78   66.09
   0  -7   1  211.68   98.79
   0  -7   1  346.97   56.49
   0   7   1  346.57   61.99
   0  -7  -1  341.37   57.99
   0   7   1  351.66   56.19
   1   7  -1  109.49   18.40
  -1  -7  -1   44.70   19.90
  -1  -7  -1   32.70   11.60
   1  -7   1   19.30   18.20
  -1   7   1   45.20   14.90
  -1  -7  -1   28.80   19.40
  -1   7   1   31.20   27.70
   1  -7   1   23.90   11.90
   1  -7   1   58.69   15.80
   1  -7   1   37.30   17.80
   1  -7   1   64.59   19.50
  -1  -7  -1   34.60   13.10
  -1   7   1   48.70   18.00
  -1  -7  -1   74.29   30.20
  -1   7   1   51.19   13.30
  -1  -7  -1   18.70   24.10
   1   7  -1   20.40   37.60
   1  -7   1   63.39   24.30
   1   7  -1   79.59   29.00
  -1  -7  -1   32.90   20.20
  -1   7   1   54.09   34.80
   1  -7   1   50.29   13.40
   1  -7   1   35.70   74.89
   1  -7  -1   58.69   69.29
  -1  -7   1   41.00   13.50
  -1   7  -1   22.50   36.00
  -1  -7   1   42.80   16.90
   1  -7  -1   40.60   18.80
   1  -7  -1   41.70   10.90
   1   7   1   45.40   29.80
   1   7   1   27.20   14.60
  -1   7  -1   30.10   25.30
   1  -7  -1   36.90   16.50
  -1  -7   1   27.40   55.99
  -1   7  -1  117.89   31.00
  -1   7  -1   25.50   19.60
  -1  -7   1   21.20   17.20
   1  -7  -1   42.30   16.60
  -1  -7   1   59.09   21.10
   1   7   1   75.89   37.40
   1  -7  -1   47.30   20.80
  -1   7  -1   34.50   12.50
   1  -7  -1   62.09   25.00
   1  -7  -1   68.59   18.90
  -1  -7   1   26.50   14.20
  -1  -7   1   39.80   20.70
   2  -7   1  109.89   25.20
   2  -7   1   96.29   65.79
  -2   7   1   -0.90   59.19
  -2   7   1  106.09   21.80
  -2   7   1   73.29   23.80
   2  -7   1   92.39   20.20
  -2  -7  -1  122.99   20.80
  -2  -7  -1  217.98   36.10
   2  -7   1   56.19  108.89
  -2   7   1   88.69   45.30
  -2   7   1   65.69   20.50
  -2   7  -1   57.49   22.50
   2  -7  -1  127.79   99.39
  -2   7  -1   62.99   21.30
   2  -7  -1   66.09   21.60
   2  -7  -1  102.39   19.60
   2  -7  -1   92.29   37.20
  -2   7  -1   69.19   48.00
  -2  -7   1  115.49   20.30
  -2   7  -1   53.79   22.30
   2  -7  -1  131.79   26.50
  -2  -7   1  255.37   44.40
   2  -7  -1  171.98   27.20
  -2   7  -1   83.99   69.19
   3  -7   1   37.70   15.00
  -3  -7  -1   11.90   12.90
  -3  -7  -1    4.30   31.60
   3  -7   1   37.50   21.80
  -3   7   1   21.50   15.50
  -3   7   1    4.80   16.10
   3   7  -1   51.49   27.40
  -3  -7  -1   63.09   32.20
   3  -7   1   41.20   16.80
  -3  -7  -1   22.90   17.40
  -3  -7  -1   12.70   44.00
  -3  -7  -1    7.70   25.40
  -3  -7   1   35.00   23.40
  -3  -7   1   12.00   14.00
   3  -7  -1   38.30   22.40
  -3   7  -1   -4.30   19.40
  -3   7  -1  -12.10   14.30
  -3  -7   1   23.50   15.40
  -3  -7   1    4.60   28.80
   3  -7  -1   -9.10   16.10
   3  -7  -1   19.70   14.80
  -3  -7   1   13.10   49.80
  -4  -7  -1   46.70   17.90
  -4  -7  -1    7.10   39.80
  -4  -7  -1   22.40   22.40
  -4  -7  -1   24.40   37.80
   4  -7   1  -10.90   32.30
  -4  -7  -1   56.39   30.30
   4  -7   1   22.80   12.70
  -4  -7  -1  -12.20   56.19
   4  -7  -1   43.80   16.30
  -4  -7   1   10.10   30.80
   4  -7  -1   12.10   31.50
  -4  -7   1   36.90   43.10
  -4  -7   1   16.60   53.49
  -4  -7   1  -41.80   73.39
   4  -7  -1    1.90   26.10
  -4  -7   1  -15.70   21.40
  -4  -7   1   -2.20   17.50
  -5   7   1   67.99   26.40
   5  -7   1   86.49   20.70
  -5   7  -1   23.90   28.00
   5  -7  -1   92.59   21.60
   0  -8   1  116.99   35.50
   0  -8   1   73.89   24.10
   0  -8   1  133.99   24.70
   0  -8   1  132.59   29.50
   0  -8  -1  201.58   30.60
   0  -8  -1  111.59   36.80
   0  -8   1   87.09   22.70
   0   8  -1  137.09   38.20
   0  -8  -1  131.49   22.60
   0   8  -1   91.19   56.19
  -1  -8  -1  272.07   53.29
  -1  -8  -1  267.37   61.89
  -1  -8  -1  369.36   63.19
  -1  -8  -1  330.17   53.99
  -1   8   1  251.87   57.99
  -1   8   1  507.15   93.19
  -1   8   1  313.17   54.29
   1   8  -1  351.66   54.29
   1   8  -1  370.76   62.89
   1  -8   1  325.97   52.89
   1  -8   1  267.27   60.49
  -1  -8  -1  301.27   56.89
   1  -8   1  336.67   67.79
  -1   8   1  319.97   53.69
   1  -8   1  203.28   57.19
   1   8  -1  252.67   84.59
   1  -8   1  320.37   57.49
   1  -8   1  372.06   57.39
   1  -8   1  364.36   57.19
  -1  -8   1  311.37   56.89
  -1   8  -1  150.48   80.49
   1  -8  -1  305.27   58.09
  -1  -8   1  279.97   63.59
  -1  -8   1  289.07   53.69
   1  -8  -1  318.37   58.69
   1   8   1  321.47   54.59
  -1  -8   1  445.76   63.49
   1  -8  -1  297.87   52.79
  -1   8  -1  322.97   54.29
   1   8   1  305.77   64.39
   1   8   1   45.10   82.99
  -1   8  -1  252.77   57.09
   1  -8  -1  325.57   64.39
   1  -8  -1  307.77   58.89
  -1   8  -1  277.67   53.89
   1  -8  -1  269.27   55.59
  -1  -8   1  331.37   53.49
   1  -8  -1  196.18   56.79
  -2  -8  -1   69.49   34.70
  -2  -8  -1  133.19   29.50
   2   8  -1  199.88   34.70
  -2   8   1  135.09   32.90
   2  -8   1  241.78   38.90
   2  -8   1  170.28   33.80
  -2  -8  -1  120.29   51.49
   2  -8   1  139.49   36.80
  -2  -8  -1  122.69   29.30
   2   8  -1  265.37   72.79
   2  -8   1  152.58   29.30
  -2   8   1  134.09   88.49
   2  -8   1  183.38   47.00
   2  -8   1  120.99  220.18
  -2  -8  -1  125.19   46.70
   2  -8  -1  193.38   37.50
   2  -8  -1  173.38  179.98
  -2  -8   1  146.19   45.20
  -2  -8   1  170.28   29.60
  -2  -8   1  175.38   30.40
   2  -8  -1  155.48   35.60
   2   8   1   95.29   60.99
  -2   8  -1   46.40   73.09
   2   8   1  111.99   33.30
   2  -8  -1  166.38   29.20
  -2  -8   1  144.09   34.50
  -3  -8  -1  126.69   25.80
   3  -8   1  122.39   29.80
  -3  -8  -1  128.79   37.00
   3  -8   1  130.99   27.90
  -3  -8  -1   60.49   35.60
  -3   8   1  127.09   27.30
  -3  -8  -1   97.09   28.90
   3   8  -1  182.48   45.90
   3  -8   1   82.49   32.30
  -3   8   1  145.89   28.00
   3  -8   1  192.48   40.70
  -3  -8  -1  114.19   54.19
  -3  -8   1   57.39   34.20
  -3  -8   1  134.69   28.00
   3  -8  -1  168.78   28.10
  -3   8  -1   72.09   28.80
   3  -8  -1  167.88   35.60
   3  -8  -1  217.38   31.30
  -3  -8   1  126.89   27.80
  -3  -8   1  111.09   39.60
   3  -8  -1  164.58   31.80
  -3   8  -1  148.49   28.50
  -3  -8   1  105.19   56.19
   4  -8   1   26.60   19.80
   4  -8   1   14.50   31.90
  -4  -8  -1   35.10   32.10
  -4  -8  -1   40.90   15.80
  -4  -8   1    2.60   76.59
  -4  -8   1    9.40   34.30
   4  -8  -1   32.30   30.50
   4  -8  -1   42.00   16.40
  -4  -8   1    2.70   42.80
   0  -9   1  -87.79   47.30
   0  -9  -1  -18.10   38.40
   0  -9   1  -25.90   14.90
   0  -9  -1  -19.10   14.10
   0   9   1    4.60   14.30
   0  -9   1   29.80   31.70
   0   9  -1    9.50   15.60
   0   9   1  -16.20   16.20
   0  -9  -1   -0.70   28.40
   0   9   1  -44.80   40.60
   0   9  -1   52.19   44.90
   1  -9   1   31.40   61.09
   1   9  -1  131.99   63.29
  -1   9   1   80.79   70.09
  -1  -9  -1   84.79   20.80
  -1  -9  -1   59.99   17.30
  -1   9   1   54.79   20.00
   1  -9   1  101.39   27.20
  -1  -9  -1   42.70   44.80
   1   9  -1   58.49   20.00
  -1   9   1   91.79   19.20
  -1  -9  -1  102.69   31.00
   1  -9   1   54.89   17.70
  -1  -9  -1  125.29   43.60
   1  -9   1   45.60   35.00
  -1   9  -1  -15.90   61.49
   1  -9  -1   63.29   27.40
   1  -9  -1   61.39   43.10
  -1  -9   1   37.00   27.20
  -1   9  -1   23.60   19.00
  -1  -9   1   57.79   17.50
   1   9   1   68.39   18.90
   1  -9  -1   47.60   27.30
   1  -9  -1   74.09   17.70
  -1  -9   1   90.39   49.90
  -1  -9   1   99.49   43.10
  -1   9  -1   30.90   18.50
   1   9   1   78.69   62.99
   1  -9  -1    4.20   47.20
  -1  -9   1   57.69   19.30
  -2  -9  -1  286.67   41.50
   2  -9   1  173.48   33.10
   2  -9   1  195.18   46.20
   2  -9   1  128.09   43.40
  -2   9   1  183.98   35.00
  -2  -9  -1  170.18   34.20
  -2  -9  -1  268.17   35.80
  -2   9   1  164.48   39.00
   2  -9   1  205.88   41.90
  -2   9   1  172.78   36.10
   2   9  -1  112.29   36.60
  -2  -9   1  253.17   60.19
  -2  -9   1  127.29   34.00
   2  -9  -1  195.18   33.00
  -2   9  -1   97.99   36.20
  -2   9  -1  132.79   35.50
   2   9   1  239.48   37.50
  -2  -9   1  176.38   35.30
  -2  -9   1   85.69   39.50
   2  -9  -1  161.98   41.70
   2  -9  -1  268.97   49.40
  -3  -9  -1   20.90   14.40
  -3   9   1   -0.10   14.60
   3  -9   1   12.50   39.50
   3  -9   1   79.69   29.00
   3   9  -1   -8.70   25.90
  -3  -9  -1   56.49   55.09
  -3  -9  -1   14.30   28.90
  -3  -9  -1   47.00   16.50
   3  -9   1   53.49   25.90
   3  -9  -1   61.89   28.90
  -3  -9   1   74.89   61.59
   3  -9  -1   40.90   42.40
  -3  -9   1   32.30   13.20
  -3  -9   1   39.70   33.50
   3  -9  -1   56.89   24.60
  -3  -9   1    8.50   15.90
  -3   9  -1    4.10   19.50
   3   9   1  -18.50   23.70
  -4  -9  -1   34.40   18.50
  -4  -9  -1  -19.30   43.10
   4  -9   1    1.30   28.30
  -4  -9   1   -9.50   51.49
  -4  -9   1   14.00   18.50
  -4  -9   1  -11.00   27.30
   4  -9  -1   21.70   26.40
   0  10   1   34.50   17.20
   0  10  -1   31.30   16.40
   0 -10   1    2.90   28.30
   0  10   1   35.30   15.40
   0 -10  -1   16.00   15.30
   0  10  -1   37.50   18.70
   0 -10  -1   17.10   28.10
   0 -10   1  -12.50   15.60
  -1 -10  -1   60.29   18.60
  -1  10   1   53.69   43.40
   1  10  -1   51.09   20.70
   1 -10   1   90.19   30.40
  -1  10   1  129.89   22.10
   1 -10   1   25.90   36.40
  -1  10  -1   30.00   23.00
  -1 -10   1   70.79   29.70
   1 -10  -1   87.59   32.10
   1 -10  -1   79.69   20.40
  -1 -10   1  122.79   47.20
  -1 -10   1   45.40   19.40
  -1  10  -1   99.79   42.70
   1 -10  -1  119.29   40.80
  -2  10   1   -6.50   13.90
  -2 -10  -1   -4.80   26.10
  -2 -10  -1   39.50   14.60
   2  10  -1  -44.40   18.50
  -2 -10  -1  -14.50   39.00
  -2  10   1   10.60   23.90
  -2 -10   1    1.20   18.30
  -2 -10   1   12.00   15.30
  -2 -10   1   89.49   50.29
   2  10   1  -32.60   24.20
  -2  10  -1   -4.80   16.10
   2  10   1  -37.30   17.80
   2 -10  -1   -4.20   45.00
  -2 -10   1   39.60   27.90
   3 -10   1   59.49   34.10
  -3 -10  -1   63.09   59.69
   3  10  -1   18.40   24.10
  -3 -10  -1  -28.20   31.00
  -3  10   1   24.60   20.00
  -3  10  -1   37.10   24.30
  -3 -10   1   37.80   38.40
  -3 -10   1   19.90  110.19
   3  10   1   32.30   24.80
   3 -10  -1  -11.60   35.20
  -3 -10   1   -2.90   23.60
   0 -11   1   -2.30   21.90
   0 -11  -1   22.70   22.00
   0 -11  -1   28.30   38.20
   0  11  -1   65.69   18.70
   0 -11  -1   29.70   34.20
   0  11   1   -8.00   18.80
   0 -11   1    7.30   30.70
  -1 -11  -1   40.20   37.70
   1  11  -1  133.29   29.80
  -1 -11  -1   87.89   43.70
   1 -11   1  106.19   48.20
  -1 -11  -1   62.19   22.30
  -1  11   1   96.79   23.60
   1 -11  -1  107.29   52.09
  -1 -11   1   89.39   33.10
   1  11   1  108.09   30.00
  -1 -11   1  187.18   49.80
  -1 -11   1   91.39   23.70
   1  11   1  138.49   24.50
   2  11  -1  102.39   49.20
  -2  11   1   27.90   20.50
   2 -11   1  160.18   39.50
  -2 -11  -1   33.60   30.80
  -2 -11   1   44.50   30.60
   2  11   1   75.19   28.80
  -2 -11   1   52.69   58.29
   2 -11  -1   46.70   43.80
  -3 -11  -1   49.30   28.60
  -3 -11   1  -10.10   29.10
   0  12  -1   53.39   23.40
   0 -12   1   86.09   40.70
   0 -12  -1   76.29   38.60
   0 -12   1  106.59   42.30
   0 -12  -1   79.69   38.70
   0  12   1   46.70   19.20
  -1  12   1   14.10   12.70
   1  12  -1   36.50   19.40
   1 -12   1   91.89   38.80
  -1 -12  -1  123.89   46.00
  -1 -12  -1  -14.20   31.80
  -1  12  -1   15.10   16.60
  -1 -12   1   89.49   50.39
  -1 -12   1    0.20   18.60
   1 -12  -1   28.00   31.90
   1  12   1  -12.50   23.50
  -2 -12  -1   24.70   25.50
  -2  12   1  -16.00   17.80
  -2 -12   1   -6.90   29.10
  -2  12  -1  -11.40   15.70
   0  13  -1    9.30   15.20
   0  13   1  -16.70   14.20
   0   0   2    4.20    3.60
   0   0   2    3.00    3.80
   0   0  -2    9.60    5.50
   0   0   2    0.10    6.80
   0   0  -2    2.40    3.10
   0   0   2    4.90    4.80
   0   0  -2    0.20    3.60
   0   0  -2   -6.20    7.20
   0   0   2   -2.40    2.30
   0   0   2    4.30    3.60
   0   0  -2    6.30    3.90
   0   0  -2    3.10    2.70
   1   0   2   75.09   15.70
  -1   0  -2   85.69   18.40
   1   0   2  122.29   17.70
  -1   0   2   93.49   17.20
  -1   0  -2   95.29   14.90
  -1   0  -2   99.39   16.80
  -1   0   2  100.09   17.00
   1   0   2   57.19   16.50
   1   0   2  109.39   18.90
  -1   0  -2  100.09   17.00
  -1   0  -2   64.29   14.20
   1   0  -2  104.59   18.30
   1   0   2   67.99   14.40
   1   0   2   85.69   14.70
   1   0   2   62.69   15.00
   1   0  -2  104.99   20.50
   1   0   2   54.39   15.40
   1   0   2   63.79   17.10
   1   0  -2  100.59   16.10
   1   0  -2   94.69   17.20
  -2   0  -2  526.45   87.29
   2   0   2  439.36   85.39
  -2   0   2  598.94   86.49
   2   0   2  482.75   87.89
  -2   0   2  450.45   85.29
  -2   0  -2  599.54   87.19
  -2   0  -2  592.14   87.19
  -2   0  -2  370.36   85.39
   2   0  -2  537.05   88.99
  -2   0   2  570.74   86.79
  -2   0   2  572.14   86.79
  -2   0   2  504.85   86.09
  -2   0   2  545.55   90.79
  -2   0   2  501.65   89.49
  -2   0  -2  552.94   86.69
   2   0  -2  559.64   88.09
   2   0   2  383.36   86.49
  -2   0  -2  580.14   88.39
   2   0   2  521.25   87.39
  -2   0  -2  343.37   89.39
  -2   0  -2  476.15   86.29
   2   0   2  428.46   87.19
   2   0  -2  378.26   85.19
   2   0   2  429.16   85.69
  -2   0  -2  649.54   94.69
   2   0  -2  530.45   85.99
   2   0  -2  562.24   88.69
   2   0   2  403.56   87.89
  -2   0   2  671.13   87.19
   2   0   2  522.55   88.19
  -3   0   2  156.68   26.90
  -3   0   2  152.98   28.70
   3   0   2   32.30   38.10
   3   0  -2  195.08   39.40
  -3   0   2  122.89   26.30
   3   0  -2   82.99   41.50
   3   0   2  114.19   27.90
   3   0   2   74.69   25.20
   3   0  -2  105.89   22.40
   3   0  -2  115.39   26.10
  -3   0  -2  128.59   24.80
  -3   0  -2  101.19   27.00
  -3   0   2  116.59   23.60
   3   0   2  173.68   31.20
  -3   0  -2  113.99   27.10
  -3   0  -2  149.09   28.50
   3   0   2  108.69   23.10
   3   0   2   84.79   44.60
  -3   0   2  164.48   25.80
   4   0  -2    4.10    8.70
   4   0  -2   12.60   18.00
   4   0  -2   10.20   80.59
   4   0  -2  -86.59  109.29
   4   0  -2   -0.50   34.90
  -4   0   2    2.80   19.40
  -4   0  -2    1.00   12.90
  -4   0  -2    6.80   17.10
  -4   0  -2   -3.50   16.00
   4   0   2  -11.60    9.60
  -4   0  -2  -17.20   14.80
   4   0   2   12.30   97.69
  -4   0   2    9.50   12.20
   4   0   2   19.10   22.20
  -4   0   2    1.30   18.40
  -4   0   2   22.20   20.10
   4   0   2   68.79   36.10
  -4   0   2   35.50   15.40
   4   0   2   17.60   23.60
   4   0  -2   -0.50   18.90
   5   0   2   -9.20   10.10
  -5   0  -2   -0.80   22.90
  -5   0   2    6.20   25.20
  -5   0  -2    9.80   20.10
  -5   0   2   12.10   19.10
  -5   0  -2  -15.70   14.40
  -5   0   2   26.50   29.60
   5   0  -2   18.40   16.70
  -5   0  -2  -30.30   23.40
   5   0  -2    9.00   11.20
   6   0  -2   31.90   19.40
  -6   0   2   56.79   32.50
  -6   0   2   62.89   29.60
  -6   0  -2   61.89   30.10
   0  -1  -2 3456.05  528.45
   0   1  -2 2825.22  528.25
   0  -1  -2 2252.97  528.05
   0  -1  -2 2277.87  528.35
   0   1   2 3092.99  528.35
   0  -1   2 2912.01  528.15
   0   1   2 3161.88  528.55
   0   1   2 3257.47  528.15
   0  -1   2 3020.20  528.15
   0   1  -2 3013.80  528.35
   0   1  -2 3881.81  528.25
   0  -1   2 2873.91  528.35
   0   1  -2 3131.19  528.25
   0  -1   2 3935.61  528.15
   0  -1   2 3343.27  528.15
   0  -1  -2 3428.76  528.15
   0   1  -2 3470.05  528.55
   0  -1   2 2423.66  528.35
   0  -1   2 3437.96  528.55
   0  -1   2 3575.04  528.25
   0   1  -2 3419.06  528.15
  -1   1   2 2862.51  438.36
  -1   1   2 2810.62  437.76
  -1  -1  -2 2502.25  437.06
   1   1  -2 2869.61  437.16
   1   1  -2 2712.13  437.16
   1  -1   2 2744.33  437.86
   1   1  -2 2996.70  437.56
   1  -1   2 2365.46  436.96
   1  -1   2 2288.17  436.96
   1   1  -2 1917.91  436.96
  -1   1   2 2640.34  437.46
   1  -1   2 3271.67  437.36
   1  -1   2 2575.84  437.06
   1   1   2 2500.95  437.06
   1  -1  -2 2794.22  437.76
  -1   1  -2 2690.73  436.76
  -1   1  -2 1869.21  437.56
   1  -1  -2 2853.91  436.86
   1   1   2 3223.68  437.26
  -1  -1   2 2393.26  436.96
  -1   1  -2 2707.13  437.46
   1   1   2 2084.69  436.96
  -1   1  -2 2355.36  437.56
   1  -1  -2 2682.63  438.06
   1  -1  -2 2548.55  437.06
  -1   1  -2 2526.85  437.16
  -2   1   2  271.37   44.00
   2   1  -2  172.88   46.00
  -2   1   2  229.88   42.30
  -2   1   2  287.47   45.40
   2  -1   2  268.77   44.70
   2  -1   2  245.88   42.50
  -2  -1  -2  283.97   47.00
   2   1  -2  218.68   47.40
  -2  -1  -2  213.18   43.50
   2  -1   2  268.57   44.20
  -2  -1  -2  227.48   44.90
  -2   1   2  253.57   41.60
  -2  -1  -2  235.28   42.90
   2  -1   2  227.48   41.80
   2   1  -2  215.18   41.50
  -2   1   2  336.97   43.50
  -2  -1  -2  163.98   44.20
   2  -1   2  223.68   48.90
   2  -1   2  282.07   42.20
  -2  -1  -2  277.67   44.50
   2   1  -2  227.98   41.40
   2  -1   2  258.37   47.40
   2  -1   2  205.38   42.30
  -2  -1  -2  253.67   44.60
  -2  -1  -2  196.78   43.80
   2  -1   2  194.08   50.49
  -2   1   2  240.18   58.19
   2   1  -2  189.78   44.10
  -2   1  -2  228.38   41.90
   2   1   2  203.38   46.20
   2  -1  -2  256.17   52.39
  -2   1  -2  329.57   48.30
   2   1   2  232.58   50.09
   2   1   2  163.68   42.20
  -2   1  -2  305.57   45.00
   2   1   2  238.88   44.20
  -2  -1   2  315.67   46.20
  -2  -1   2  243.18   43.40
  -2   1  -2  242.88   56.29
  -2  -1   2  191.78   42.90
  -2  -1   2  207.58   51.79
  -2  -1   2  210.98   43.30
  -2   1  -2  246.08   42.90
  -2   1  -2  248.98   45.90
   2   1   2  193.48   46.50
   2  -1  -2  271.47   42.10
   2  -1  -2  269.17   41.40
  -2   1  -2  306.07   44.50
   2  -1  -2  274.97   47.00
   2  -1  -2  299.67   47.60
  -2  -1   2  233.08   42.40
  -2  -1   2  236.58   43.90
   2   1   2  283.47   45.80
  -2  -1   2  243.18   44.10
  -3   1   2   30.30   16.40
  -3  -1  -2   -1.30   13.80
  -3  -1  -2   40.70   19.10
   3  -1   2   22.80    7.40
   3  -1   2   68.69   37.40
  -3  -1  -2   31.60   16.20
   3   1  -2   28.70   24.60
  -3  -1  -2    8.30   15.00
  -3  -1  -2   31.50   25.90
  -3   1   2   10.70   10.90
   3   1  -2   14.70   12.90
  -3   1   2   61.99   13.60
   3  -1   2   22.10   14.80
   3  -1   2   -4.60   36.40
  -3  -1  -2    9.60   21.70
   3   1  -2    0.40   34.90
  -3   1   2   34.20   41.20
  -3  -1  -2   33.80   15.30
   3  -1   2   13.40   18.50
  -3   1   2   28.30   13.50
  -3  -1   2   15.80   16.70
   3   1   2   53.49   22.90
  -3   1  -2   16.10   18.10
  -3   1  -2   20.00    9.90
   3  -1  -2   41.30   28.90
  -3  -1   2   72.29   25.20
  -3   1  -2   45.00   15.70
  -3   1  -2   70.89   49.10
   3   1   2   28.80   38.40
  -3  -1   2   11.40   12.80
   3   1   2  -14.10   35.70
  -3  -1   2   27.30   15.70
   3  -1  -2   22.90   11.70
  -3   1  -2   23.00   11.80
   3   1   2   13.30   14.60
   3  -1  -2  -13.80   33.80
  -3  -1   2   21.80   13.50
  -3  -1   2   38.00   15.00
   3   1   2   18.40   17.00
   3  -1  -2   19.20   11.60
  -3  -1   2    6.30   13.30
   3  -1  -2   27.00    7.70
  -3   1  -2   59.59   21.90
  -4  -1  -2   -5.40   15.10
  -4   1   2   15.80   14.00
   4  -1   2  -34.20  105.69
   4   1  -2    5.50   19.50
   4  -1   2   57.09  134.49
  -4  -1  -2   26.20   31.60
   4  -1   2   12.80    8.50
  -4   1   2    7.70   17.30
   4   1  -2  123.99  121.89
   4  -1   2   34.30   23.70
   4   1  -2    9.60   35.90
   4   1  -2   -5.10   16.30
  -4   1   2   12.20   15.60
  -4  -1  -2   -6.60   16.90
   4  -1   2   64.49   36.80
  -4  -1  -2   11.40   21.50
   4  -1   2   -8.60   22.80
  -4   1   2    0.00   23.40
  -4   1   2  -15.10   19.40
   4   1  -2   17.50   10.00
  -4  -1  -2  -13.00   15.20
  -4   1  -2   17.90   22.70
  -4   1  -2    3.20   14.60
  -4   1  -2    2.90   19.00
  -4  -1   2   17.20   19.60
   4   1   2   -5.90   10.60
  -4  -1   2    2.80   15.60
  -4   1  -2   11.40   12.90
  -4  -1   2   16.50   14.70
   4  -1  -2   13.00    7.80
   4  -1  -2   12.80   19.80
   4  -1  -2  -97.39  117.29
   4   1   2    0.50   27.20
  -4  -1   2   27.90   22.20
   4  -1  -2    9.20   19.20
   4  -1  -2   45.40   91.29
   4   1   2   31.20   37.40
   4  -1  -2   -8.80   33.50
  -4  -1   2   25.80   20.50
  -5  -1  -2  128.59   30.70
  -5  -1  -2   45.60   24.80
  -5  -1  -2   99.69   34.60
  -5   1   2  150.38   36.30
   5   1  -2   81.59   23.90
  -5   1   2  132.09   28.70
   5  -1   2   49.80   17.00
  -5   1   2   78.19   22.30
  -5  -1  -2   80.29   24.50
   5   1  -2   35.30   18.60
  -5   1  -2   96.09   27.20
   5   1   2   62.99   17.70
   5  -1  -2   73.39   17.60
  -5   1  -2   98.49   29.80
  -5  -1   2  115.99   30.80
  -5   1  -2   62.79   21.60
   5  -1  -2   48.60   48.90
  -5  -1   2  181.48   36.90
  -5  -1   2   88.89   23.20
   5  -1  -2   66.79   19.30
  -5   1  -2  114.79   31.60
  -6  -1  -2   53.99   31.20
  -6   1   2   77.89   34.30
   6   1  -2    8.90   31.10
   6  -1   2   21.40   16.20
  -6   1   2   65.89   36.30
  -6  -1   2   52.89   42.80
  -6   1  -2   19.30   28.40
  -6  -1   2   32.10   27.60
   0  -2   2 2665.13  395.36
   0   2   2 2613.24  395.76
   0  -2  -2 1979.90  395.16
   0  -2  -2 1734.43  395.56
   0  -2  -2 2829.22  395.86
   0   2  -2 1961.70  395.56
   0  -2  -2 1800.92  395.66
   0  -2  -2 1905.51  395.36
   0   2  -2 2830.42  395.56
   0   2  -2 2516.05  396.06
   0  -2   2 2766.52  395.36
   0  -2   2 2424.26  395.66
   0  -2   2 2693.23  395.46
   0   2   2 1888.61  395.26
   0  -2   2 2823.82  395.26
   0  -2   2 2699.23  395.96
   0   2  -2 2266.17  395.66
   0   2   2 2054.09  395.96
  -1  -2  -2 4918.31  789.52
  -1  -2  -2 4418.76  789.02
   1   2  -2 3508.15  788.92
  -1  -2  -2 5284.77  789.32
   1  -2   2 4439.66  788.82
  -1   2   2 4924.71  790.22
  -1  -2  -2 3757.92  788.82
   1  -2   2 4895.21  789.82
   1  -2   2 4837.22  788.72
   1  -2   2 4953.60  789.92
   1  -2   2 4475.95  789.52
   1   2  -2 4922.81  789.02
   1  -2   2 5878.41  789.52
  -1   2   2 5058.89  790.02
  -1   2   2 4907.31  788.92
   1  -2   2 4648.13  788.82
   1  -2   2 4521.85  788.82
   1  -2   2 4836.12  788.92
  -1   2   2 4979.20  789.52
   1   2  -2 4910.61  788.92
  -1  -2  -2 4345.37  789.22
  -1   2   2 5052.49  789.02
  -1  -2   2 3520.95  788.82
  -1   2  -2 5628.94  789.22
  -1   2  -2 4942.81  789.52
   1  -2  -2 4626.34  789.42
   1  -2  -2 4864.51  788.72
   1  -2  -2 4235.68  788.82
   1   2   2 3742.93  789.02
   1   2   2 4264.57  788.92
  -1   2  -2 5155.78  789.22
  -1  -2   2 4890.81  789.12
   1  -2  -2 5117.79  789.92
  -1  -2   2 4562.84  789.12
  -1  -2   2 4338.17  789.32
   1  -2  -2 4880.21  790.02
   1  -2  -2 4893.81  788.92
   1  -2  -2 4753.52  788.92
  -1   2  -2 5489.75  789.12
   1   2   2 4558.04  788.92
  -1   2  -2 4413.26  789.82
  -1  -2   2 3984.80  788.92
  -1   2  -2 5021.40  790.12
   2  -2   2  203.18   33.30
  -2   2   2  212.38   36.90
   2   2  -2  166.38   32.30
  -2  -2  -2  174.58   39.70
  -2  -2  -2  146.89   34.90
  -2  -2  -2  167.18   33.90
   2  -2   2  205.38   32.80
  -2  -2  -2  108.19   35.50
  -2   2   2  194.48   32.70
  -2  -2  -2  192.88   32.50
   2  -2   2  153.58   32.60
   2  -2   2  186.88   34.60
  -2  -2  -2  215.98   36.20
   2   2  -2  194.08   44.10
  -2  -2  -2  187.68   35.10
   2  -2   2  246.68   39.60
  -2   2   2  202.58   32.50
   2  -2   2  219.08   35.10
   2  -2   2  204.48   42.80
  -2   2   2  216.88   39.20
   2  -2   2  156.78   45.90
  -2  -2  -2  188.38   34.10
  -2  -2  -2  199.28   35.80
   2   2  -2  148.69   33.40
   2  -2   2  185.68   31.80
  -2   2  -2  197.98   32.50
   2  -2  -2  211.28   33.80
  -2  -2   2  147.99   35.40
  -2   2  -2  226.78   36.50
  -2  -2   2  188.98   35.60
   2  -2  -2  202.28   38.70
  -2  -2   2  190.18   37.60
  -2  -2   2  174.28   33.90
   2   2   2  127.49   37.50
  -2   2  -2  186.48   33.50
  -2   2  -2  286.07   58.19
  -2   2  -2  228.38   38.20
  -2  -2   2  175.28   43.30
   2  -2  -2  188.68   33.00
  -2  -2   2  158.98   32.70
   2  -2  -2  211.28   40.10
   2  -2  -2  227.48   54.09
   2  -2  -2  205.28   31.80
   2   2   2  111.59   34.50
  -2  -2   2  147.99   34.20
   2  -2  -2  208.58   33.20
  -2  -2   2  152.38   33.90
   2   2   2  131.49   33.90
  -2   2  -2  231.18   35.30
  -3  -2  -2  275.07   58.69
   3   2  -2  239.08   58.29
   3  -2   2  399.86   73.39
  -3   2   2  389.66   55.89
  -3   2   2  401.46   58.29
   3  -2   2  325.87   55.69
  -3  -2  -2  305.27   58.99
   3  -2   2  422.16   61.79
  -3  -2  -2  243.48   59.89
  -3  -2  -2  352.96   62.29
  -3   2   2  351.96   57.39
  -3   2   2  458.85   74.39
   3  -2   2  359.36   75.29
  -3  -2  -2  258.97   58.19
   3  -2   2  381.86   57.39
   3  -2   2  360.36   57.09
  -3  -2  -2  322.87   57.89
  -3  -2  -2  311.17   57.79
  -3  -2   2  337.37   57.29
  -3   2  -2  341.67   78.69
   3  -2  -2  330.67   56.89
   3   2   2  189.48   60.89
  -3   2  -2  330.07   55.99
  -3   2  -2  345.87   58.09
   3   2   2  177.68   68.69
  -3  -2   2  328.37   57.49
  -3   2  -2  362.16   57.19
   3   2   2  202.18   58.79
  -3  -2   2  277.47   57.99
   3  -2  -2  424.86   69.19
  -3  -2   2  279.07   66.09
   3  -2  -2  344.57   56.49
  -3  -2   2  324.57   58.29
  -3  -2   2  359.56   59.39
   3  -2  -2  383.56   55.59
   3   2   2  232.88   60.19
  -3  -2   2  277.77   57.69
   3  -2  -2  302.37   69.09
  -3   2  -2  333.77   58.79
  -3   2  -2  420.56   57.89
   4  -2   2  142.99   42.40
  -4   2   2  124.29   24.60
  -4  -2  -2   60.69   21.50
   4  -2   2   89.89   17.00
  -4   2   2   94.69   28.60
   4  -2   2   62.69   26.00
  -4  -2  -2   67.09   20.60
   4  -2   2   79.89   24.40
   4   2  -2   78.79   17.90
   4  -2   2   60.19  154.58
  -4  -2  -2   65.69   27.70
  -4  -2  -2   69.39   33.70
  -4  -2  -2   63.09   26.50
  -4   2   2   70.59   23.70
  -4   2   2  114.79   24.80
   4   2  -2   56.49   25.70
   4   2  -2   30.30   26.50
   4   2  -2  108.89   41.80
   4  -2   2   72.89  101.39
  -4  -2   2   23.80   35.90
   4  -2  -2  121.09   40.60
  -4   2  -2   87.59   23.70
  -4  -2   2  119.79   23.50
  -4  -2   2   54.39   21.80
  -4   2  -2   71.09   21.10
   4  -2  -2   83.19   16.20
  -4   2  -2   76.99   19.90
  -4  -2   2   93.39   22.40
  -4  -2   2   53.79   21.70
  -4  -2   2  142.59   26.50
   4  -2  -2   44.50   22.00
   4   2   2  118.89   44.60
   4  -2  -2   77.19   23.60
  -4   2  -2   91.19   24.80
   4  -2  -2   66.19   98.59
   5   2  -2  132.49   36.50
  -5  -2  -2  169.58   44.20
  -5  -2  -2  229.18   45.10
  -5  -2  -2  119.79   36.90
  -5   2   2  244.88   47.40
  -5   2   2  251.67   45.00
   5  -2   2  179.78   34.70
  -5   2   2  220.18   38.20
   5   2   2  122.89   36.80
   5  -2  -2  207.68   35.20
  -5  -2   2  233.88   44.60
   5  -2  -2  133.89   56.29
   5   2   2  203.28   56.39
  -5   2  -2  229.18   42.30
  -5  -2   2  231.28   41.20
  -5  -2   2  203.28   40.20
  -5  -2   2  173.38   39.40
  -5   2  -2  276.47   43.40
  -5   2  -2  171.28   42.50
   5  -2  -2  188.88   36.30
  -6  -2  -2  -20.10   42.60
  -6   2   2   50.19   39.60
  -6   2   2   23.00   41.70
   6  -2   2   -2.40   15.20
  -6   2  -2   35.20   31.80
  -6  -2   2   20.40   31.50
   6  -2  -2   -2.60   14.40
   0  -3   2  851.61  166.68
   0  -3  -2  994.80  166.88
   0  -3  -2  971.70  167.58
   0   3  -2  987.50  167.18
   0  -3   2 1132.79  167.18
   0  -3   2 1226.28  167.08
   0   3   2  718.93  166.68
   0  -3   2 1143.79  167.18
   0  -3   2  928.71  167.48
   0   3  -2 1068.79  168.48
   0  -3  -2  820.82  167.68
   0   3  -2  945.21  168.48
   0  -3  -2 1014.50  166.88
   0  -3   2 1151.98  167.28
   0  -3   2 1025.20  166.58
   0  -3  -2  965.50  167.28
   0  -3   2 1084.79  166.98
   0  -3  -2  842.22  167.58
   0  -3   2 1037.40  168.08
   0  -3  -2 1015.00  166.98
   0  -3   2  853.41  166.68
   0  -3  -2  989.70  167.08
   0   3   2 1115.19  169.18
   0   3  -2  868.41  167.18
   0  -3  -2  922.41  166.68
   0  -3   2  919.81  166.78
   0   3   2  982.60  167.58
   0   3  -2 1209.68  166.98
   0  -3  -2 1067.69  166.88
   0   3  -2  949.40  167.48
  -1   3   2 4631.64  672.23
   1  -3   2 3870.81  673.03
  -1  -3  -2 3350.46  672.03
   1   3  -2 2825.82  672.13
  -1  -3  -2 2984.10  672.23
   1  -3   2 4335.57  671.93
   1   3  -2 3397.26  672.23
   1  -3   2 4042.50  671.93
  -1  -3  -2 3808.92  671.93
   1  -3   2 4322.47  673.43
  -1   3   2 4422.46  672.03
   1   3  -2 3276.87  672.13
   1  -3   2 3945.91  671.83
  -1  -3  -2 4137.09  672.23
  -1   3   2 4176.48  672.73
   1  -3   2 3984.60  671.93
  -1   3   2 4207.18  673.83
   1  -3   2 4208.48  671.93
  -1   3   2 4881.71  671.93
   1  -3   2 3980.20  673.13
  -1  -3  -2 4181.48  672.43
   1  -3   2 4345.47  671.93
   1  -3   2 3542.45  671.73
  -1  -3  -2 4229.88  672.33
  -1   3   2 4233.78  672.03
   1   3  -2 4301.27  672.43
  -1  -3  -2 2930.71  671.93
  -1  -3  -2 4065.99  671.93
  -1   3   2 3996.80  673.73
   1  -3  -2 4056.59  671.73
  -1  -3   2 3374.96  671.83
  -1   3  -2 3952.10  673.53
  -1   3  -2 4619.84  672.23
  -1  -3   2 4083.69  672.43
   1   3   2 3346.17  671.73
   1  -3  -2 4398.26  672.03
  -1  -3   2 3068.29  671.73
   1  -3  -2 4076.19  671.93
   1  -3  -2 3975.80  671.83
  -1  -3   2 4006.10  671.93
  -1   3  -2 4896.51  672.03
   1  -3  -2 4025.00  673.03
   1  -3  -2 4034.90  671.83
  -1  -3   2 4321.27  672.23
  -1  -3   2 4000.50  672.33
  -1   3  -2 4787.32  672.23
   1  -3  -2 4242.98  671.93
   1   3   2 3479.55  672.33
  -1  -3   2 3699.73  672.33
  -1   3  -2 4675.03  672.43
   1  -3  -2 3844.92  671.83
   1  -3  -2 4501.05  673.43
  -1   3  -2 3955.20  673.53
  -1   3  -2 4282.17  672.83
   1  -3  -2 4171.78  673.23
  -2   3   2 1201.68  204.08
   2   3  -2  979.20  207.38
   2  -3   2 1186.38  202.98
   2  -3   2 1286.97  203.78
  -2  -3  -2 1008.60  203.68
   2  -3   2 1303.97  206.48
   2  -3   2 1167.28  202.68
  -2  -3  -2  930.31  203.78
   2  -3   2 1221.58  202.98
  -2  -3  -2 1102.89  203.08
  -2   3   2 1319.77  203.08
  -2  -3  -2 1052.09  203.38
   2  -3   2 1276.57  205.98
   2  -3   2 1225.08  203.18
  -2   3   2 1270.97  205.28
   2   3  -2 1023.40  203.48
   2  -3   2 1240.68  202.88
  -2  -3  -2 1128.89  202.98
  -2  -3   2 1142.29  205.68
  -2   3  -2 1321.77  203.38
  -2   3  -2 1452.15  203.58
   2  -3  -2 1212.78  203.08
  -2   3  -2 1427.06  202.58
   2  -3  -2 1301.27  206.08
  -2  -3   2  946.01  203.58
   2  -3  -2 1264.47  206.28
   2  -3  -2 1170.38  203.08
  -2  -3   2 1148.29  204.18
  -2   3  -2 1574.24  204.58
  -2   3  -2 1260.57  205.38
  -2   3  -2 1317.37  203.68
   2  -3  -2 1173.98  203.08
   3  -3   2  465.95   72.79
  -3   3   2  543.15   74.29
  -3  -3  -2  368.96   72.79
   3  -3   2  432.46   71.69
   3  -3   2  488.65   72.89
  -3  -3  -2  396.56   79.99
  -3   3   2  523.85   92.19
  -3  -3  -2  426.86   74.79
   3   3  -2  283.37   74.39
  -3  -3  -2  293.67   74.29
   3  -3   2  445.46   74.19
  -3   3   2  478.35   71.79
   3  -3   2  471.55   89.09
  -3  -3  -2  365.36   74.59
  -3   3   2  512.35   73.09
  -3  -3  -2  390.56   72.49
  -3  -3  -2  316.87   72.99
   3   3  -2  208.68   88.59
   3  -3   2  534.25   77.39
  -3  -3  -2  397.56   73.49
  -3  -3   2  336.07   77.89
  -3  -3   2  478.95   74.89
  -3  -3   2  288.97   73.69
   3   3   2  281.07   75.89
   3  -3  -2  484.95   74.69
  -3   3  -2  401.26   72.89
  -3  -3   2  479.75   72.79
  -3  -3   2  364.76   73.69
  -3   3  -2  514.15   74.69
  -3   3  -2  445.96   71.79
   3  -3  -2  437.46   73.29
   3   3   2  335.77   92.19
   3  -3  -2  559.64   88.99
  -3  -3   2  459.85   74.19
   3   3   2  303.87   77.49
  -3  -3   2  421.56   73.19
  -3   3  -2  477.45   97.29
   3  -3  -2  520.05   71.59
   3  -3  -2  463.75   72.59
   3  -3  -2  517.15   76.19
  -3  -3   2  298.37   76.79
   4  -3   2   33.30   12.90
   4  -3   2   21.20   22.60
   4   3  -2   23.10   25.90
  -4  -3  -2   31.40   31.00
  -4   3   2   56.89   22.60
   4   3  -2   16.90   46.30
  -4  -3  -2   16.20   27.00
  -4   3   2   31.90   20.80
   4  -3   2   70.19   27.40
   4  -3   2   59.99   44.90
  -4   3  -2   37.50   15.80
  -4  -3   2   32.30   41.00
  -4  -3   2   48.20   19.80
   4  -3  -2   35.20   21.80
   4  -3  -2   38.40   19.70
  -4   3  -2   37.40   20.90
   4  -3  -2   61.09   14.70
   4  -3  -2   64.09   17.50
   4   3   2   16.50   60.79
   4  -3  -2  135.29   44.30
   5  -3   2  189.28   38.50
   5  -3   2  256.87   65.49
  -5  -3  -2  149.09   41.70
   5  -3   2  180.48   37.40
  -5   3   2  317.47   50.49
  -5  -3  -2  226.18   52.19
  -5   3   2  238.48   42.30
  -5  -3  -2  194.78   51.69
   5  -3  -2  200.78   37.00
  -5  -3   2  170.28   45.80
   5  -3  -2  206.18   39.20
   5  -3  -2  202.98   48.80
  -5  -3   2  256.97   46.50
  -5   3  -2  314.37   49.10
  -5   3  -2  201.18   47.20
  -5  -3   2  118.69   39.60
  -6  -3   2   11.50   44.70
   6  -3  -2   32.60   17.50
   0   4   2   52.39   24.70
   0  -4  -2   59.39   13.20
   0  -4   2   55.99   12.20
   0  -4  -2   42.50   10.70
   0  -4   2   51.69   10.40
   0  -4  -2   67.49   14.80
   0  -4  -2   48.60   17.00
   0   4  -2   42.10   18.80
   0   4  -2   34.60   28.20
   0  -4   2   39.10   13.20
   0  -4   2   27.30   15.40
   0  -4  -2   24.50   20.50
   0  -4   2   37.80    9.50
   0  -4   2   44.20   11.30
   0   4  -2   12.80   25.60
   0  -4   2   48.80   13.70
   0  -4  -2   20.00   23.20
   0   4   2    4.10   28.30
   0   4  -2   44.90   18.40
   0   4  -2   46.20   17.20
   0  -4   2   25.90   11.90
   0  -4  -2   59.69   11.80
   0  -4  -2   64.09   15.40
   0  -4  -2   26.50   18.60
   0  -4   2   44.40   10.50
   0  -4   2   22.60   22.30
   0   4   2   40.80   11.60
   0   4   2   38.10   14.00
   0   4  -2   24.40   12.10
   0  -4   2   25.70   20.70
   0  -4  -2   56.49   10.40
   0   4  -2   33.00   13.90
   1   4  -2  221.28   80.89
   1  -4   2  473.85   73.89
  -1  -4  -2  300.97   76.19
  -1   4   2  465.25   75.89
   1  -4   2  533.15   74.59
   1  -4   2  416.76   72.89
  -1   4   2  475.95   74.49
  -1  -4  -2  450.85   73.29
   1  -4   2  413.56   79.09
   1   4  -2  393.66   74.49
   1  -4   2  417.56   73.49
   1   4  -2  277.97   77.09
   1   4  -2  387.36   74.29
  -1   4   2  424.16   84.39
  -1   4   2  509.85   73.49
  -1  -4  -2  344.87   73.29
  -1  -4  -2  428.06   74.19
  -1  -4  -2  347.77   78.39
  -1  -4  -2  283.37   74.69
   1  -4   2  433.66   73.49
  -1   4   2  542.45   73.39
  -1   4   2  486.95   73.69
   1  -4   2  420.16   73.19
  -1  -4  -2  419.46   74.49
  -1  -4  -2  500.45   75.79
   1  -4   2  427.66   73.19
  -1   4  -2  467.15   73.49
   1  -4  -2  454.65   73.49
   1  -4  -2  442.06   73.29
   1  -4  -2  440.56   72.99
  -1   4  -2  465.85   76.19
  -1  -4   2  420.56   74.39
   1  -4  -2  515.35   73.49
  -1   4  -2  422.36   73.99
   1  -4  -2  449.66   73.99
  -1  -4   2  446.26   74.29
   1   4   2  337.17   78.29
  -1  -4   2  360.76   73.09
   1  -4  -2  440.56   72.99
   1  -4  -2  495.95   73.39
  -1   4  -2  375.56   75.19
  -1   4  -2  510.65   74.19
   1  -4  -2  459.95   77.29
   1  -4  -2  424.86   74.19
  -1  -4   2  434.56   75.49
   1   4   2  347.47   74.19
  -1  -4   2  465.95   74.29
   1  -4  -2  507.75   78.09
  -2  -4  -2  408.16   87.19
  -2   4   2  496.55   87.49
  -2  -4  -2  449.46   85.39
  -2   4   2  560.54   89.99
   2   4  -2  404.16   86.49
   2  -4   2  511.55   84.99
  -2   4   2  607.44   86.89
   2  -4   2  494.35   85.79
  -2   4   2  559.14   85.29
   2  -4   2  502.55   85.09
   2  -4   2  550.34   95.49
  -2  -4  -2  449.16   86.49
  -2  -4  -2  398.36   86.69
   2  -4   2  504.05   86.89
  -2  -4  -2  429.96   89.19
  -2  -4  -2  448.16   88.59
   2  -4   2  538.65   85.49
   2  -4   2  534.65   85.59
   2  -4   2  557.64   86.99
   2  -4   2  553.24   91.89
  -2  -4  -2  453.95   85.19
  -2   4   2  564.54   85.49
  -2   4  -2  617.74   87.69
   2  -4  -2  535.75   84.99
   2  -4  -2  555.24   91.69
  -2  -4   2  442.66   85.19
  -2   4  -2  566.24   85.69
  -2  -4   2  411.96   86.89
   2  -4  -2  517.75   85.79
  -2   4  -2  533.95   85.89
   2  -4  -2  528.45   85.39
   2   4   2  321.47   90.99
  -2   4  -2  474.35   87.09
  -2  -4   2  449.66   85.49
   2  -4  -2  552.84   85.39
   2  -4  -2  560.94   85.89
  -2  -4   2  432.46   86.09
   2  -4  -2  531.25   86.99
   2  -4  -2  617.24   91.89
   2  -4  -2  510.05   85.39
  -2   4  -2  604.04   86.29
  -2   4  -2  645.54   89.29
  -2  -4   2  333.97   88.19
  -2  -4   2  449.86   87.19
  -2   4  -2  539.45   91.09
  -2  -4   2  439.36   87.69
  -3  -4  -2    7.40   11.00
   3  -4   2    9.60   62.89
  -3  -4  -2   33.20   20.20
  -3  -4  -2   18.00   19.90
   3  -4   2   -9.60   26.90
   3  -4   2   -3.50    6.40
  -3  -4  -2   -9.00   22.70
  -3   4   2   14.00   15.70
  -3  -4  -2    0.50   30.80
   3  -4   2  -36.30   57.09
  -3   4   2    6.50    9.60
   3  -4   2   -1.40   13.20
  -3   4   2    8.20   12.40
   3   4  -2   38.10   19.50
  -3   4   2    4.10   21.00
  -3  -4  -2   11.70   13.50
  -3  -4  -2   33.20   20.30
  -3   4   2  -14.10   58.39
  -3  -4  -2   -2.50   20.20
   3  -4   2    6.30   15.90
   3  -4  -2  -10.40   18.60
   3  -4  -2   16.80   11.90
  -3  -4   2   32.90   19.20
  -3   4  -2   55.69   59.09
  -3  -4   2   46.80   38.40
  -3   4  -2   40.60   24.90
  -3  -4   2   48.20   18.60
   3   4   2   14.20   30.80
   3   4   2   62.49   24.50
  -3   4  -2   20.70   13.90
  -3   4  -2   20.90    9.80
  -3   4  -2  -34.80   27.90
   3  -4  -2   24.50   15.50
  -3  -4   2    1.30   13.20
  -3  -4   2    5.60   13.70
  -3  -4   2  -13.20   15.60
  -3  -4   2  -23.20   29.60
   3  -4  -2  -34.50   56.69
   3  -4  -2    1.40   23.30
   3  -4  -2   25.20   22.20
   3  -4  -2    2.20   52.09
   3  -4  -2  -13.30    8.70
  -3  -4   2   -9.10   19.40
   3  -4  -2  -10.20    7.20
   4  -4   2  273.17   51.39
  -4   4   2  391.36   55.59
  -4  -4  -2  189.18   51.09
   4  -4   2  354.96   71.99
  -4  -4  -2  255.97   55.09
  -4  -4  -2  232.28   57.49
  -4   4   2  366.36   53.49
  -4  -4  -2  164.58   51.69
   4  -4   2  248.58   47.00
   4  -4   2  311.17   54.29
  -4   4   2  326.57   47.50
  -4  -4  -2  283.77   61.89
   4  -4  -2  280.67   50.29
  -4  -4   2  192.68   52.79
  -4  -4   2  197.48   50.89
   4  -4  -2  285.27   48.30
   4  -4  -2  321.87   51.29
   4   4   2  251.87   65.89
  -4   4  -2  271.57   47.10
  -4   4  -2  187.88   68.59
   4  -4  -2  295.97   47.10
  -4  -4   2  181.28   55.39
  -4   4  -2  289.37   53.39
   4  -4  -2  284.27   70.09
  -4  -4   2  231.28   50.29
  -5  -4  -2   42.70   47.40
   5  -4   2  146.99   30.20
  -5   4   2  212.08   33.70
  -5   4   2  208.58   41.00
   5  -4   2  145.69   51.09
  -5  -4  -2   73.09   29.10
  -5  -4  -2  189.98   47.60
   5  -4  -2  161.78   28.10
   5  -4  -2  148.19   26.20
   5  -4  -2  136.69   40.30
  -5  -4   2   56.79   35.20
  -5   4  -2  142.99   47.80
  -5  -4   2  106.89   39.00
  -5   4  -2  203.08   40.70
  -5   4  -2  200.28   42.70
  -5  -4   2   65.49   32.10
   0   5   2  313.87   73.49
   0  -5  -2  311.27   52.99
   0  -5  -2  316.47   52.29
   0   5  -2  290.67   53.59
   0  -5  -2  335.57   52.39
   0   5   2  274.67   53.59
   0   5  -2  232.08   68.29
   0   5  -2  254.17   57.19
   0   5   2  221.48   55.09
   0  -5   2  326.87   50.89
   0  -5   2  301.07   52.29
   0   5  -2  327.67   53.39
   0  -5  -2  331.67   50.89
   0  -5   2  278.37   51.19
   0  -5  -2  289.87   51.89
   0  -5   2  229.28   62.09
   0  -5  -2  295.97   52.49
   0  -5   2  297.17   51.79
   0   5   2  225.78   65.59
   0  -5   2  280.27   53.99
  -1  -5  -2  240.18   47.70
   1  -5   2  275.47   45.40
  -1  -5  -2  269.07   50.09
  -1  -5  -2  259.97   47.40
  -1  -5  -2  195.48   46.00
   1  -5   2  272.47   45.50
   1   5  -2  145.39   54.59
  -1   5   2  316.17   48.90
  -1   5   2  280.47   45.80
  -1  -5  -2  337.97   46.00
  -1  -5  -2  165.88   54.09
  -1   5   2  277.27   45.70
  -1  -5  -2  158.88   50.39
   1  -5   2  209.68   46.00
   1  -5   2  298.27   47.70
   1   5  -2  202.08   56.99
  -1  -5  -2  272.87   47.30
   1   5  -2  218.28   47.50
   1  -5   2  302.67   47.60
   1   5  -2  257.67   47.30
   1   5  -2  241.58   49.00
   1  -5   2  281.97   59.99
   1  -5   2  217.18   46.80
   1  -5   2  224.48   46.10
  -1  -5  -2  270.37   45.60
  -1   5   2  280.47   51.29
   1  -5   2  256.87   47.00
   1  -5   2  234.48   51.89
   1  -5  -2  298.57   46.00
  -1  -5   2  275.27   45.80
  -1   5  -2  325.27   51.09
   1   5   2  237.48   69.59
  -1  -5   2  168.98   54.69
  -1  -5   2  269.27   47.10
   1  -5  -2  306.17   47.70
  -1  -5   2  263.67   47.10
   1  -5  -2  294.87   46.20
  -1   5  -2  214.08   47.90
  -1   5  -2  322.57   48.80
   1   5   2  238.08   46.70
   1  -5  -2  293.77   45.40
   1  -5  -2  257.27   49.40
   1  -5  -2  292.27   46.20
   1  -5  -2  282.67   47.50
   1  -5  -2  355.96   49.00
   1   5   2  214.48   48.80
  -1  -5   2  314.87   49.10
   1  -5  -2  299.07   57.09
   1  -5  -2  333.27   54.79
  -1  -5   2  115.79   64.29
  -1  -5   2  310.27   47.70
  -1  -5   2  200.98   52.39
  -1   5  -2  263.07   46.20
   1   5   2  216.78   62.19
   2  -5   2  247.38   44.10
  -2   5   2  262.57   53.29
  -2   5   2  301.27   46.20
  -2   5   2  351.46   50.79
  -2  -5  -2  241.38   46.40
   2  -5   2  243.28   50.59
   2  -5   2  267.87   45.10
  -2   5   2  292.57   55.89
   2  -5   2  229.38   46.40
   2  -5   2  270.37   67.99
  -2   5   2  267.77   44.40
   2  -5   2  259.07   44.50
   2  -5   2  315.47   51.79
  -2  -5  -2  209.68   48.50
  -2  -5  -2  277.77   44.00
  -2  -5  -2  306.77   51.09
  -2  -5  -2  218.78   49.20
   2   5  -2  210.98   48.40
  -2  -5  -2  197.78   48.90
  -2   5   2  269.27   44.30
   2  -5   2  229.98   43.80
  -2  -5   2  206.58   45.80
  -2   5  -2  266.37   45.80
   2   5   2  244.78   54.29
  -2   5  -2  280.47   45.00
   2  -5  -2  331.17   59.89
   2  -5  -2  288.27   44.60
  -2  -5   2  214.88   48.30
  -2  -5   2  238.98   44.50
  -2   5  -2  233.38   45.60
   2   5   2  154.48   60.79
  -2   5  -2  331.07   50.59
  -2  -5   2  148.39   50.89
   2  -5  -2  273.47   44.10
  -2  -5   2  186.78   49.40
   2  -5  -2  346.97   64.49
   2  -5  -2  258.67   43.90
   2  -5  -2  264.37   48.80
  -2  -5   2  195.48   48.60
   2  -5  -2  264.77   45.70
  -2  -5   2  167.28   54.09
  -2  -5   2  192.58   47.50
   2  -5  -2  301.17   47.90
  -2   5  -2  255.37   46.80
  -2   5  -2  208.58   58.39
   2  -5  -2  280.67   44.40
  -2  -5   2  250.37   44.60
  -3  -5  -2   37.50   17.10
  -3   5   2  -60.89   95.49
   3   5  -2  108.59   23.60
  -3  -5  -2   26.20   22.30
  -3  -5  -2   41.30   24.40
   3  -5   2  109.79   38.70
   3  -5   2   89.19   87.69
   3  -5   2   42.20   19.30
  -3  -5  -2   55.99   31.60
  -3  -5  -2   53.39   25.80
  -3   5   2  125.19   37.00
   3   5  -2   -9.30  104.89
  -3  -5  -2    0.80   33.40
   3  -5   2   81.49   21.20
   3  -5   2   63.19   23.50
   3  -5   2   61.99   22.30
  -3   5   2  102.39   20.60
  -3  -5  -2   50.69   26.60
   3  -5   2  -13.50   71.79
  -3  -5  -2   52.79   17.90
  -3   5   2   78.89   16.90
  -3   5   2  112.49   27.20
   3  -5   2   68.19   15.90
   3   5   2   56.49   42.20
  -3  -5   2  105.39   29.40
   3  -5  -2  126.39   32.20
  -3  -5   2   99.59   20.90
   3  -5  -2  101.59   20.80
  -3  -5   2   20.30   31.60
   3  -5  -2   97.49   19.80
  -3   5  -2   81.59   17.00
   3  -5  -2  131.29   73.29
  -3  -5   2   60.29   18.10
  -3   5  -2   74.89   21.10
   3  -5  -2   95.89   17.60
   3  -5  -2   62.59   78.79
   3  -5  -2   74.49   16.00
  -3  -5   2   60.89   41.60
  -3   5  -2   87.79   27.30
  -3   5  -2  106.99  110.19
   3  -5  -2   84.89   20.90
  -3  -5   2   52.79   24.40
   4  -5   2    3.70   12.70
  -4  -5  -2    8.10   17.70
   4  -5   2   32.70   26.50
  -4  -5  -2   24.40   21.30
  -4   5   2   39.10   15.10
  -4  -5  -2    8.70   25.00
  -4  -5  -2   94.79   34.40
   4  -5   2   13.50   28.50
   4  -5   2   34.70   29.20
  -4   5   2   34.40   31.70
   4  -5   2   22.10   14.80
  -4  -5  -2   22.60   30.70
  -4  -5  -2  130.09   32.90
  -4   5   2  -37.90   49.00
   4  -5  -2   -2.40   30.20
   4  -5  -2    4.00   21.00
  -4  -5   2   28.80   27.20
  -4  -5   2   26.20   21.10
  -4  -5   2  -31.70   59.09
  -4   5  -2   17.60   12.10
  -4   5  -2   -0.20   20.90
  -4  -5   2  -16.30   42.30
  -4  -5   2   20.30   16.30
   4  -5  -2   34.40   24.50
   4  -5  -2   28.80   12.70
  -4  -5   2   49.90   29.40
  -4  -5   2   10.40   24.80
  -4  -5   2    9.60   21.30
   4  -5  -2   13.80   13.40
  -5   5   2  140.69   54.49
  -5  -5  -2   67.79   31.20
   5  -5   2   92.89   26.60
  -5   5   2  197.58   35.80
   5  -5   2  117.99   59.89
   5  -5  -2  144.09   26.50
  -5   5  -2  141.39   48.90
   5  -5  -2  171.08   45.80
   5  -5  -2  137.49   26.10
  -5   5  -2  191.88   40.80
  -5  -5   2   74.59   39.40
   0  -6  -2 1196.98  193.08
   0  -6  -2 1024.40  198.88
   0  -6  -2 1143.19  192.68
   0  -6  -2 1336.77  192.18
   0   6  -2 1250.97  193.78
   0   6   2 1253.57  194.88
   0  -6   2  767.62  197.38
   0   6  -2 1174.98  191.98
   0   6  -2 1114.99  194.18
   0  -6   2 1221.68  191.98
   0  -6   2 1250.97  192.08
   0  -6  -2  999.80  191.48
   0   6   2 1191.68  191.98
   0  -6  -2 1269.17  191.98
   0   6  -2  963.60  194.38
   0  -6   2 1142.49  192.38
   0   6   2  937.61  193.38
   0  -6   2 1050.19  191.58
   0  -6   2 1048.30  191.78
   0  -6  -2 1126.69  192.68
   0  -6   2 1201.28  193.18
   0  -6  -2 1304.97  192.78
  -1  -6  -2  413.26   67.29
   1   6  -2  256.97   68.29
  -1  -6  -2  404.06   63.99
   1  -6   2  417.96   64.79
  -1  -6  -2  388.16   62.89
   1  -6   2  262.37   67.89
  -1  -6  -2  353.96   64.29
  -1  -6  -2  454.15   63.19
  -1   6   2  433.36   64.49
  -1   6   2  373.36   62.89
   1  -6   2  298.77   84.19
   1  -6   2  306.67   63.19
  -1   6   2  354.46   63.19
   1  -6   2  349.87   64.09
   1  -6   2  363.36   62.49
   1  -6   2  438.16   65.89
   1   6  -2  338.77   64.99
   1   6  -2  377.16   63.69
   1  -6   2  379.16   62.69
  -1   6   2  392.96   66.79
  -1   6   2  412.36   68.59
  -1  -6  -2  382.46   65.99
   1   6   2  338.27   68.79
  -1   6  -2  253.57   64.99
   1  -6  -2  346.57   62.29
  -1  -6   2  398.46   62.99
  -1  -6   2  337.17   64.49
   1  -6  -2  420.16   64.59
  -1   6  -2  417.86   66.79
   1  -6  -2  387.86   65.59
   1  -6  -2  410.86   64.89
  -1   6  -2  373.46   64.59
   1  -6  -2  446.06   81.79
   1  -6  -2  354.26   64.29
  -1  -6   2  334.97   62.89
  -1  -6   2  315.07   63.69
  -1   6  -2  319.27   70.09
  -1  -6   2  433.96   66.59
   1   6   2  313.47   63.19
  -1   6  -2  331.37   63.09
   1  -6  -2  321.77   70.59
   1  -6  -2  358.36   63.19
  -2   6   2  214.88   34.70
  -2  -6  -2  240.18   34.30
  -2  -6  -2  175.98   44.00
  -2  -6  -2  218.18   38.80
   2  -6   2  183.88   34.00
   2  -6   2  243.68   47.10
  -2   6   2  169.08   34.30
  -2   6   2  211.28   45.20
  -2  -6  -2  235.78   34.60
   2  -6   2  159.38   36.70
  -2  -6  -2  122.29   43.40
   2   6  -2  152.08   44.10
   2  -6   2  115.29   45.60
   2  -6   2  187.88   35.40
  -2   6   2  200.28   36.20
   2  -6   2  188.28   34.80
   2  -6   2  178.08   35.20
  -2  -6  -2  298.37   44.80
  -2  -6  -2  192.48   41.20
   2   6  -2   93.99   40.20
  -2  -6   2  116.89   42.90
  -2  -6   2  163.78   39.50
  -2  -6   2  172.38   34.30
  -2  -6   2  172.48   34.80
   2  -6  -2  211.68   33.90
   2   6   2  261.77   39.60
  -2  -6   2  148.49   35.90
  -2   6  -2  181.88   36.50
  -2   6  -2  137.79   36.40
  -2   6  -2  214.28   44.30
   2  -6  -2  175.98   43.50
   2  -6  -2  223.78   35.60
  -2   6  -2  196.88   37.20
  -2  -6   2  157.78   44.70
   2  -6  -2  225.28   37.80
   2  -6  -2  214.48   34.70
  -2  -6   2  159.18   45.70
  -2   6  -2  155.28   36.10
   2  -6  -2  248.48   42.60
   2  -6  -2  185.48   62.69
  -2  -6   2  174.68   40.30
   3  -6   2   60.99   14.50
   3  -6   2  -83.09  116.09
   3  -6   2   52.99   20.50
   3  -6   2   41.00   24.60
   3   6  -2   68.39   22.30
   3  -6   2  -78.59   54.19
  -3   6   2   78.39  120.69
  -3   6   2   27.80   16.40
   3  -6   2   48.70   15.50
  -3  -6  -2   73.59   26.30
   3  -6   2   43.50   17.40
  -3  -6  -2    1.70   51.39
  -3  -6  -2  192.68   42.10
  -3  -6  -2   40.40   14.10
  -3   6   2   64.79   16.80
   3  -6   2   35.30   22.20
  -3  -6  -2  139.89   25.00
   3  -6  -2   41.80   14.50
  -3  -6   2   10.80   17.60
   3  -6  -2   42.90   19.90
  -3  -6   2    4.20   29.80
   3  -6  -2   83.39   15.70
   3  -6  -2   45.90   19.80
   3  -6  -2   52.69   18.00
  -3  -6   2   43.50   28.80
  -3  -6   2   42.10   19.90
  -3  -6   2   27.40   28.40
  -3  -6   2   79.99   34.10
  -3   6  -2   39.20   19.40
  -3  -6   2   54.79   41.10
  -3   6  -2   30.50   36.20
  -3   6  -2   49.90  128.29
  -3   6  -2   63.19   23.00
  -3  -6   2   26.00   15.60
   3  -6  -2   29.40   51.89
   3  -6  -2  258.17  104.49
   4  -6   2   42.80   34.20
   4  -6   2   22.90   28.50
   4  -6   2   -1.80   11.20
   4  -6   2    0.90   27.30
  -4  -6  -2   88.49   44.40
  -4  -6  -2   22.90   28.70
  -4  -6  -2   50.99   36.80
  -4  -6  -2   53.19   23.80
  -4  -6  -2   49.70   34.70
  -4   6   2   38.30   14.80
  -4  -6  -2   -3.10   20.40
  -4  -6  -2   82.49   49.00
  -4  -6  -2   29.60   27.40
  -4  -6   2   36.20   27.10
   4  -6  -2   82.19   24.90
  -4  -6   2   43.00   16.00
  -4   6  -2   12.90   13.10
  -4  -6   2   42.60   31.30
   4  -6  -2   -7.50   14.30
  -4  -6   2   24.90   17.10
   4  -6  -2   14.40   12.00
  -4   6  -2   41.00   27.00
   4  -6  -2   30.60   28.80
   4  -6  -2   19.20   30.00
  -4  -6   2   27.40   29.60
  -4  -6   2   20.60   41.80
  -5   6   2   46.50   21.70
  -5  -6  -2   28.40   30.10
   5  -6   2    4.60   13.00
  -5  -6  -2    0.80   35.10
  -5  -6   2  -20.40   52.79
  -5   6  -2   16.50   25.70
  -5  -6   2    9.40   65.49
  -5  -6   2   33.80   38.10
   5  -6  -2   25.00   14.70
   0  -7   2   -5.90   12.20
   0  -7  -2   23.80   26.90
   0  -7  -2    5.70   18.60
   0  -7   2   29.40   16.60
   0  -7   2    6.80   18.40
   0  -7   2  -92.39   93.39
   0  -7  -2   14.20   21.20
   0  -7   2   -1.70    9.20
   0   7  -2   15.10   11.00
   0   7   2   57.09   27.20
   0  -7   2    0.10   12.80
   0  -7  -2 -123.19   71.79
   0  -7   2   20.70   19.60
   0   7  -2    4.40   19.70
   0  -7   2    9.70    9.10
   0  -7  -2   30.70    9.50
   0  -7  -2   27.80   16.40
   1  -7   2  250.77   82.49
  -1  -7  -2   39.90   53.69
  -1  -7  -2  128.59   28.10
   1   7  -2   99.79   46.50
  -1   7   2  135.39   28.40
  -1  -7  -2   90.79   30.00
   1   7  -2  203.28   28.30
   1  -7   2   98.89   26.90
  -1   7   2  130.09   25.60
  -1  -7  -2   60.59   34.90
  -1   7   2  169.58   36.60
  -1  -7  -2  146.69   25.50
  -1  -7  -2  155.48   36.50
   1  -7   2  111.09   24.00
  -1   7   2  104.39   25.50
   1  -7   2  109.39   24.30
  -1   7   2  230.88   51.69
   1  -7   2  130.99   30.90
   1  -7   2  117.29   32.30
  -1  -7  -2  110.09   30.60
   1   7  -2  216.58   35.90
  -1  -7  -2  154.28   24.80
   1  -7   2  120.99   29.60
   1   7   2   31.50   41.00
  -1   7  -2  138.79   36.60
   1  -7  -2  156.48   30.40
   1  -7  -2   73.79   69.49
  -1   7  -2   90.39   44.30
  -1  -7   2  134.69   25.40
   1   7   2  168.08   26.40
   1  -7  -2  143.19   23.90
   1  -7  -2  101.19   26.30
  -1  -7   2  139.09   24.90
  -1   7  -2  149.69   26.50
  -1  -7   2   86.09   25.60
   1  -7  -2  155.78   31.20
   1  -7  -2  117.19   27.30
   1  -7  -2  149.88   30.00
   1   7   2  137.49   34.80
  -1   7  -2  141.09   30.00
  -1  -7   2  146.69   29.50
  -1  -7   2   94.79   25.50
  -1  -7   2  123.19   32.80
  -1   7  -2  109.09   32.50
   1  -7  -2  141.59   33.20
   2   7  -2  879.61  162.48
  -2  -7  -2  898.71  161.28
   2  -7   2  884.81  173.98
  -2  -7  -2  757.92  162.38
   2  -7   2 1152.78  161.88
   2  -7   2 1036.10  161.38
  -2  -7  -2  744.83  160.98
  -2   7   2 1008.60  161.58
  -2   7   2 1009.90  161.98
  -2   7   2 1198.78  183.98
  -2  -7  -2 1011.40  167.18
   2   7  -2 1135.69  168.28
  -2   7   2  928.21  169.78
   2  -7   2 1025.40  162.48
  -2   7   2 1187.18  161.88
  -2  -7  -2  655.13  163.68
   2  -7   2  974.70  196.28
  -2  -7  -2  799.02  162.88
   2  -7   2 1002.80  162.48
  -2   7  -2  885.31  161.58
  -2  -7   2  950.50  161.38
  -2   7  -2  992.70  161.78
  -2  -7   2  823.42  165.48
  -2   7  -2 1068.79  167.68
  -2  -7   2  633.24  164.08
   2  -7  -2 1121.79  192.48
   2  -7  -2 1151.48  163.18
   2   7   2  790.72  161.88
  -2  -7   2  817.32  161.28
  -2   7  -2 1098.39  183.08
  -2   7  -2  984.50  161.88
   2  -7  -2 1115.99  167.58
   2  -7  -2 1044.10  162.88
  -2  -7   2  772.52  161.58
  -2  -7   2  841.42  163.48
   2  -7  -2 1120.39  161.28
  -2   7  -2  896.01  162.78
   2  -7  -2 1211.98  161.88
   3  -7   2   18.80   15.30
  -3  -7  -2   49.99   32.00
  -3   7   2   24.60   15.00
  -3  -7  -2   90.49   45.00
   3  -7   2   23.90   17.10
  -3  -7  -2   34.10   27.50
   3  -7   2   33.90   22.40
  -3  -7  -2   33.60   17.90
  -3  -7  -2   20.30   25.90
  -3  -7  -2   53.99   14.50
  -3   7   2   15.20   15.40
   3  -7  -2   28.30   17.10
  -3  -7   2   62.49   23.40
   3  -7  -2   51.79   23.50
  -3   7  -2   16.50   15.60
  -3   7  -2   74.69   46.50
  -3  -7   2   41.80   18.30
   3  -7  -2   24.60   16.20
  -3   7  -2   38.10   22.90
   3  -7  -2   -3.50   24.50
  -4  -7  -2   27.20   16.90
   4  -7   2   31.50   44.50
   4  -7   2  -16.80   25.80
  -4  -7  -2   31.70   54.79
   4  -7   2   51.29   27.60
  -4  -7  -2   57.39   34.90
   4  -7   2   19.70   15.50
  -4  -7  -2   43.40   24.20
  -4  -7  -2    6.30   26.40
  -4   7   2   26.10   16.20
  -4  -7   2   25.30   29.80
  -4  -7   2   14.90   15.80
   4  -7  -2   21.90   21.20
   4  -7  -2  -33.80   38.40
  -4  -7   2   30.60   50.09
   4  -7  -2   29.10   26.40
  -4  -7   2   18.70   17.30
   4  -7  -2   29.70   22.40
  -4  -7   2   29.90   51.89
   4  -7  -2   31.50   14.10
   5  -7   2   -9.90   20.20
  -5   7   2   14.00   21.90
  -5   7  -2    0.20   25.30
   5  -7  -2   14.60   16.90
   0  -8   2  380.56   65.39
   0  -8  -2  379.66   64.59
   0  -8   2  387.16   68.39
   0   8  -2  360.56   95.59
   0  -8   2  309.17   63.89
   0  -8  -2  370.56   67.69
   0  -8  -2  295.37   72.99
   0   8  -2  443.56   65.09
   0   8   2  439.66   64.79
   0  -8   2  370.36   64.89
   0  -8  -2  448.26   78.89
   0  -8   2  386.76   67.29
   0   8   2  504.05   97.09
   0  -8   2  436.06   75.39
   0  -8  -2  274.77   63.79
   1  -8   2  183.78   38.50
  -1   8   2  168.98   38.30
  -1  -8  -2  119.09   41.00
   1  -8   2  151.28   38.30
   1  -8   2  191.88   32.80
  -1  -8  -2  242.28   36.80
   1   8  -2   82.29   75.29
  -1   8   2  118.79   67.19
   1  -8   2  194.18   47.30
  -1  -8  -2  230.28   33.10
   1   8  -2  184.08   34.90
   1  -8   2  144.69   38.10
   1   8  -2  214.88   51.39
  -1   8   2  171.08   33.00
   1  -8   2  158.08   37.80
  -1  -8   2  178.68   33.30
  -1  -8   2  136.99   32.30
  -1   8  -2  139.59   34.20
   1  -8  -2  257.07   40.30
  -1   8  -2  136.99   69.39
  -1  -8   2  137.89   35.60
  -1  -8   2  117.99   41.70
   1   8   2   51.79   74.49
   1  -8  -2  190.78   35.70
   1  -8  -2  204.18   39.70
   1   8   2  249.18   49.00
  -1   8  -2  133.29   37.00
   1  -8  -2  179.68   31.90
  -1  -8   2  216.58   46.70
   1  -8  -2  250.97   41.70
   1  -8  -2  242.38   41.60
  -2   8   2  109.09   27.10
  -2  -8  -2  116.59   26.40
  -2  -8  -2  163.78   36.00
  -2  -8  -2  155.78   53.99
  -2   8   2  107.29   29.90
   2  -8   2  -79.29  272.27
  -2  -8  -2   20.10   45.70
  -2  -8  -2  122.89   41.90
  -2  -8  -2  191.68   28.10
   2  -8   2  144.09   26.30
   2  -8   2   94.59   41.20
   2  -8   2  101.99   31.80
   2  -8   2  125.59   32.00
   2   8  -2  214.48   72.09
   2  -8   2  108.69   30.40
   2   8   2  248.38   79.79
  -2   8  -2  -49.20   78.39
  -2  -8   2  108.29   26.70
   2   8   2  185.98   37.40
   2  -8  -2  149.99  300.77
   2  -8  -2  157.58   25.90
  -2  -8   2   95.79   25.80
  -2  -8   2   89.49   44.60
  -2   8  -2   97.99   28.80
  -2  -8   2  122.39   35.90
   2  -8  -2  169.18   34.10
   2  -8  -2  194.78   35.20
  -3  -8  -2  121.69   42.30
  -3   8   2  245.28   35.50
  -3   8   2  190.18   35.70
  -3  -8  -2  111.19   49.99
   3  -8   2  182.08   35.30
  -3  -8  -2  124.99   33.10
   3  -8   2  181.98   36.00
   3   8  -2  131.69   50.59
  -3  -8  -2  176.48   36.50
   3  -8   2  198.08   41.30
   3  -8   2  167.78   41.70
  -3  -8  -2  267.77   63.39
   3  -8  -2  211.88   46.70
  -3   8  -2  145.99   38.30
  -3  -8   2  193.28   36.30
  -3  -8   2  140.19   35.00
   3  -8  -2  224.08   34.80
   3  -8  -2  237.28   37.50
   3  -8  -2  220.88   41.50
  -3   8  -2  154.88   35.60
  -3  -8   2  105.89   38.70
  -3  -8   2  126.29   69.49
  -3  -8   2  304.77   45.80
  -4  -8  -2   11.70   15.30
   4  -8   2   -9.50   32.30
  -4   8   2   29.90   16.40
  -4  -8  -2   39.20   39.20
  -4  -8  -2    0.50   28.30
   4  -8  -2  -29.40   37.80
   4  -8  -2    9.00   15.60
  -4  -8   2   20.00   90.09
   4  -8  -2   22.10   29.90
  -4  -8   2   17.40   32.40
  -4  -8   2    0.80   14.80
  -4  -8   2   41.30   45.50
   0  -9  -2   -3.30   29.30
   0   9   2   23.00   15.10
   0  -9   2   24.70   23.60
   0  -9  -2   31.90   38.80
   0   9   2    8.10   13.30
   0   9  -2   37.40   41.40
   0   9   2   31.60   46.10
   0   9  -2   -6.80   15.40
   0  -9   2    5.20   42.00
  -1   9   2   75.79   19.40
  -1  -9  -2   98.69   41.70
  -1   9   2   64.09   16.90
  -1  -9  -2   71.79   29.00
   1  -9   2   46.90   24.80
  -1  -9  -2   15.90   53.79
  -1  -9  -2  102.49   45.30
  -1   9   2   65.99   57.79
   1  -9   2   61.49   29.00
  -1  -9  -2   27.40   12.20
   1   9  -2    7.70   50.89
   1   9  -2   -3.40   17.90
   1  -9   2   47.30   16.80
   1  -9  -2   43.70   14.70
  -1   9  -2    2.80   60.69
  -1  -9   2   37.90   17.20
   1   9   2  119.09   55.29
  -1  -9   2   47.30   43.50
  -1   9  -2   46.00   18.30
  -1  -9   2   30.10   14.20
   1  -9  -2   53.99   25.80
   1   9   2  105.09   19.20
  -1  -9   2   58.09   29.30
  -1  -9   2   58.19   43.80
  -1   9  -2    0.00   17.80
   1  -9  -2   58.49   27.00
   1  -9  -2   56.49   55.89
  -2  -9  -2  155.08   50.59
   2  -9   2    3.20   40.50
   2   9  -2   25.50   19.90
   2  -9   2   54.19   26.10
  -2   9   2   32.60   23.40
  -2  -9  -2   55.39   15.50
   2  -9   2   39.60   18.50
  -2   9   2   15.60   15.60
  -2  -9  -2   54.19   17.20
   2  -9   2   29.30   28.70
  -2  -9  -2   85.29   27.40
  -2   9   2   60.29   18.70
   2  -9  -2   39.70   33.50
  -2  -9   2   34.30   15.80
  -2  -9   2   81.69   27.50
   2   9   2   49.99   19.40
  -2   9  -2   27.10   16.90
  -2  -9   2   11.60   14.70
  -2   9  -2    1.40   20.80
   2  -9  -2   43.10   29.10
   2  -9  -2   66.49   16.40
  -2  -9   2   93.79   50.29
   2  -9  -2   65.59   29.30
  -3  -9  -2   -7.70   43.90
   3  -9   2   11.20   41.10
  -3  -9  -2   50.89   22.20
   3  -9   2   56.89   29.00
   3   9  -2   27.20   32.00
   3  -9   2   11.70   17.90
  -3  -9  -2   34.40   13.30
  -3   9   2   43.60   18.10
  -3   9   2   60.79   16.70
  -3  -9  -2   25.40   29.50
   3  -9   2   31.70   27.40
  -3  -9   2   26.90   17.00
   3  -9  -2   68.79   30.30
  -3  -9   2   31.70   14.20
   3  -9  -2   31.20   21.00
  -3   9  -2   69.69   22.10
  -3   9  -2   17.30   18.20
   3  -9  -2   52.59   15.80
  -3  -9   2   18.00   69.79
   3   9   2   35.30   23.80
  -3  -9   2   47.90   33.90
  -4  -9  -2   -4.70   79.79
  -4  -9  -2  -37.20   40.40
  -4  -9  -2   -3.60   18.30
   4  -9   2   12.30   30.70
   4  -9  -2  -31.80   21.70
  -4  -9   2    3.10   20.40
  -4  -9   2  -30.80   58.19
  -4  -9   2  -14.60   18.70
   0 -10  -2  172.58   46.90
   0 -10   2  184.88   40.00
   0 -10  -2  165.18   38.40
   0  10  -2  229.88   39.50
   0 -10  -2  171.98   38.70
   0  10   2  211.48   37.80
   0 -10   2  186.18   47.10
   0 -10  -2  302.67   49.99
   0  10   2  202.48   40.80
  -1 -10  -2   41.90   25.90
  -1  10   2   19.80   37.20
  -1  10   2   34.20   18.60
  -1  10   2    9.60   13.70
   1 -10   2   28.90   33.60
   1  10  -2   -9.80   16.90
  -1 -10  -2   26.00   13.80
   1 -10   2   38.90   27.20
  -1 -10  -2   77.39   45.20
   1 -10   2   -8.70   16.30
  -1 -10   2  -25.00   24.90
  -1 -10   2   28.60   14.60
   1  10   2   15.30   17.30
   1 -10  -2  -28.10   31.60
   1 -10  -2   43.60   17.30
   1  10   2   10.60   15.20
  -1  10  -2  -12.40   36.90
  -1 -10   2  -11.90   14.00
   1 -10  -2  -17.60   43.40
  -1 -10   2   54.49   46.90
  -1  10  -2   -2.40   16.80
  -2  10   2   44.30   23.00
  -2 -10  -2   59.49   30.50
  -2 -10  -2   92.09   49.00
  -2  10   2   59.99   17.60
   2  10  -2   42.00   21.80
   2  10  -2  113.89   44.90
  -2 -10  -2   60.09   17.30
   2 -10  -2   58.39   42.00
  -2  10  -2   63.79   25.90
  -2 -10   2   44.90   52.59
  -2 -10   2   92.79   30.00
   2 -10  -2   95.29   51.39
  -2 -10   2   38.30   16.50
   2  10   2   54.59   28.50
   2  10   2   44.20   18.30
   2 -10  -2   65.49   18.60
  -2 -10   2  107.09   18.90
  -2  10  -2   18.90   17.00
  -3 -10  -2   29.20   14.20
   3  10  -2  -13.70   25.60
   3 -10   2   20.30   26.50
  -3  10   2   29.20   23.50
  -3 -10  -2   14.60   56.49
  -3  10   2    2.20   18.70
  -3 -10  -2  -13.20   33.20
   3 -10  -2   -6.30   35.70
   3 -10  -2  -46.20   38.00
  -3 -10   2    0.10   17.60
   3 -10  -2  -41.40   23.80
   3  10   2   12.80   25.50
   0 -11   2   98.69   34.10
   0 -11  -2  211.18   47.60
   0 -11   2  180.48   41.20
   0 -11   2  187.48   47.30
   0  11  -2  172.38   33.80
   0  11   2  178.38   33.70
   0  11   2  149.49   33.40
   0 -11  -2  137.19   33.80
   0 -11  -2  216.58   46.90
  -1  11   2   40.10   13.70
   1 -11   2    5.30   40.00
  -1 -11  -2   20.80   12.10
  -1 -11  -2   89.39   30.20
   1  11  -2   12.20   21.60
   1  11  -2    6.30   15.60
  -1 -11   2   21.10   13.50
  -1  11  -2    6.20   20.80
  -1 -11   2    0.90   32.60
  -1 -11   2  -40.40   38.70
   1  11   2   42.40   18.40
   1  11   2   57.19   14.80
  -2 -11  -2   16.40   26.50
   2  11  -2   37.10   32.20
  -2  11   2   15.20   13.60
   2 -11   2  -11.50   36.10
  -2 -11  -2   23.10   15.50
  -2  11   2   72.09   27.90
  -2  11  -2  -19.20   30.30
   2  11   2   46.60   30.60
  -2 -11   2   67.29   58.99
   2 -11  -2  -39.80   56.69
  -2 -11   2    4.00   23.50
  -2 -11   2  -92.99   65.19
  -3 -11  -2    9.80   27.20
  -3 -11  -2  -35.40   15.60
  -3 -11   2   30.80   31.60
   0  12  -2    7.20   17.00
   0 -12   2   14.90   33.50
   0 -12  -2   12.50   44.90
   0 -12   2   45.30   46.10
   0 -12  -2   56.69   36.80
   0  12   2   -1.20   13.20
   1  12  -2   90.59   24.80
  -1  12   2   90.99   18.70
  -1 -12  -2   87.89   20.50
   1 -12   2   62.89   33.90
  -1 -12  -2  134.89   46.10
  -1 -12  -2   65.89   31.80
  -1  12   2   24.30   23.70
  -1  12  -2   28.80   18.60
   1  12   2   38.00   24.10
  -1 -12   2   76.59   19.80
  -1 -12   2   80.79   35.10
   1 -12  -2  169.08   35.30
  -1 -12   2   50.59   63.49
  -2 -12  -2   -0.20   26.90
  -2 -12  -2    1.30   12.40
  -2  12   2    6.20   14.80
  -2 -12  -2   92.39   60.39
  -2 -12   2  -14.50   17.50
  -2 -12   2   -3.10   28.10
   2 -12  -2   -2.40   39.20
   0  13  -2  -30.10   19.10
   0   0  -3    6.70    9.90
   0   0  -3    5.60    4.20
   0   0   3    1.30    6.30
   0   0   3    5.30    5.50
   0   0   3   -4.40    9.90
   0   0   3    3.40    5.50
   0   0  -3  -12.70    5.60
   0   0  -3   14.00    8.10
   0   0   3    1.10    6.20
   0   0  -3   -1.80    5.60
   1   0  -3  989.70  160.78
   1   0   3  996.70  161.58
  -1   0  -3  997.70  160.68
  -1   0  -3  930.21  161.58
   1   0  -3 1058.29  161.78
  -1   0  -3  809.62  161.08
   1   0   3  705.33  161.08
   1   0  -3  927.71  160.68
  -1   0   3  991.80  161.38
   1   0  -3 1023.80  162.58
  -1   0   3  850.01  160.88
   1   0   3  998.10  161.78
  -1   0   3 1007.80  161.38
   1   0  -3 1091.79  161.68
   1   0   3  912.81  161.08
  -1   0  -3 1027.70  161.48
   2   0  -3   89.89   16.90
  -2   0  -3   81.79   18.70
  -2   0   3  112.89   19.20
  -2   0   3  104.29   22.40
  -2   0   3  134.19   23.00
   2   0   3   74.49   19.30
   2   0  -3   83.19   24.90
  -2   0   3  110.09   28.20
   2   0   3   94.49   20.70
   2   0   3   71.99   27.50
  -2   0  -3  111.59   23.80
  -2   0  -3   83.19   24.30
  -2   0   3  132.79   21.20
   2   0   3   86.89   20.80
   2   0   3   96.09   24.40
  -2   0  -3   98.29   33.50
  -2   0  -3  112.49   27.90
  -2   0  -3   91.89   22.70
   2   0   3  114.59   31.40
  -2   0   3  140.29   34.80
   2   0   3   84.09   18.10
   2   0  -3  111.99   24.90
   2   0  -3  147.59   32.40
  -2   0  -3   78.09   21.50
  -2   0  -3   40.70   26.80
   2   0  -3   71.49   17.10
   2   0   3   64.69   26.60
  -2   0  -3  106.29   20.30
   2   0   3   83.49   19.40
  -2   0   3  105.69   19.90
  -3   0  -3 1141.09  179.78
   3   0  -3 1249.68  182.28
  -3   0  -3  977.80  179.78
  -3   0  -3 1100.59  179.68
   3   0   3  864.81  179.38
   3   0   3 1038.80  178.48
  -3   0   3 1255.67  179.58
  -3   0   3 1148.59  179.48
   3   0  -3 1062.09  185.88
   3   0   3 1320.27  180.48
  -3   0   3 1122.89  178.48
  -3   0   3 1051.49  179.28
   3   0   3  889.31  179.48
  -3   0   3 1227.28  180.18
   3   0   3  978.50  185.58
   3   0  -3  923.11  179.38
  -3   0   3  984.20  178.78
   3   0   3  841.92  183.98
   3   0  -3  984.00  178.18
  -4   0  -3   27.10   16.40
   4   0   3    7.80   10.20
  -4   0  -3    3.20   19.30
  -4   0  -3   30.40   21.40
   4   0  -3  -74.79   82.89
   4   0  -3  -19.10   33.90
   4   0   3    1.20   45.30
   4   0   3   71.49   26.20
   4   0  -3   -0.80    8.20
   4   0   3   -5.60   28.70
  -4   0   3   19.70   17.60
   4   0  -3   10.10   19.40
  -4   0   3  -16.60   18.70
  -4   0   3  -13.20   16.00
  -4   0   3   -1.10   11.60
  -4   0   3    3.10   15.70
   4   0  -3    2.90  119.49
   4   0  -3   -0.60   16.40
  -4   0  -3    3.70   12.70
   4   0   3   78.49  110.99
   5   0   3   61.99   17.10
  -5   0  -3   83.99   32.90
  -5   0   3  102.79   22.10
  -5   0  -3   62.89   21.70
   5   0  -3   58.79   16.80
  -5   0   3   69.49   24.70
  -5   0  -3   60.49   23.40
   5   0   3  143.69   40.20
  -5   0   3   82.59   28.70
  -5   0  -3   93.49   33.20
   5   0  -3   57.39   19.90
   5   0  -3   89.29   47.50
  -6   0  -3    2.00   35.30
  -6   0   3   -2.70   20.90
   6   0   3  -12.00   14.20
  -6   0  -3  -25.40   23.90
  -6   0   3   -1.50   26.10
   6   0   3  -10.00   17.80
  -6   0   3  -33.10   30.30
   6   0  -3   -9.40   21.20
   0   1  -3  874.51  141.09
   0  -1  -3 1056.69  141.99
   0   1  -3  853.51  140.89
   0  -1  -3  904.61  140.89
   0   1   3  896.01  140.79
   0   1   3  845.52  140.79
   0   1   3  795.52  141.39
   0   1  -3  690.43  140.69
   0   1  -3  908.91  141.59
   0  -1   3  877.51  140.99
   0   1   3  977.10  141.59
   0  -1   3  804.82  141.49
   0   1  -3  745.13  141.09
   0  -1   3  994.20  141.79
   0  -1   3  807.42  140.89
   0  -1   3  790.92  140.79
   0  -1   3  826.82  141.19
   0  -1  -3  632.54  140.69
   0  -1  -3  639.44  141.19
   0   1  -3  828.32  141.19
   1  -1   3 5495.45  982.40
   1  -1   3 6015.10  982.50
  -1   1   3 6431.66  983.80
   1   1  -3 6427.76  983.10
   1  -1   3 5289.37  982.40
  -1  -1  -3 5917.11  983.30
  -1  -1  -3 5308.77  982.40
  -1   1   3 5899.41  982.40
  -1   1   3 6455.55  982.90
   1   1  -3 4710.03  982.40
  -1   1   3 7280.77  983.50
  -1  -1  -3 7253.47  983.00
   1   1  -3 6778.12  982.80
   1   1  -3 4975.00  982.30
  -1  -1  -3 5089.09  982.60
  -1  -1  -3 4680.93  982.50
   1  -1   3 5789.62  983.40
   1  -1   3 6568.44  982.90
  -1  -1  -3 6493.05  983.40
   1  -1   3 5345.56  983.50
  -1   1   3 5398.76  982.40
   1   1  -3 6491.45  982.80
   1  -1   3 6310.97  983.10
  -1   1  -3 5390.76  983.20
  -1  -1   3 5582.44  983.00
  -1   1  -3 4566.04  982.30
   1  -1  -3 6333.77  982.30
  -1  -1   3 6234.58  982.70
  -1   1  -3 7008.10  982.70
  -1   1  -3 5229.68  982.60
  -1  -1   3 6231.98  982.70
   1   1   3 4115.49  982.30
   1   1   3 7274.17  982.90
  -1  -1   3 5734.93  982.50
  -1   1  -3 5869.91  983.20
  -1   1  -3 5304.27  982.60
   1   1   3 5929.71  982.70
   1  -1  -3 5982.50  983.40
   1  -1  -3 6653.63  983.10
  -1   1  -3 4760.82  982.60
   1  -1  -3 5846.52  982.50
  -1   1  -3 6212.38  982.90
  -1   1  -3 5696.23  983.30
   1  -1  -3 6689.83  983.80
   1   1   3 4851.41  982.60
   2   1  -3 1155.08  221.98
  -2   1   3 1315.37  221.98
   2  -1   3 1113.19  221.98
  -2   1   3 1450.85  223.38
  -2   1   3 1543.85  223.08
  -2  -1  -3 1064.39  222.58
  -2  -1  -3 1595.34  223.08
   2  -1   3 1335.87  223.98
   2  -1   3 1460.85  224.48
  -2   1   3 1252.17  222.18
  -2   1   3 1707.93  222.78
  -2  -1  -3 1068.29  222.58
   2  -1   3 1304.27  222.68
   2   1  -3 1224.58  224.08
   2  -1   3 1247.08  225.48
   2   1  -3 1168.28  223.08
  -2   1   3 1524.85  228.68
   2  -1   3 1256.57  221.98
  -2  -1  -3 1426.26  223.78
   2  -1   3 1197.18  222.08
   2  -1   3 1247.48  222.18
   2  -1   3 1395.16  224.38
   2   1  -3 1233.28  224.88
  -2  -1  -3 1350.16  222.28
   2   1   3  909.91  223.18
   2   1   3 1232.18  223.18
  -2   1  -3 1431.96  222.28
  -2   1  -3 1366.06  223.58
   2  -1  -3 1365.56  221.88
   2  -1  -3 1413.76  222.48
   2  -1  -3 1426.96  224.98
   2   1   3 1375.36  223.58
  -2   1  -3 1477.15  223.28
  -2   1  -3 1304.07  222.58
  -2  -1   3 1379.66  222.48
  -2   1  -3 1664.83  222.98
  -2  -1   3 1295.47  222.78
   2  -1  -3 1523.15  224.28
  -2  -1   3 1273.87  222.18
   2  -1  -3 1463.45  221.88
  -2   1  -3 1327.87  225.18
  -2  -1   3 1072.29  224.18
  -2   1  -3 1459.85  227.98
  -2  -1   3 1079.19  222.58
   2   1   3 1083.29  223.58
   2  -1  -3 1452.95  224.78
  -2  -1   3 1225.88  221.98
   3  -1   3   12.80   19.40
  -3   1   3   15.60    9.90
  -3   1   3   39.80   14.50
  -3  -1  -3   24.50   15.60
   3   1  -3  -18.20   35.70
  -3   1   3   34.50   50.89
   3   1  -3   16.10    8.50
   3  -1   3   40.80   45.40
   3   1  -3  -17.40   24.80
  -3  -1  -3    3.30   19.00
   3   1  -3    9.80   11.80
  -3   1   3   24.40   10.30
   3  -1   3   16.30   14.50
  -3   1   3   37.40   15.00
   3  -1   3  -26.40   38.70
  -3   1   3   13.20   17.20
  -3  -1  -3   26.40   17.20
  -3  -1  -3    2.20   16.80
  -3  -1  -3   30.70   25.00
  -3  -1  -3   28.50   14.60
   3   1   3  -63.89   43.20
  -3  -1   3   37.30   14.00
   3   1   3   31.10   19.60
  -3  -1   3   39.60   13.60
   3  -1  -3   12.50   29.60
   3   1   3   32.90   19.00
   3  -1  -3    9.60   10.10
  -3   1  -3    5.90   12.90
  -3  -1   3   27.10   17.20
  -3  -1   3   63.29   30.90
  -3   1  -3   17.90   18.80
  -3  -1   3   21.10   10.90
  -3   1  -3  -42.70   63.79
  -3  -1   3   21.40   17.20
  -3  -1   3   25.20   15.00
  -3   1  -3   19.10   14.30
   3  -1  -3   23.10    6.70
  -3   1  -3   44.30   15.90
  -3   1  -3   23.00   24.20
   3  -1  -3   18.50   10.70
  -3   1  -3   32.40    9.50
   3   1   3   30.90   16.80
   3   1   3   32.80   19.80
   3   1   3  -60.89   38.30
  -4  -1  -3    3.80   32.30
   4   1  -3   58.99  125.09
   4  -1   3   -6.60   24.70
  -4   1   3   32.10   20.70
  -4  -1  -3    0.30   14.30
  -4   1   3   14.60   20.00
   4   1  -3    8.40    9.10
   4  -1   3   15.80    9.10
   4  -1   3   52.69   39.00
  -4  -1  -3  -11.40   16.70
   4  -1   3  -13.70   26.20
   4   1  -3   -4.40   18.50
   4  -1   3  119.59  107.49
  -4   1   3    9.10   16.80
   4   1  -3   22.60   35.00
  -4  -1  -3   43.10   22.50
   4   1  -3    2.00   19.70
  -4   1   3    2.10   18.20
  -4  -1  -3   58.69   19.10
   4  -1  -3    9.80   15.00
  -4  -1   3   -9.20   18.20
  -4   1  -3   42.60   19.50
   4  -1  -3  -15.40   16.80
  -4  -1   3    5.70   16.00
  -4  -1   3   66.89   23.10
  -4  -1   3   31.70   15.20
  -4  -1   3    7.90   18.00
  -4   1  -3   -2.10   16.50
  -4   1  -3   21.80   15.10
   4   1   3  -26.80   39.80
   4  -1  -3  -27.40   35.30
   4  -1  -3   11.40   89.59
  -4   1  -3   13.90   22.70
   4  -1  -3   11.70    8.50
   4   1   3   16.70   12.00
   4  -1  -3   -0.80   15.50
  -5  -1  -3  113.09   37.20
  -5  -1  -3   48.30   20.00
  -5   1   3   65.69   26.30
   5   1  -3   20.90   18.90
  -5  -1  -3   50.79   24.60
  -5  -1  -3   91.59   29.00
  -5   1   3  141.69   34.80
   5   1  -3   66.29   23.00
  -5   1   3   82.19   25.10
   5  -1   3   73.39   17.30
  -5  -1   3   59.79   20.90
  -5  -1   3  138.49   28.60
   5  -1  -3  111.99   23.60
  -5   1  -3   93.29   25.50
   5  -1  -3   89.29   18.30
   5   1   3   59.99   18.20
   5   1   3  151.68   50.49
  -5   1  -3   43.30   21.10
  -5   1  -3   87.69   24.20
  -5  -1   3  122.09   30.40
  -5   1  -3  132.09   33.50
   5  -1  -3  -61.19   50.99
   6  -1   3   21.00   12.70
  -6   1   3   46.00   30.00
  -6   1   3   64.19   30.60
   6  -1   3   -3.70   15.60
  -6  -1  -3   24.40   19.30
  -6  -1  -3   17.00   32.10
  -6  -1   3   32.10   17.20
  -6  -1   3   13.80   34.30
  -6  -1   3   -3.70   38.50
  -6   1  -3   88.09   37.00
   6  -1  -3   52.29   15.70
   0  -2   3  671.63  114.39
   0  -2  -3  472.65  114.79
   0  -2  -3  732.53  114.89
   0  -2   3  571.04  114.49
   0  -2  -3  534.55  114.09
   0  -2   3  732.93  115.39
   0  -2   3  727.33  114.19
   0   2  -3  788.32  114.59
   0  -2   3  587.14  114.49
   0   2   3  759.12  114.89
   0  -2   3  730.33  114.19
   0   2  -3  681.43  114.59
   0   2   3  471.35  114.59
   0  -2   3  720.93  114.29
   0  -2  -3  829.32  114.09
   0   2  -3  715.83  114.39
   0   2  -3  646.04  114.49
   0  -2   3  836.62  114.39
   0   2   3  675.13  113.89
   1  -2   3 5406.26  905.71
  -1   2   3 5312.57  905.61
   1  -2   3 5308.67  906.51
   1   2  -3 3945.91  905.71
   1   2  -3 4657.23  905.81
   1  -2   3 5350.16  905.61
  -1  -2  -3 4890.11  905.61
   1   2  -3 6006.90  905.91
  -1   2   3 6205.28  907.11
   1  -2   3 5686.53  905.71
  -1  -2  -3 4520.15  905.71
  -1   2   3 5847.62  907.21
  -1   2   3 5565.54  905.71
  -1   2   3 4811.12  906.61
  -1  -2  -3 5698.73  906.01
   1  -2   3 5230.08  906.51
   1  -2   3 5526.95  905.71
  -1  -2  -3 4702.83  905.91
   1  -2   3 5440.56  906.71
  -1  -2  -3 5186.38  905.81
   1   2  -3 5841.62  906.11
   1  -2   3 4720.83  905.51
  -1  -2  -3 5082.79  905.81
   1  -2   3 6073.09  906.51
   1  -2   3 5983.60  905.51
   1  -2   3 5499.15  905.61
  -1  -2  -3 5607.14  906.21
  -1   2  -3 6459.15  905.91
   1  -2  -3 4844.62  905.61
   1   2   3 5823.02  905.91
  -1  -2   3 6024.60  906.31
   1   2   3 5308.07  905.61
   1   2   3 4978.30  905.91
  -1  -2   3 4780.12  905.71
   1  -2  -3 5593.04  906.81
  -1   2  -3 5562.44  906.81
  -1   2  -3 5779.42  906.01
  -1  -2   3 5372.86  905.91
   1  -2  -3 5117.99  905.51
   1  -2  -3 5574.74  906.41
  -1  -2   3 5227.28  906.01
  -1   2  -3 5086.49  906.71
  -1   2  -3 6699.03  906.01
  -1   2  -3 5235.28  905.51
  -1   2  -3 5178.48  906.51
   1  -2  -3 5147.69  905.61
   1  -2  -3 5819.22  906.71
   1  -2  -3 5620.34  905.71
   2   2  -3  469.95  102.49
  -2   2   3  651.13  101.99
   2  -2   3  664.93  101.89
   2  -2   3  581.14  101.49
  -2  -2  -3  571.14  102.79
  -2   2   3  673.23  104.79
   2  -2   3  643.64  102.79
   2  -2   3  498.45  112.09
   2  -2   3  623.14  101.99
  -2  -2  -3  544.95  102.59
  -2  -2  -3  595.34  102.99
  -2   2   3  698.23  103.39
   2   2  -3  508.85  106.79
   2   2  -3  512.45  104.79
   2  -2   3  560.04  101.69
   2  -2   3  662.33  106.69
  -2  -2  -3  491.45  102.09
   2   2  -3  624.74  101.69
   2  -2   3  625.74  102.69
   2   2  -3  517.45  102.09
   2  -2   3  695.03  105.09
  -2  -2  -3  487.35  102.99
  -2  -2  -3  629.24  101.79
   2  -2  -3  583.64  101.29
   2  -2  -3  617.34  101.89
   2  -2  -3  656.13  105.39
   2  -2  -3  623.04  102.09
   2  -2  -3  581.84  112.89
  -2   2  -3  662.03  116.39
  -2   2  -3  715.73  105.29
  -2   2  -3  727.93  103.69
  -2  -2   3  610.24  103.09
  -2  -2   3  592.14  102.29
  -2   2  -3  652.13  102.29
   2   2   3  519.15  102.69
  -2  -2   3  606.44  104.39
  -2  -2   3  616.04  101.79
  -2   2  -3  697.53  102.99
  -2  -2   3  496.15  103.29
   2  -2  -3  597.64  101.89
   2  -2  -3  692.63  105.59
  -2  -2   3  525.75  107.49
  -3  -2  -3  252.47   47.10
  -3  -2  -3  265.27   47.80
   3   2  -3  128.39   61.69
  -3  -2  -3  304.47   54.09
  -3   2   3  299.07   44.00
   3  -2   3  324.17   46.20
  -3   2   3  365.36   71.29
   3  -2   3  291.37   46.40
  -3   2   3  299.17   45.20
  -3   2   3  361.86   47.30
   3  -2   3  293.67   64.79
   3  -2   3  331.37   49.80
  -3  -2  -3  194.78   48.20
   3  -2   3  342.37   64.19
   3  -2   3  265.57   43.80
  -3  -2  -3  202.78   47.40
  -3  -2  -3  187.18   46.50
   3   2  -3  175.78   44.60
   3   2   3  179.18   50.19
   3   2   3  171.78   48.50
   3  -2  -3  309.57   62.29
   3  -2  -3  301.57   43.70
  -3   2  -3  274.27   44.20
  -3   2  -3  195.98   66.79
  -3  -2   3  127.99   54.39
  -3  -2   3  229.78   45.70
   3   2   3  202.28   51.69
  -3   2  -3  273.07   47.00
  -3  -2   3  240.08   45.60
   3   2   3  124.19   58.79
  -3  -2   3  289.67   46.00
  -3  -2   3  201.68   46.20
  -3  -2   3  217.38   59.19
   3  -2  -3  317.07   60.59
  -3   2  -3  221.48   45.20
   3  -2  -3  280.67   45.20
  -3  -2   3  209.18   46.10
  -3   2  -3  290.97   46.30
   3  -2  -3  276.97   46.00
  -3  -2   3  261.27   48.30
   4   2  -3   60.89   46.40
  -4   2   3  129.39   30.90
   4  -2   3  118.39  129.29
  -4   2   3  233.08   32.70
  -4  -2  -3  175.88   36.40
  -4   2   3  181.98   31.40
   4  -2   3  132.09   27.50
  -4   2   3  218.68   36.10
   4  -2   3  245.78  186.08
   4   2  -3  144.99   28.80
  -4  -2  -3  112.59   32.50
   4  -2   3  158.28   35.60
  -4  -2  -3   74.69   31.40
   4  -2   3  173.38   37.80
   4  -2   3  143.09   49.10
  -4  -2  -3  184.08   38.70
  -4  -2  -3  218.28   45.70
  -4  -2   3  157.58   35.00
  -4   2  -3  148.89   33.70
   4  -2  -3  138.29   27.10
  -4  -2   3  138.59   32.20
   4   2   3  121.69   32.10
   4  -2  -3  175.18   36.40
   4   2   3   45.30   58.69
   4  -2  -3  154.48   45.60
  -4   2  -3  121.89   29.00
   4  -2  -3  184.38   29.50
  -4  -2   3  204.38   34.10
  -4   2  -3  140.29   36.40
   4  -2  -3  161.58   34.80
  -4  -2   3  113.89   36.30
   4  -2  -3  292.67  107.69
  -4   2  -3  152.88   31.70
  -4  -2   3  113.49   29.70
  -5  -2  -3   97.99   38.30
  -5  -2  -3   39.40   21.70
  -5   2   3  149.49   28.80
  -5   2   3  115.99   35.20
   5   2  -3  126.89   21.50
  -5  -2  -3   80.59   38.60
   5  -2   3   80.49   18.20
  -5  -2  -3   38.20   25.30
   5  -2  -3   87.09   18.00
   5   2   3   21.10   19.70
   5  -2  -3   51.19   46.90
  -5  -2   3  156.88   33.10
  -5   2  -3  110.59   31.40
  -5   2  -3   75.69   26.50
   5   2   3   61.89   45.90
  -5   2  -3   77.59   29.10
   5  -2  -3  101.19   23.20
  -6   2   3    5.50   31.60
  -6   2   3   -1.60   37.00
   6  -2   3    7.10   17.10
  -6  -2  -3   20.20   37.60
  -6  -2  -3   -1.10   23.80
   6  -2   3    0.60   12.20
  -6  -2   3    4.90   21.20
  -6  -2   3   21.90   28.90
   6  -2  -3    3.10   15.70
  -6   2  -3   14.70   36.40
   0   3   3  645.84  106.09
   0  -3  -3  629.74  104.59
   0  -3   3  626.74  102.99
   0   3  -3  558.34  104.69
   0  -3  -3  630.84  103.39
   0  -3   3  689.13  102.89
   0  -3   3  493.65  102.29
   0  -3   3  664.13  102.69
   0  -3   3  614.94  102.49
   0  -3   3  646.84  104.79
   0  -3  -3  570.44  102.49
   0  -3  -3  551.44  104.49
   0  -3   3  619.34  103.89
   0  -3  -3  495.55  103.69
   0  -3  -3  671.93  102.69
   0   3  -3  643.34  103.89
   0   3  -3  587.54  105.39
   0  -3   3  791.32  102.89
   0  -3   3  645.64  102.79
   0   3   3  478.05  102.49
   0   3  -3  655.63  103.29
   0  -3   3  721.93  102.99
   0   3  -3  619.84  103.49
   0  -3   3  641.24  102.69
   0  -3  -3  477.55  102.19
   0   3   3  643.64  103.79
   0   3  -3  679.83  102.79
   0  -3   3  518.25  102.29
   0  -3  -3  624.44  102.49
   0   3  -3  605.44  103.39
   0   3   3  461.15  102.19
   0  -3  -3  597.54  102.79
   1  -3   3  664.43  120.49
  -1  -3  -3  711.43  122.69
  -1  -3  -3  629.94  120.89
  -1   3   3  824.92  120.89
  -1   3   3  796.82  125.49
  -1  -3  -3  596.94  121.39
   1   3  -3  611.54  122.89
   1  -3   3  645.24  123.79
  -1  -3  -3  660.03  120.59
   1  -3   3  713.33  120.49
  -1   3   3  736.03  120.79
   1   3  -3  516.05  125.09
   1  -3   3  733.83  120.89
   1   3  -3  730.53  121.29
   1  -3   3  679.53  123.29
  -1   3   3  766.72  122.09
  -1  -3  -3  755.72  120.79
  -1   3   3  741.03  124.59
   1  -3   3  733.53  120.99
   1  -3   3  729.33  120.69
  -1   3   3  759.22  120.69
   1  -3   3  861.01  121.19
   1   3  -3  613.44  120.99
  -1  -3  -3  664.53  120.79
  -1  -3  -3  783.72  122.59
  -1  -3  -3  783.22  121.59
   1  -3   3  829.12  120.79
   1  -3  -3  725.03  120.39
   1  -3  -3  743.53  120.59
  -1   3  -3  828.62  120.89
  -1   3  -3  835.32  121.29
   1   3   3  606.14  121.29
  -1   3  -3  715.53  124.19
  -1  -3   3  728.13  120.79
  -1   3  -3  863.81  121.19
   1   3   3  502.25  120.49
  -1  -3   3  769.12  121.29
  -1   3  -3  823.92  121.19
   1  -3  -3  772.22  122.79
   1   3   3  604.94  120.79
  -1  -3   3  638.04  121.99
  -1  -3   3  740.83  122.09
   1  -3  -3  734.63  120.69
  -1  -3   3  648.94  121.19
   1  -3  -3  697.53  120.69
  -1  -3   3  628.54  120.49
  -1   3  -3  788.02  122.09
   1  -3  -3  743.73  120.49
  -1   3  -3  708.93  124.89
   1  -3  -3  705.93  123.19
   1   3   3  676.43  122.79
  -1  -3   3  594.74  120.59
   1  -3  -3  818.52  123.09
   2  -3   3 1849.52  287.27
   2   3  -3 1382.66  290.67
   2  -3   3 1581.04  286.97
  -2  -3  -3 1487.35  287.77
   2   3  -3 1504.65  287.77
  -2  -3  -3 1457.45  287.07
  -2   3   3 1906.71  288.27
   2  -3   3 1831.32  287.27
  -2   3   3 1887.91  289.37
  -2  -3  -3 1456.75  287.77
   2  -3   3 1782.32  287.47
   2  -3   3 1895.11  287.87
   2  -3   3 1626.84  290.07
  -2  -3  -3 1525.65  287.77
  -2  -3  -3 1783.82  288.07
   2  -3   3 1727.23  289.77
  -2  -3  -3 1719.23  288.67
  -2  -3  -3 1255.17  287.77
   2  -3  -3 1726.13  287.37
  -2  -3   3 1539.75  287.47
  -2   3  -3 1661.33  287.57
   2  -3  -3 1807.72  289.87
  -2   3  -3 2086.19  287.87
   2  -3  -3 1938.51  290.27
  -2  -3   3 1222.08  287.87
   2  -3  -3 1826.12  287.27
  -2  -3   3 1707.33  289.57
   2  -3  -3 1732.03  287.27
  -2   3  -3 1870.71  287.87
  -2   3  -3 1889.01  286.97
  -2  -3   3 1605.74  289.77
  -2  -3   3 1681.53  288.17
  -2   3  -3 1942.81  288.17
  -2   3  -3 1858.71  289.37
  -2   3  -3 2178.78  288.37
  -2  -3   3 1641.94  288.07
  -2  -3   3 1723.83  287.37
   3  -3   3  176.28   32.20
  -3   3   3  188.48   32.50
   3  -3   3  146.29   32.50
  -3  -3  -3  209.88   45.10
  -3   3   3  204.68   30.10
  -3   3   3  236.38   55.49
   3  -3   3  192.98   69.09
   3  -3   3  190.58   32.70
   3  -3   3  167.48   29.90
  -3   3   3  206.08   34.60
  -3  -3  -3  151.48   31.00
   3   3  -3  109.49   37.20
  -3  -3  -3  121.09   34.80
  -3  -3  -3  105.99   33.80
  -3  -3  -3  106.09   34.60
   3  -3   3  198.48   35.90
  -3  -3  -3  153.28   35.90
  -3  -3  -3  155.98   35.50
   3  -3   3  288.87   41.60
   3  -3   3  226.58   61.09
  -3   3  -3  168.58   36.40
   3  -3  -3  183.08   54.89
   3  -3  -3  200.98   29.80
  -3   3  -3  203.98   33.70
  -3  -3   3  118.09   34.20
   3  -3  -3  167.78   56.39
   3  -3  -3  162.58   32.20
  -3  -3   3  152.28   32.90
  -3   3  -3  155.88   30.70
  -3  -3   3  173.88   34.00
   3  -3  -3  196.58   34.50
   3  -3  -3  188.18   30.60
  -3   3  -3  170.58   57.99
   3   3   3  114.79   38.00
   3  -3  -3  165.68   31.00
  -3   3  -3  161.18   31.60
  -3  -3   3  108.59   43.70
  -3  -3   3  127.09   52.59
  -3  -3   3  144.29   32.20
  -3  -3   3  208.98   36.20
  -3  -3   3  137.49   32.20
  -4  -3  -3  211.28   49.20
   4   3  -3  116.79   60.19
   4  -3   3  252.77   47.60
   4  -3   3  227.38   44.10
  -4  -3  -3  128.29   45.90
  -4  -3  -3  144.79   44.60
   4  -3   3  215.98   38.70
   4  -3   3  208.18   58.49
   4   3  -3  275.97   43.60
   4   3   3  188.78   49.80
  -4  -3   3  142.99   44.10
  -4  -3   3  341.37   46.90
  -4   3  -3  264.07   46.10
   4  -3  -3  285.97   59.69
   4  -3  -3  247.68   42.90
  -4   3  -3  152.48   45.40
  -4  -3   3   55.29   60.69
   4  -3  -3  229.18   44.00
   4   3   3  105.69   66.29
   4  -3  -3  266.17   39.00
   4  -3  -3  252.47   39.60
  -5   3   3   76.99   28.50
   5   3  -3   20.10   24.70
  -5   3   3   33.90   22.90
   5  -3   3  -43.90   71.69
  -5  -3  -3    3.20   16.10
  -5   3   3   38.20   25.00
  -5  -3  -3   10.80   19.50
   5  -3   3   49.10   19.00
  -5  -3  -3   68.89   36.00
   5  -3   3   35.00   14.80
  -5  -3   3   40.00   28.50
   5  -3  -3   41.50   13.90
   5  -3  -3   21.80   30.60
  -5  -3   3   39.30   27.40
  -5   3  -3   46.60   28.10
   5  -3  -3   41.60   14.10
  -5  -3   3   17.00   16.80
  -5   3  -3   30.90   25.50
  -5   3  -3   58.59   28.50
  -6  -3   3   23.10   63.99
   6  -3  -3   35.40   20.40
   0   4  -3   22.30   29.70
   0   4  -3   53.29   30.00
   0  -4   3   20.20   11.50
   0  -4  -3   25.40   26.00
   0  -4   3   15.40    8.10
   0   4  -3   14.90   23.30
   0  -4   3    6.60   10.60
   0  -4  -3   26.00    7.80
   0   4   3   20.60   13.60
   0  -4   3   22.60   21.30
   0   4  -3   22.80   14.50
   0  -4  -3   11.40    9.40
   0  -4   3   24.40    8.10
   0   4   3   28.10   33.80
   0   4  -3   37.20   11.80
   0  -4  -3   47.60   14.70
   0  -4   3   28.60    8.20
   0   4  -3   30.30   13.90
   0  -4   3   30.90   15.00
   0  -4  -3   39.20    8.70
   0  -4  -3   21.70   11.10
   0  -4   3   32.90    8.70
   0  -4  -3   22.80   10.50
   0  -4   3   29.40   10.40
   0   4   3   26.90   24.90
   0  -4   3   22.50    9.60
   0  -4  -3   17.30   15.40
   0  -4  -3   17.20   15.30
   0   4   3   10.30    8.10
   0   4  -3    1.50   18.70
   1  -4   3  577.64   84.59
  -1   4   3  503.85   95.69
   1  -4   3  508.95   83.19
   1   4  -3  452.65   84.49
  -1  -4  -3  391.66   92.19
  -1  -4  -3  366.56   84.59
   1  -4   3  464.35   88.99
  -1   4   3  512.35   83.39
  -1  -4  -3  440.56   86.69
  -1  -4  -3  490.95   83.19
   1   4  -3  470.05   84.19
   1  -4   3  503.75   82.89
  -1  -4  -3  483.15   83.99
  -1  -4  -3  460.75   84.49
   1  -4   3  445.96   83.39
   1  -4   3  483.35   83.79
  -1   4   3  536.55   86.09
  -1   4   3  490.65   83.49
   1  -4   3  469.25   83.99
   1  -4   3  488.45   83.19
   1   4  -3  469.25   84.39
  -1   4   3  495.45   82.99
   1  -4   3  585.04   83.99
  -1  -4  -3  433.56   83.39
   1   4  -3  335.27   89.09
   1  -4  -3  488.35   83.19
   1  -4  -3  525.75   83.19
   1  -4  -3  567.64   87.59
  -1   4  -3  572.54   84.19
   1  -4  -3  538.45   83.89
  -1   4  -3  511.85   83.39
  -1   4  -3  574.64   85.89
  -1  -4   3  520.65   84.19
   1  -4  -3  477.55   83.59
   1   4   3  359.96   84.29
  -1  -4   3  474.45   84.09
  -1  -4   3  512.75   85.49
   1  -4  -3  516.85   82.89
   1  -4  -3  590.44   83.49
   1  -4  -3  531.05   83.19
  -1   4  -3  533.45   83.99
   1  -4  -3  515.05   85.29
  -1   4  -3  498.75   84.49
  -1  -4   3  415.56   82.99
   1  -4  -3  559.04   87.39
   1   4   3  382.16   83.29
   2  -4   3  108.39   20.40
  -2  -4  -3   94.19   26.50
  -2   4   3  120.19   21.10
  -2   4   3  153.48   29.30
  -2   4   3  156.98   29.70
  -2  -4  -3  161.08   33.00
  -2  -4  -3   96.59   23.90
   2  -4   3  127.69   38.40
  -2  -4  -3  102.09   29.70
  -2  -4  -3  114.89   20.90
   2  -4   3  116.49   27.00
  -2  -4  -3   82.09   25.00
  -2  -4  -3  104.19   22.10
   2  -4   3   13.20   32.00
   2  -4   3   95.39   22.30
   2  -4   3   75.79   20.60
  -2   4   3  121.29   20.90
   2  -4   3   74.69   21.60
  -2   4   3  101.79   31.40
  -2   4   3  124.49   31.20
   2   4  -3   91.99   25.40
   2  -4   3   96.89   23.30
  -2   4   3  123.69   27.00
  -2  -4  -3  104.89   26.50
   2  -4  -3  147.89   35.10
  -2   4  -3  119.59   24.80
   2  -4  -3  105.29   21.30
  -2   4  -3   94.19   31.00
  -2   4  -3  138.49   22.00
  -2  -4   3   94.79   20.80
  -2  -4   3  103.29   21.90
  -2  -4   3   91.69   29.10
   2   4   3   53.39   27.00
   2  -4  -3  134.69   23.40
  -2  -4   3   90.99   23.50
  -2   4  -3  111.49   21.90
  -2  -4   3  114.49   28.20
  -2   4  -3  132.99   22.80
   2  -4  -3  105.09   22.60
   2  -4  -3  124.89   21.20
   2   4   3   75.49   23.50
  -2  -4   3    9.50   36.70
  -2   4  -3  129.39   28.10
  -2   4  -3  117.79   26.40
  -2   4  -3  142.39   31.40
   2  -4  -3  125.49   21.00
   2  -4  -3  120.69   20.20
  -2  -4   3  117.59   26.40
   2  -4  -3  198.28   36.60
  -3   4   3   92.69   16.30
   3  -4   3   84.49   16.10
   3  -4   3   83.99   22.70
  -3   4   3  142.99   26.10
   3   4  -3   19.20   77.09
  -3  -4  -3   62.39   24.50
   3  -4   3   43.50   59.69
  -3   4   3  120.09   25.90
  -3  -4  -3  108.79   29.00
   3   4  -3   71.09   21.60
  -3  -4  -3   43.40   17.60
   3  -4   3  146.09   68.39
  -3  -4  -3   49.50   24.30
   3  -4   3   65.29   23.60
  -3  -4  -3   55.59   19.40
  -3  -4  -3   34.50   33.20
  -3   4   3  105.49   62.29
  -3  -4  -3   50.19   24.00
   3  -4   3  123.39   24.00
   3  -4   3  102.29   28.70
  -3  -4  -3   48.30   30.00
  -3   4   3   98.09   20.80
   3  -4  -3  106.39   26.00
  -3  -4   3   77.29   19.10
   3  -4  -3   97.79   59.39
   3  -4  -3   80.49   15.90
  -3   4  -3   66.29   19.90
  -3  -4   3   57.29   22.90
  -3  -4   3   84.49   20.00
  -3  -4   3   37.90   33.20
   3  -4  -3   88.79   22.10
  -3   4  -3  115.09   27.80
   3  -4  -3   77.59   17.60
   3  -4  -3  100.69   22.00
  -3   4  -3  151.28   67.19
  -3  -4   3   49.40   21.60
   3   4   3   54.79   26.20
  -3   4  -3   56.19   17.40
   3  -4  -3  109.39   28.20
  -3  -4   3   92.89   22.20
   3  -4  -3  115.89   53.59
   3   4   3  -17.00   35.50
   3  -4  -3   87.09   21.50
  -3  -4   3   39.80   49.50
   4  -4   3   27.70   57.79
  -4  -4  -3   24.60   28.80
   4   4  -3  -28.30   32.80
  -4  -4  -3   43.30   20.60
  -4  -4  -3   66.19   34.20
  -4  -4  -3  -12.00   21.40
  -4   4   3   55.49   16.60
  -4   4   3   41.60   23.60
   4  -4   3   48.00   30.40
  -4  -4  -3   96.69   40.30
  -4   4   3   59.79   29.40
   4  -4   3   29.20   11.00
   4  -4   3   46.00   28.50
  -4  -4   3   24.80   20.00
   4  -4  -3   33.40   20.10
  -4  -4   3   11.30   19.30
  -4   4  -3   16.20   19.00
   4  -4  -3   26.50   11.70
   4   4   3  170.18   42.90
   4  -4  -3   34.30   56.69
   4  -4  -3   62.29   13.30
  -4  -4   3   52.79   22.30
  -4  -4   3   68.49   26.20
  -4  -4   3   27.70   20.10
  -4  -4   3   23.70   25.80
  -4   4  -3   29.20   14.70
  -4   4  -3   53.29   31.30
   5  -4   3   13.80   59.59
   5  -4   3   11.00   11.20
  -5  -4  -3   43.00   37.80
  -5   4   3   35.20   38.00
   5  -4   3   -2.80   12.40
  -5  -4  -3    6.00   39.30
  -5  -4  -3   -5.40   16.90
  -5  -4  -3   15.90   23.60
  -5   4   3   -5.50   24.50
   5  -4  -3   12.00   32.90
  -5   4  -3   21.00   34.90
  -5   4  -3   -7.20   22.20
  -5  -4   3  -16.60   36.80
   5  -4  -3   11.40   12.70
  -5  -4   3   56.39   29.00
  -5  -4   3    0.40   21.80
   5  -4  -3    0.80   10.90
  -5  -4   3  -34.70   23.10
   0  -5  -3  218.58   39.50
   0   5  -3  206.78   38.00
   0  -5  -3  215.08   39.80
   0  -5   3  254.97   43.30
   0  -5  -3  241.78   37.90
   0  -5   3  244.08   40.00
   0   5  -3  173.08   41.40
   0   5  -3  217.58   39.20
   0  -5  -3  193.58   52.09
   0   5   3  167.38   41.60
   0  -5   3  173.88   38.60
   0   5  -3  184.98   46.00
   0   5   3  262.17   63.09
   0  -5  -3  235.88   39.70
   0   5  -3  115.59   40.70
   0   5  -3  258.07   70.49
   0  -5   3  243.38   37.90
   0   5   3  251.07   42.50
   0   5   3  183.58   37.30
   0  -5  -3  226.88   40.20
   0   5   3  340.77   75.39
   0  -5  -3  236.68   39.00
  -1   5   3  651.03  100.39
  -1  -5  -3  599.44  100.29
  -1  -5  -3  641.94  101.69
  -1  -5  -3  542.25  102.09
   1  -5   3  486.05  100.69
   1  -5   3  498.15  100.79
   1  -5   3  424.56  100.49
  -1  -5  -3  392.76  103.79
   1  -5   3  630.14  102.19
   1  -5   3  620.34  100.19
   1   5  -3  479.15  102.29
   1   5  -3  604.64  102.09
  -1   5   3  617.54  100.69
  -1   5   3  594.44  103.69
  -1   5   3  716.03  100.79
   1  -5   3  591.14  100.59
   1  -5   3  652.73  100.29
  -1  -5  -3  526.15  101.09
   1  -5   3  547.55  109.09
   1  -5   3  694.33  101.59
   1  -5   3  680.53  101.29
  -1  -5  -3  652.43  100.39
   1   5  -3  571.24  100.99
   1   5  -3  479.75  113.59
  -1  -5  -3  462.95  100.49
  -1  -5  -3  418.36  102.69
   1  -5   3  486.25  100.99
  -1  -5  -3  674.13  103.59
   1   5   3  440.66  117.89
   1  -5  -3  626.44  100.99
  -1  -5   3  718.53  100.59
   1  -5  -3  578.44  101.89
   1  -5  -3  647.64  100.19
   1  -5  -3  649.04  106.79
   1  -5  -3  732.23  100.69
   1  -5  -3  658.73  102.09
   1   5   3  545.75  102.79
   1   5   3  518.35  100.49
  -1   5  -3  596.74  100.49
   1  -5  -3  702.43  100.89
   1  -5  -3  611.74  106.89
  -1  -5   3  455.35   99.79
  -1  -5   3  482.95  103.39
  -1  -5   3  658.63  100.69
  -1   5  -3  720.73  102.29
  -1   5  -3  582.84  101.19
   1  -5  -3  669.53  100.69
  -1  -5   3  606.44  100.39
  -1  -5   3  646.24  101.09
  -1  -5   3  575.34  101.59
   1  -5  -3  657.23  100.49
  -1   5  -3  528.05  101.39
   1  -5  -3  618.14  101.59
  -1   5  -3  668.63  103.89
   2  -5   3  155.48   30.30
  -2  -5  -3  135.99   36.20
  -2  -5  -3  211.98   30.80
   2  -5   3  159.88   30.10
  -2  -5  -3  144.29   37.30
  -2   5   3  223.68   31.30
   2  -5   3  237.58   41.30
  -2  -5  -3  130.89   38.00
   2  -5   3  150.58   30.80
   2  -5   3  163.78   31.30
  -2   5   3  244.38   39.60
  -2  -5  -3  163.68   30.10
   2   5  -3  129.99   36.20
  -2  -5  -3  176.78   39.60
  -2   5   3  169.18   32.60
  -2   5   3  173.48   30.30
   2  -5   3  216.08   53.89
  -2   5   3  202.68   43.70
  -2  -5  -3  253.67   36.20
  -2  -5  -3   83.89   41.80
   2  -5   3  160.28   32.30
  -2  -5  -3  154.78   34.40
  -2   5   3  157.88   42.30
   2  -5   3  146.59   37.40
   2  -5  -3  196.68   49.70
  -2   5  -3  179.78   36.80
  -2  -5   3  112.99   35.20
  -2  -5   3  140.99   30.00
   2   5   3  215.78   42.40
  -2  -5   3  106.69   43.40
   2  -5  -3  206.88   30.10
  -2  -5   3   80.49   36.40
  -2  -5   3  167.58   30.40
  -2  -5   3  141.59   35.80
  -2  -5   3   84.79   43.00
   2  -5  -3  176.78   30.00
   2  -5  -3  250.87   39.40
  -2   5  -3  157.58   31.50
  -2   5  -3  159.48   34.70
  -2   5  -3  192.98   32.30
  -2   5  -3  156.78   32.30
  -2   5  -3  155.18   43.70
   2  -5  -3  166.88   31.80
  -2  -5   3  132.49   35.40
   2  -5  -3  171.28   30.60
  -2   5  -3  195.68   32.60
   2   5   3   58.29   45.60
   2  -5  -3  230.08   48.80
  -2  -5   3  124.09   32.50
   2  -5  -3  199.78   30.60
   2  -5  -3  178.18   35.10
  -3  -5  -3  161.48   34.00
  -3  -5  -3  132.59   35.20
   3  -5   3  183.78   38.40
   3  -5   3  169.28   33.60
  -3   5   3  216.28   35.60
  -3   5   3  291.67   45.70
   3  -5   3  134.39   37.80
  -3  -5  -3   47.80   47.10
  -3  -5  -3  214.08   47.50
  -3  -5  -3  143.59   40.10
  -3  -5  -3  200.58   43.50
   3   5  -3  211.08   38.20
  -3  -5  -3  133.19   40.90
  -3   5   3  177.78   34.10
   3  -5   3   99.39  100.59
   3   5  -3   37.20  104.29
   3  -5   3  411.36   59.29
   3  -5   3  166.28   37.70
  -3   5   3  279.97   95.59
   3  -5   3  176.28   36.80
  -3  -5  -3  126.89   44.20
   3  -5  -3  201.38   36.20
  -3  -5   3  204.18   35.00
  -3  -5   3  156.68   55.59
   3  -5  -3  205.28   33.40
  -3  -5   3  206.38   35.80
  -3  -5   3  128.19   38.60
   3  -5  -3  206.78   35.80
  -3   5  -3  238.38   36.90
  -3   5  -3  302.97   99.29
  -3  -5   3  184.08   37.60
   3  -5  -3  332.47   87.39
   3  -5  -3  289.77   46.00
   3  -5  -3  242.08   81.99
   3  -5  -3  216.68   36.60
  -3  -5   3  199.38   39.50
   3  -5  -3  213.18   34.40
  -3  -5   3  218.38   41.00
  -3  -5   3  106.79   45.40
  -3   5  -3  169.08   33.90
   4  -5   3   60.39   30.40
  -4  -5  -3   41.40   21.20
   4  -5   3   22.90   30.70
  -4  -5  -3   -4.40   28.00
  -4   5   3   49.20   36.50
   4  -5   3   62.19   29.70
  -4  -5  -3   -7.10   37.50
  -4  -5  -3   36.70   17.40
   4  -5   3   44.70   17.10
   4  -5   3   30.50   14.40
  -4   5   3   51.99   15.50
  -4  -5  -3   10.70   30.70
  -4  -5  -3   82.39   46.30
  -4  -5  -3   30.00   34.90
  -4   5   3   17.90   37.00
   4  -5  -3   37.20   14.30
  -4  -5   3   78.09   27.30
  -4  -5   3   40.10   19.90
   4  -5  -3   29.70   31.20
  -4  -5   3   31.70   23.20
  -4  -5   3   47.20   20.90
   4  -5  -3   45.50   12.90
  -4  -5   3   43.00   27.00
  -4   5  -3   40.30   16.10
   4  -5  -3   65.79   23.30
   4  -5  -3   10.10   25.20
  -4  -5   3   -8.50   22.40
  -4   5  -3   29.30   25.10
   5  -5   3   27.40   12.40
   5  -5   3   -1.10   60.49
  -5   5   3   21.70   21.60
  -5  -5  -3   -2.00   34.50
   5  -5   3   16.00   15.00
  -5  -5  -3   11.00   48.90
   5  -5  -3   14.00   37.90
  -5   5  -3   56.89   37.10
   5  -5  -3   27.40   15.90
  -5  -5   3    5.50   53.29
  -5   5  -3   83.69   45.90
   0   6   3  396.16   71.49
   0   6  -3  341.57   71.49
   0  -6   3  420.96   67.29
   0  -6   3  441.36   67.19
   0   6  -3  370.26   67.09
   0  -6   3  174.28   84.29
   0   6  -3  313.07   73.49
   0  -6   3  380.46   68.49
   0  -6  -3  338.57   68.69
   0  -6  -3  449.16   66.69
   0  -6   3  355.26   67.79
   0  -6  -3  312.17   83.69
   0  -6  -3  362.96   66.19
   0  -6   3  409.26   66.79
   0   6  -3  425.26   69.79
   0  -6  -3  485.65   68.69
   0  -6  -3  390.06   69.39
   0  -6   3  389.16   66.39
   0   6   3  414.86   66.79
   1   6  -3  291.87   58.49
  -1   6   3  324.87   64.19
   1   6  -3  354.16   60.49
   1   6  -3  196.48   62.79
  -1  -6  -3  370.96   57.09
  -1  -6  -3  296.67   60.19
   1  -6   3  316.37   58.69
  -1  -6  -3  222.28   57.89
   1   6  -3  129.19   77.09
   1  -6   3  341.87   57.69
  -1   6   3  407.16   57.29
   1  -6   3  251.87   77.09
   1  -6   3  359.66   56.99
  -1  -6  -3  484.35   64.09
   1  -6   3  308.17   63.29
  -1  -6  -3  381.36   59.49
  -1  -6  -3  217.68   63.39
   1  -6   3  336.27   56.89
  -1   6   3  299.67   58.29
   1  -6   3  320.27   58.59
   1  -6   3  415.56   61.39
  -1  -6  -3  327.37   56.99
  -1   6   3  339.67   61.39
  -1   6   3  377.16   57.79
  -1   6  -3  341.97   66.39
  -1  -6   3  349.07   57.49
  -1   6  -3  397.56   61.29
   1   6   3  283.27   65.09
  -1  -6   3  250.47   56.59
   1  -6  -3  354.76   75.79
  -1  -6   3  313.97   58.09
   1  -6  -3  247.38   65.79
  -1   6  -3  342.47   57.69
   1  -6  -3  356.86   58.99
   1  -6  -3  373.76   60.99
  -1  -6   3  349.96   57.29
  -1  -6   3  377.56   59.19
  -1   6  -3  283.07   59.79
   1  -6  -3  356.66   56.89
  -1   6  -3  344.47   59.09
   1  -6  -3  313.97   57.99
   1  -6  -3  327.67   59.69
   1  -6  -3  325.77   57.79
   1  -6  -3  369.46   59.29
   1   6   3  326.67   57.59
  -1  -6   3  331.07   60.59
   2  -6   3   30.00   14.90
   2  -6   3   31.20   16.00
  -2  -6  -3   76.49   22.80
   2   6  -3   59.89   31.10
   2  -6   3   34.00   35.10
  -2  -6  -3   44.80   34.30
   2  -6   3  -31.40   62.19
  -2  -6  -3   56.89   31.70
   2  -6   3   48.10   12.50
  -2   6   3   47.60   39.50
  -2   6   3   53.89   13.70
  -2  -6  -3  115.99   23.30
  -2   6   3   30.30   15.20
   2  -6   3   36.90   14.00
  -2  -6  -3   36.40   10.30
  -2  -6  -3   34.90   24.70
   2  -6   3   25.50   12.10
   2   6  -3   25.90   24.00
  -2   6   3   36.20   11.60
  -2   6   3   24.00   44.00
  -2  -6  -3   32.40   19.40
  -2   6  -3   27.20   18.90
   2  -6  -3   26.80   31.00
  -2  -6   3   18.10   12.50
   2  -6  -3   67.19   59.39
  -2  -6   3   65.89   35.30
  -2   6  -3   27.30   17.30
  -2  -6   3   14.10   13.50
  -2   6  -3   41.30   14.60
  -2  -6   3    9.40   26.10
  -2   6  -3   24.00   15.70
   2  -6  -3   68.39   24.90
  -2   6  -3   20.20   39.50
  -2   6  -3   31.20   28.90
  -2   6  -3   36.40   18.40
  -2  -6   3   40.00   23.80
   2  -6  -3   29.90   12.10
   2   6   3   42.20   19.50
   2  -6  -3   44.10   17.70
   2  -6  -3   54.89   16.10
   2  -6  -3   45.20   12.30
  -2  -6   3   42.20   21.90
   2  -6  -3   -9.90   56.89
  -2  -6   3    3.30   14.00
   3  -6   3   24.60   16.10
  -3  -6  -3   48.50   19.70
  -3  -6  -3   29.60   12.50
  -3  -6  -3   64.09   48.60
  -3  -6  -3  -16.60   27.50
   3  -6   3   12.70   48.90
  -3  -6  -3   28.60   30.10
   3  -6   3   44.90   20.40
   3  -6   3   55.19   14.20
   3  -6   3   67.99  142.89
   3  -6   3   51.09   21.30
  -3  -6  -3   11.20   22.00
  -3  -6  -3   71.89   43.60
   3   6  -3   71.49   22.50
  -3  -6  -3   70.99   42.70
  -3   6   3   56.29   15.20
  -3   6   3   28.20  131.49
   3  -6   3   49.99   14.60
  -3  -6  -3   12.60   36.00
   3  -6   3   30.30   21.90
  -3   6  -3    1.50   24.30
  -3  -6   3   12.00   26.20
  -3   6  -3  310.77  154.48
   3  -6  -3   63.39   18.90
  -3   6  -3   11.80   18.20
  -3  -6   3   64.09   36.90
  -3  -6   3   42.00   15.30
   3  -6  -3  125.89  101.19
   3   6   3  -19.60   62.49
   3  -6  -3   15.30   14.00
   3  -6  -3   47.00   17.40
   3  -6  -3   42.70   21.90
  -3  -6   3   16.40   48.90
  -3  -6   3   -7.70   19.30
  -3  -6   3    5.70   25.70
  -3  -6   3    9.60   21.30
   3  -6  -3   94.99   44.90
  -4  -6  -3  119.59   69.29
  -4  -6  -3  101.79   46.80
   4  -6   3  236.28   49.10
   4  -6   3  209.88   36.90
   4  -6   3  266.67   44.60
  -4   6   3  302.27   52.69
  -4  -6  -3   95.29   39.70
   4  -6   3  334.97   71.69
  -4  -6  -3  109.89   57.99
  -4  -6  -3  108.19   42.40
   4  -6   3  191.98   43.80
  -4  -6  -3  152.88   37.30
   4  -6   3  191.58   35.80
  -4  -6   3  162.48   38.80
  -4  -6   3  138.79   48.60
  -4  -6   3  103.39   44.10
  -4   6  -3  161.38   41.70
  -4  -6   3  176.18   39.30
  -4  -6   3   81.09   59.69
   4  -6  -3  276.27   36.80
  -4   6  -3  187.68   34.90
   4  -6  -3  243.48   42.20
   4  -6  -3  224.58   35.20
   4  -6  -3  273.17   40.70
  -4  -6   3  168.78   40.80
  -5  -6  -3    0.40   23.70
  -5  -6  -3    7.70   40.40
  -5   6   3   36.60   21.60
   5  -6   3   -3.40   12.00
   5  -6   3   11.80   16.00
  -5   6   3  -16.40   48.40
  -5  -6  -3  -70.69   53.39
  -5  -6   3   21.50   35.00
  -5   6  -3   27.10   48.80
   5  -6  -3    4.70   14.20
   5  -6  -3   21.50   21.40
  -5   6  -3  -30.00   33.50
  -5  -6   3  -58.59   40.10
   0  -7  -3   44.90   22.20
   0  -7  -3    1.30   26.50
   0  -7   3   54.19   20.90
   0   7  -3   35.00   35.50
   0   7  -3   46.80   22.20
   0  -7  -3    9.50   17.90
   0  -7   3   23.50   12.80
   0   7   3   44.70   11.00
   0  -7   3   21.80    9.70
   0  -7   3   42.50   11.70
   0   7   3   35.80   30.70
   0  -7  -3   66.09   21.40
   0  -7  -3   37.10   10.70
   0   7  -3   24.10   12.60
   0  -7  -3   45.90   23.30
   0  -7   3   13.40   13.40
   0  -7  -3   40.90   11.30
  -1   7   3  266.27   46.60
   1  -7   3  256.87   49.99
   1   7  -3  211.28   47.50
   1  -7   3  260.37   45.70
   1  -7   3  278.87   45.90
  -1  -7  -3  266.87   48.10
   1  -7   3  154.48   58.19
   1  -7   3  219.38   50.19
  -1  -7  -3  278.47   45.90
  -1   7   3  274.77   55.69
  -1   7   3  244.98   48.30
   1  -7   3  290.57   49.80
  -1  -7  -3  254.47   53.39
   1  -7   3  195.38   91.89
   1   7  -3  316.07   53.79
  -1  -7  -3  398.86   53.79
  -1  -7  -3  144.59   49.00
  -1  -7  -3  222.58   53.99
  -1  -7  -3  366.36   46.70
   1  -7   3  319.27   54.09
  -1   7   3  258.97   61.79
  -1   7   3  279.27   46.30
  -1   7  -3  293.37   53.79
  -1   7  -3  252.97   49.40
   1  -7  -3  282.67   52.19
  -1  -7   3  252.47   48.70
  -1  -7   3  275.77   46.50
   1  -7  -3  251.47   47.70
  -1   7  -3  288.37   47.10
  -1   7  -3  253.67   60.99
   1  -7  -3  265.07   47.10
   1  -7  -3  248.08   45.40
   1   7   3  280.97   47.00
  -1   7  -3  135.09   50.49
   1  -7  -3  256.27   48.50
  -1  -7   3  265.87   51.49
  -1  -7   3  281.77   46.40
   1  -7  -3  291.17   53.39
  -1  -7   3  211.58   46.60
   1  -7  -3  255.87   48.50
   1  -7  -3  167.88   81.79
  -2  -7  -3  -18.30   29.50
   2  -7   3  -32.90  117.09
   2   7  -3  -13.80   24.20
  -2   7   3  -30.70   64.59
   2  -7   3   19.70   10.60
  -2   7   3   -1.70    7.70
  -2   7   3  -27.10   15.00
   2  -7   3   36.70   19.00
   2  -7   3   12.40   14.70
  -2   7   3  -11.20   56.59
   2  -7   3   -1.30   17.10
   2  -7   3  -61.69   50.89
   2  -7   3   -0.10   11.20
   2  -7  -3   19.00   17.90
  -2  -7   3  -18.50   21.80
   2  -7  -3    0.10   14.00
  -2  -7   3    0.10    9.60
  -2  -7   3   -5.10   39.50
   2  -7  -3   28.30   21.20
  -2  -7   3   -0.70   11.40
   2  -7  -3  -20.80   31.60
   2  -7  -3   97.59   82.29
  -2   7  -3   43.30   41.50
   2  -7  -3   30.90   10.90
  -2  -7   3   -5.50   27.60
  -2   7  -3    7.50   19.90
  -2  -7   3    0.50   16.00
  -2   7  -3   96.39   70.69
  -2   7  -3    7.30   13.90
  -2   7  -3  -12.30   18.50
  -2   7  -3   -2.00   14.90
  -2   7  -3    1.70   16.40
  -3  -7  -3  213.18  105.69
  -3  -7  -3  347.47   77.39
  -3  -7  -3  431.36   92.29
   3  -7   3  457.75   78.89
  -3   7   3  547.05   78.69
  -3  -7  -3  296.77   83.69
  -3  -7  -3  324.07   81.29
   3   7  -3  399.06   83.39
  -3   7   3  583.44   78.49
  -3  -7  -3  449.86   78.89
   3  -7   3  435.86   78.69
   3  -7   3  477.35   80.49
   3  -7  -3  578.84   80.79
  -3  -7   3  450.75   79.29
  -3  -7   3  311.87   86.39
  -3  -7   3  435.36   96.59
   3  -7  -3  540.25   78.39
  -3  -7   3  401.86   78.39
   3  -7  -3  610.24   80.79
  -3   7  -3  448.66   90.19
   3  -7  -3  592.24   78.49
  -3  -7   3  399.26   79.99
  -3   7  -3  347.67   80.29
  -3   7  -3  426.56   78.59
  -4  -7  -3   60.79   31.90
   4  -7   3   77.79   24.30
  -4   7   3  127.09   21.30
  -4  -7  -3   26.80   34.30
   4  -7   3   91.29   30.10
  -4  -7  -3   44.00   56.19
   4  -7   3   52.29   19.20
  -4  -7  -3   50.79   21.90
   4  -7   3   94.09   28.00
  -4  -7   3   78.29   52.09
   4  -7  -3  124.69   21.20
  -4  -7   3   42.00   22.60
   4  -7  -3  149.49   29.30
   4  -7  -3   93.69   27.20
  -4   7  -3   88.29   20.40
  -4  -7   3   57.19   26.40
  -4  -7   3  107.19   50.59
  -4  -7   3   73.69   22.30
   4  -7  -3  156.78   33.20
  -4   7  -3  140.69   46.30
   4  -7  -3  114.09   39.00
  -5   7   3   41.60   22.80
   5  -7   3   27.20   21.50
  -5   7  -3   -2.60   28.30
   5  -7  -3   48.90   17.70
   0   8  -3   36.30   55.79
   0  -8  -3   10.80   11.70
   0   8   3   54.59   13.20
   0  -8   3   11.50   20.70
   0  -8   3   -2.70   10.10
   0  -8   3  -27.20   31.90
   0   8  -3   30.40   13.20
   0   8   3  -17.00   58.79
   0  -8   3   -8.90   11.60
   0  -8   3   12.40   14.40
   0  -8  -3  -16.90   33.90
   0  -8  -3   52.49   11.90
   0  -8   3    6.50   19.20
  -1   8   3   19.90   51.89
   1  -8   3    8.50   17.60
  -1  -8  -3   45.30   22.60
   1  -8   3    8.80   40.50
   1   8  -3    5.50   15.00
  -1   8   3   59.59   21.50
  -1   8   3   29.90   11.40
   1   8  -3   68.39   33.90
  -1  -8  -3   20.40   10.90
   1  -8   3   -4.30   20.30
  -1  -8  -3   25.90   27.30
  -1   8   3   -3.40   10.80
   1   8  -3   36.20   75.19
  -1  -8  -3   41.80   33.30
  -1  -8  -3   77.59   15.00
  -1  -8  -3   70.89   28.60
   1  -8   3   -2.60   24.00
   1  -8   3    0.80    9.10
   1  -8   3   18.00   13.10
  -1  -8   3    6.10   27.50
  -1   8  -3   41.20   14.10
   1  -8  -3   16.90   21.60
  -1  -8   3   16.20   37.10
  -1  -8   3    5.40   11.30
   1  -8  -3    1.70   21.30
  -1   8  -3   53.39   25.60
  -1   8  -3   56.99   65.19
   1   8   3   42.70   74.39
   1   8   3   -1.40   36.20
  -1   8  -3   30.00   31.00
   1   8   3   70.19   12.70
   1  -8  -3   22.30   26.10
   1  -8  -3   25.20   15.20
   1  -8  -3    5.90    9.70
  -1  -8   3  -22.20   20.90
   1  -8  -3   30.00   31.90
  -1  -8   3   13.10   14.00
   2  -8   3   32.90   22.60
  -2  -8  -3   43.80   14.10
  -2  -8  -3   49.20   28.50
  -2  -8  -3   53.39   41.80
   2  -8   3   38.50   21.70
  -2  -8  -3   43.00   42.00
  -2  -8  -3   71.79   43.20
  -2   8   3   32.80   18.80
  -2   8   3    7.50   13.70
   2  -8   3    9.20   14.10
   2  -8   3   38.10   22.70
   2   8  -3  -25.60   62.39
  -2  -8  -3   18.50   11.20
   2  -8  -3   21.80   22.20
  -2  -8   3   34.30   13.70
  -2  -8   3   16.90   25.20
   2  -8  -3   22.90   24.00
   2  -8  -3   49.00   14.50
  -2  -8   3   91.59   43.80
  -2  -8   3   41.70   20.70
  -2   8  -3   66.89   30.70
  -2   8  -3  -45.90   67.99
   2   8   3   35.20   62.69
   2  -8  -3   73.59   24.30
   2  -8  -3    7.70   46.60
  -2   8  -3   24.00   20.40
  -2   8  -3    0.60   16.50
  -2  -8   3    8.80   14.90
   3  -8   3  319.17   49.30
  -3  -8  -3  237.88   49.30
   3   8  -3  203.48   52.89
  -3  -8  -3  350.96   68.69
   3   8  -3  109.79   51.39
  -3  -8  -3  235.68   57.19
  -3  -8  -3  228.98   43.40
  -3   8   3  208.18   43.90
  -3   8   3  336.77   44.20
  -3  -8  -3  234.98   45.20
   3  -8   3  253.77   54.29
   3  -8   3  260.37   44.50
   3  -8  -3  308.17   43.60
   3  -8  -3  353.96   49.70
  -3  -8   3   86.39   73.39
   3  -8  -3  330.87   54.79
  -3  -8   3  110.59   57.39
  -3  -8   3  220.78   43.40
  -3   8  -3  195.98   47.40
  -3   8  -3  235.48   44.20
  -3  -8   3  209.18   44.20
   3   8   3  112.89   48.40
  -3  -8   3  154.88   46.60
   4  -8   3   -9.10   23.30
  -4   8   3   19.90   13.30
  -4  -8  -3   22.00   23.50
   4  -8   3   -7.00   39.40
   4  -8   3   19.40   27.60
  -4  -8   3    0.40   20.70
   4  -8  -3  -20.20   25.10
  -4  -8   3   48.30   38.90
   4  -8  -3  -14.40   14.80
  -4  -8   3    4.40   18.80
   4  -8  -3   25.10   43.30
   0   9  -3  277.77   61.29
   0   9   3  270.77   74.09
   0  -9   3  211.48   63.99
   0  -9  -3  360.66   68.99
   0   9   3  255.97   47.20
   0   9  -3  273.97   48.20
   0   9   3  212.98   47.00
   0  -9  -3  226.68   57.29
   0  -9   3  263.87   49.60
   0  -9   3  293.57   53.39
   0  -9  -3  272.97   49.99
  -1   9   3   23.30   15.00
  -1   9   3   98.49   75.09
  -1  -9  -3   48.60   39.60
  -1  -9  -3   -1.40   12.30
   1  -9   3  -24.40   24.10
   1   9  -3   43.20   50.19
   1  -9   3    0.80   14.00
  -1   9   3   36.80   15.70
   1   9  -3   26.80   18.40
   1  -9   3   15.90   23.20
  -1  -9  -3   -5.10   42.30
  -1  -9  -3   20.00   23.30
  -1   9  -3   48.70   63.69
  -1  -9   3  108.59   49.70
   1  -9  -3   37.50   31.80
   1  -9  -3   34.50   56.19
   1   9   3   67.69   57.59
  -1   9  -3   19.70   18.10
  -1   9  -3   31.80   16.90
   1   9   3   20.30   13.20
  -1  -9   3   13.90   13.80
  -1  -9   3   19.10   16.70
   1  -9  -3    8.30   28.80
  -1  -9   3   24.30   23.80
   1  -9  -3   29.20   14.80
  -1  -9   3  -32.00   43.00
   1   9   3   23.00   19.20
  -2  -9  -3   41.50   28.30
  -2  -9  -3   75.89   46.90
  -2  -9  -3   33.70   16.40
   2   9  -3   77.29   24.70
   2  -9   3   23.70   40.00
  -2   9   3   41.80   23.70
   2  -9   3   50.19   28.80
   2  -9   3   45.40   16.80
   2  -9   3   72.59   26.80
  -2  -9  -3   93.29   20.30
   2   9  -3  173.68   31.60
  -2   9   3   71.79   24.80
  -2  -9  -3   89.99   41.30
  -2   9   3   60.99   17.90
   2   9   3   65.19   27.00
  -2  -9   3   81.99   30.20
  -2   9  -3   42.90   22.40
  -2  -9   3   70.49   17.80
  -2   9  -3   39.50   18.80
   2  -9  -3   79.39   17.90
   2  -9  -3   45.20   28.80
  -2  -9   3   58.39   19.30
   2   9   3   50.49   19.80
   2  -9  -3   20.50   35.80
  -2   9  -3   60.09   25.80
  -2  -9   3   -8.20   58.39
   2  -9  -3  119.79   31.70
   3  -9   3   28.80   28.60
   3  -9   3   52.49   29.90
   3   9  -3    2.00   31.60
  -3   9   3   39.90   16.20
   3  -9   3   35.70   18.60
  -3  -9  -3   41.60   26.10
  -3   9   3   72.09   21.10
  -3  -9  -3   60.89   45.20
  -3  -9  -3   43.90   15.10
  -3   9  -3  -11.60   31.60
  -3  -9   3   44.70   16.90
  -3   9  -3   84.69   21.20
   3  -9  -3   71.19   20.20
  -3  -9   3   56.59   37.70
   3  -9  -3   51.49   31.00
  -3  -9   3   80.29   19.20
   3  -9  -3  134.09   27.40
   3   9   3   24.80   23.40
  -4  -9  -3  -15.50   34.30
  -4  -9  -3    1.10   78.89
  -4  -9  -3  -17.30   17.20
  -4  -9   3    4.70   19.00
   4  -9  -3  -39.90   24.00
  -4  -9   3   -2.10   15.30
   4  -9  -3   46.50   26.80
   0 -10  -3  183.68   40.50
   0 -10  -3  147.49   34.40
   0  10   3  246.78   35.90
   0  10  -3  140.39   33.60
   0  10   3  228.38   32.70
   0 -10  -3  195.38   33.50
   0 -10   3   87.19   33.00
   0 -10   3  144.89   34.50
   0 -10   3  128.49   40.20
  -1  10   3   12.30   17.40
   1  10  -3   46.40   20.40
  -1 -10  -3   44.10   15.50
  -1 -10  -3   44.70   28.50
   1 -10   3   31.20   15.50
   1 -10   3   56.79   23.40
  -1  10   3   56.59   18.80
   1 -10   3   53.59   35.30
  -1 -10  -3   19.60   45.10
  -1  10   3   34.10   36.40
   1 -10  -3   25.50   35.10
  -1 -10   3   30.60   29.50
  -1 -10   3   57.29   20.30
   1  10   3   78.49   24.20
   1  10   3   52.49   15.40
  -1  10  -3   84.29   34.50
  -1 -10   3   20.00   15.80
  -1 -10   3   95.39   48.50
  -1  10  -3   14.40   21.50
   1 -10  -3   29.90   43.50
  -1  10  -3   38.10   36.80
  -1  10  -3   43.70   17.20
   1 -10  -3   59.99   17.80
  -2  10   3   63.69   22.10
  -2 -10  -3   60.79   16.00
  -2 -10  -3  107.59   39.50
  -2 -10  -3   40.60   25.90
  -2  10   3   20.80   16.00
   2 -10   3   16.40   16.60
   2  10  -3   47.20   23.30
   2 -10   3   59.09   35.60
  -2  10  -3   39.30   26.70
   2  10   3   42.20   17.40
   2 -10  -3   96.19   36.70
  -2 -10   3   74.39   20.30
  -2 -10   3   66.89   29.90
   2 -10  -3   82.29   35.40
  -2 -10   3   50.99   16.90
   2  10   3   59.29   27.00
   2 -10  -3   88.49   17.30
  -2  10  -3   15.40   16.80
  -2 -10   3  102.59   64.59
  -3 -10  -3   49.50   54.09
   3 -10   3   29.90   33.10
   3  10  -3  -13.80   27.30
  -3  10   3    7.40   23.60
  -3  10   3   19.50   15.10
  -3 -10   3    1.60   16.10
  -3 -10   3    3.10   35.60
   3 -10  -3   40.40   34.10
   3 -10  -3   39.20   41.30
   3 -10  -3  -23.90   30.70
   3  10   3   24.50   23.70
   0 -11  -3  112.29   37.00
   0 -11   3  160.28   39.70
   0 -11   3  -13.60   32.30
   0 -11  -3    9.40   17.40
   0 -11   3   26.70   22.30
   0  11  -3   -7.30   14.60
   0  11  -3  -13.90   23.00
   0  11   3   41.80   15.60
   0  11   3   97.09   17.00
  -1  11   3    0.60   16.20
   1  11  -3    1.00   14.90
  -1 -11  -3  -11.80   13.10
  -1 -11  -3   23.10   32.70
  -1  11   3    9.80   10.50
  -1 -11  -3   -4.90   29.20
   1 -11   3   -4.50   41.00
  -1 -11   3    4.60   27.10
  -1 -11   3   11.70   12.20
   1 -11  -3   61.99   21.40
   1  11   3   31.50   19.20
  -1  11  -3  -15.00   16.50
   1  11   3   25.30   13.90
  -1  11  -3   12.90   16.00
  -1 -11   3   31.20   45.70
   2 -11   3  -17.20   28.60
  -2  11   3    2.60   28.40
  -2 -11  -3  -18.60   44.20
  -2  11   3   -8.00   12.40
  -2 -11  -3    5.30   11.00
   2  11   3  -11.00   25.70
  -2  11  -3   -3.20   17.40
   2 -11  -3   12.20   20.40
  -2 -11   3   55.69   49.99
  -2 -11   3    3.60   14.70
  -3 -11  -3    7.60   11.60
  -3 -11  -3    0.40   25.70
  -3 -11   3    8.60   37.70
  -3 -11   3    4.20   13.20
   3 -11  -3  -42.00   20.10
   0  12  -3   26.30   17.30
   0 -12   3   -4.90   32.80
   0  12   3   16.80   14.00
   0 -12   3    8.90   38.80
   0  12   3    9.60   15.10
   0 -12  -3   10.40   36.00
   0  12  -3   11.10   15.60
   0 -12  -3   99.59   52.89
  -1  12   3   27.00   11.40
  -1 -12  -3   77.99   33.20
  -1 -12  -3   61.79   35.30
   1 -12   3   28.80   40.80
   1 -12   3  -46.70   55.79
  -1 -12  -3   36.90   15.80
   1  12  -3   13.50   20.60
  -1  12   3   11.80   25.80
   1  12  -3  -12.80   14.50
   1 -12  -3   95.49   42.40
  -1  12  -3  -13.60   13.90
  -1 -12   3  -26.80   18.30
  -1 -12   3   23.40   30.80
  -1  12  -3   20.90   26.70
  -1 -12   3    1.90   69.89
   1  12   3   14.60   21.00
  -2 -12  -3  -14.00   28.60
  -2  12   3   10.50   14.50
   2  12  -3    6.90   20.70
  -2 -12  -3   24.30   55.99
  -2 -12  -3   10.40   15.30
   2  12   3    5.90   20.30
  -2 -12   3    0.50   32.00
   2 -12  -3   -9.20   28.20
  -2 -12   3   29.00   14.60
   2 -12  -3   57.99   34.10
   0  13  -3   -2.70   16.30
   0   0   4  202.58   32.60
   0   0  -4  234.28   32.20
   0   0   4  157.18   32.10
   0   0   4  196.18   31.90
   0   0   4  150.88   31.60
   0   0  -4  157.08   31.70
   0   0  -4  148.09   31.20
   0   0  -4  186.68   33.10
   0   0   4  206.98   33.50
  -1   0  -4  218.58   37.40
  -1   0  -4  261.97   37.70
  -1   0   4  279.07   37.00
  -1   0   4  199.98   35.50
  -1   0   4  180.98   35.00
   1   0  -4  198.38   34.80
  -1   0  -4  158.48   34.40
  -1   0   4  197.28   37.90
   1   0   4  252.37   36.20
   1   0  -4  248.58   40.00
   1   0   4  213.28   34.90
   1   0   4  151.78   35.90
  -1   0  -4  197.18   35.60
  -1   0  -4  144.99   36.70
  -1   0   4  202.08   35.40
  -1   0  -4  230.68   38.70
  -1   0   4  263.17   37.40
  -1   0  -4  211.68   41.30
  -1   0  -4  231.88   36.70
  -1   0   4  179.08   35.50
  -1   0  -4  216.58   34.50
   1   0  -4  254.57   38.60
   1   0  -4  209.48   34.70
   1   0   4  140.69   35.00
   1   0   4  201.58   37.70
  -1   0  -4  150.08   36.50
  -2   0   4   -6.40   11.10
   2   0  -4    6.60   17.60
  -2   0   4    7.50   10.00
  -2   0  -4    2.70   12.20
   2   0   4  -18.40   11.70
   2   0   4   -0.70    9.30
   2   0   4   10.80   10.40
   2   0   4    4.20   19.40
  -2   0  -4   18.90   14.70
  -2   0  -4   31.40   25.60
   2   0  -4    9.40    6.90
  -2   0  -4   14.60   11.10
   2   0  -4   -1.00   15.30
   2   0   4    1.90    8.40
  -2   0  -4    5.60   21.50
   2   0   4   -3.90   23.90
   2   0   4   -3.90   24.70
  -2   0  -4   19.70   16.80
  -2   0   4    0.30   12.60
   2   0  -4   -0.80    5.30
  -2   0  -4   -4.10    9.10
  -2   0   4   28.00   14.30
   2   0  -4  -26.90   33.80
  -2   0   4   -8.70   14.00
   2   0   4    7.40    6.80
  -2   0   4    0.70    9.60
  -2   0   4  -30.10   39.70
  -2   0  -4  -52.69   27.80
   3   0  -4  119.49   22.20
   3   0   4  117.89   28.30
   3   0   4  141.09   23.40
  -3   0   4  138.29   26.10
  -3   0   4  108.09   25.40
  -3   0  -4   98.49   25.60
   3   0   4  117.99   27.00
  -3   0   4  110.49   26.40
  -3   0   4  186.38   29.00
   3   0  -4  105.39   27.20
  -3   0  -4   96.09   23.40
   3   0   4  111.89   26.40
   3   0   4   79.29   49.00
  -3   0   4  124.49   24.20
  -3   0  -4  134.69   26.40
   3   0   4   56.09   48.20
  -3   0  -4  127.69   27.20
  -3   0   4  163.48   27.50
   3   0  -4  117.49   35.10
  -3   0  -4  124.49   34.70
  -3   0  -4  119.69   29.10
   3   0   4  146.79   31.60
   4   0  -4  255.97   69.59
   4   0  -4  401.36  111.59
   4   0   4  381.86   66.99
   4   0  -4  321.07   67.49
  -4   0   4  386.86   68.59
  -4   0   4  430.86   69.09
   4   0   4  420.56   84.99
  -4   0  -4  391.76   69.19
  -4   0  -4  405.76   71.09
   4   0   4  239.08  141.79
  -4   0   4  443.26   68.79
  -4   0  -4  350.06   68.99
  -4   0   4  406.46   69.69
  -4   0  -4  448.86   74.99
   4   0  -4  404.86   66.59
  -4   0   4  542.85   71.89
  -4   0  -4  412.76   69.99
   4   0  -4  299.37   70.09
   5   0  -4   57.79   46.80
  -5   0  -4   83.39   30.50
   5   0   4   88.29   17.20
   5   0  -4   42.10   19.60
  -5   0  -4   28.70   21.70
   5   0   4   59.89   38.60
  -5   0  -4   50.59   19.60
  -5   0   4   39.60   19.60
   5   0  -4   41.30   15.30
  -5   0  -4   84.49   28.50
  -5   0   4   65.99   23.90
  -5   0   4   81.79   26.60
   6   0   4   13.10   17.30
   6   0  -4   55.09   20.80
  -6   0  -4   21.60   39.90
  -6   0   4   16.80   28.00
  -6   0  -4   10.00   24.40
   6   0   4   -6.30   19.00
  -6   0   4   78.19   29.10
   0   1   4 4982.70  848.72
   0   1  -4 5099.59  849.22
   0  -1   4 4987.00  848.82
   0  -1   4 5307.17  848.82
   0   1   4 5613.94  849.52
   0   1  -4 5353.96  849.02
   0  -1  -4 5687.73  849.41
   0   1   4 5436.26  848.82
   0   1  -4 4828.12  848.92
   0   1   4 3825.62  848.92
   0  -1  -4 5396.96  848.82
   0   1   4 5545.85  849.32
   0  -1  -4 5170.98  849.32
   0   1  -4 4633.34  849.02
   0   1  -4 4375.96  848.72
   0   1  -4 6542.85  850.01
   0  -1   4 6073.59  849.52
   0  -1   4 4328.07  848.72
   0  -1  -4 3696.03  848.72
   0  -1   4 4641.14  849.12
   0  -1   4 4863.21  849.22
   1  -1   4 5006.70  868.41
   1  -1   4 5366.96  869.21
   1   1  -4 4815.82  868.31
  -1  -1  -4 4882.81  868.31
  -1   1   4 6061.29  870.01
   1  -1   4 5240.28  869.01
  -1  -1  -4 4637.34  868.61
   1   1  -4 5744.73  869.11
  -1  -1  -4 5655.93  869.01
  -1   1   4 4991.10  868.31
   1   1  -4 4462.55  868.41
   1  -1   4 4771.62  868.31
   1  -1   4 5120.19  868.31
  -1   1   4 5292.17  868.51
  -1  -1  -4 3875.21  868.21
  -1  -1  -4 5284.47  868.81
   1  -1   4 5904.61  869.41
  -1  -1  -4 5874.01  868.81
   1  -1   4 5295.47  868.31
  -1  -1  -4 4892.51  868.91
  -1   1   4 4566.74  868.41
  -1   1   4 5791.02  869.01
   1  -1   4 5771.72  868.51
   1   1   4 5683.53  868.41
  -1   1  -4 5746.43  869.01
  -1  -1   4 6750.72  869.21
   1  -1  -4 5022.80  868.31
   1   1   4 5355.16  868.91
   1   1   4 3803.22  868.61
  -1   1  -4 5275.47  869.41
  -1  -1   4 5362.36  868.51
  -1   1  -4 5164.98  868.71
  -1   1  -4 6105.49  868.71
   1  -1  -4 4738.73  868.31
   1  -1  -4 6035.10  869.41
   1  -1  -4 6220.48  869.31
   1  -1  -4 4930.91  868.21
  -1  -1   4 3676.53  868.31
   1  -1  -4 5243.68  869.41
  -1  -1   4 5147.08  868.61
  -1  -1   4 5098.59  868.71
  -1  -1   4 4872.31  868.71
  -1   1  -4 4928.71  868.21
  -1  -1   4 5360.26  868.71
  -1  -1   4 5140.99  868.71
  -1  -1   4 5114.89  868.51
   1   1   4 3672.23  868.31
  -1   1  -4 5058.99  868.71
   2  -1   4   29.90   10.70
  -2  -1  -4   23.80   11.10
  -2   1   4   26.40    9.30
  -2   1   4   56.59   12.10
  -2   1   4   66.29   14.90
  -2  -1  -4   43.30   14.00
  -2   1   4   61.19   15.10
  -2  -1  -4   33.60   10.20
   2  -1   4   37.30   10.20
   2  -1   4   35.10   12.60
   2   1  -4   16.00   21.90
  -2  -1  -4   58.09   18.70
   2   1  -4   10.10   14.60
  -2  -1  -4   17.10   18.50
  -2  -1  -4   15.50   11.20
   2   1  -4   53.29   32.60
   2  -1   4   37.30   16.00
  -2  -1  -4   18.80   14.90
  -2   1   4   16.80   17.50
   2   1  -4   35.40   10.10
   2   1  -4   27.80    9.90
  -2  -1  -4   78.09   20.40
   2  -1   4   62.69   23.90
   2  -1   4   33.20   31.80
  -2   1   4   27.10    9.70
   2  -1   4   14.60   20.40
   2   1  -4   14.00    7.80
   2  -1   4   26.00    8.70
   2   1   4    2.80   22.30
   2   1   4   25.40   24.30
  -2   1  -4   22.10   12.20
  -2  -1   4   35.70   12.80
  -2  -1   4   48.10   14.60
   2  -1  -4   25.10    7.20
   2   1   4   12.70   16.20
   2  -1  -4   18.30    9.80
   2  -1  -4   26.90   17.50
  -2  -1   4   50.19   10.50
  -2  -1   4    8.30   12.10
   2  -1  -4   33.80   19.90
  -2   1  -4   40.60   21.70
   2   1   4   12.50   13.70
  -2  -1   4   16.20   14.10
   2   1   4   20.90   14.10
  -2   1  -4   33.30   15.80
  -2  -1   4   27.40   37.10
   2   1   4   32.20   11.40
  -2   1  -4   30.70   16.80
   2  -1  -4   27.70   28.20
   2  -1  -4   26.20   43.90
   2   1   4   30.10    9.90
  -2   1  -4   99.39   40.70
   2  -1  -4   16.10    8.70
  -2   1  -4   16.00   10.80
   2   1   4   13.80   19.40
  -2  -1   4   68.69   23.80
   3  -1   4   47.20   21.60
  -3   1   4   40.60   13.40
  -3  -1  -4   52.19   16.10
  -3  -1  -4   26.70   26.20
  -3   1   4   65.99   15.80
  -3   1   4   58.39   18.10
  -3  -1  -4   36.00   22.50
   3  -1   4   33.80   14.80
   3  -1   4   45.40   17.90
   3   1  -4   41.00   26.60
  -3   1   4   65.79   16.30
   3   1  -4   37.80    9.90
   3  -1   4   46.30   18.90
   3  -1   4   80.29   45.90
   3  -1   4  -33.40   45.10
  -3  -1  -4   36.30   17.50
   3   1  -4   21.80   15.20
  -3  -1  -4   27.40   19.10
  -3  -1  -4   33.10   17.60
   3   1   4   11.20   23.20
   3   1   4   33.60   13.00
  -3   1  -4   28.90   12.00
  -3  -1   4   41.20   14.20
  -3  -1   4   75.19   17.10
   3   1   4   40.20   21.00
  -3   1  -4   42.70   15.20
   3  -1  -4   38.00    9.20
   3  -1  -4  -25.80   36.80
  -3  -1   4   61.69   15.90
   3  -1  -4   21.90   13.00
   3   1   4   42.90   44.70
   3  -1  -4   27.70   12.80
  -3  -1   4   29.00   13.90
  -3   1  -4   61.99   22.80
  -3   1  -4   39.30   16.70
  -3   1  -4   48.00   18.00
  -3  -1   4   65.49   20.10
   3   1   4   41.00   48.00
   3   1   4   31.10   20.10
   3  -1  -4   37.80   30.70
   3   1   4   30.10   18.20
   4   1  -4  118.99   40.40
  -4  -1  -4  169.48   39.00
   4  -1   4  404.16   62.29
   4   1  -4  182.98   39.50
  -4  -1  -4  207.18   39.90
  -4   1   4  282.97   39.20
  -4  -1  -4  227.38   44.90
   4  -1   4  182.98   45.50
  -4   1   4  218.28   40.60
   4  -1   4  254.17   35.90
  -4  -1  -4  188.98   38.70
   4  -1   4   50.29  119.99
   4   1  -4  181.68   35.70
  -4   1   4  251.47   40.60
  -4   1   4  230.18   40.20
   4  -1   4  206.28   48.60
  -4  -1  -4  211.98   47.90
   4  -1  -4  165.58   40.40
   4   1   4  206.58   55.29
  -4   1  -4  206.88   37.60
  -4   1  -4  170.28   39.80
   4  -1  -4  185.88   49.80
   4  -1  -4  236.28   97.69
  -4   1  -4  205.38   41.40
   4  -1  -4  161.88   39.60
  -4  -1   4  133.49   37.10
   4  -1  -4  195.78   37.20
  -4  -1   4  232.28   39.60
   4  -1  -4  223.18   35.30
  -4  -1   4  168.88   40.60
  -4  -1   4  199.58   38.70
  -4   1  -4  202.88   42.90
  -5   1   4   43.30   22.40
   5   1  -4   10.70   62.99
   5  -1   4   77.89   16.50
  -5  -1  -4   48.70   22.10
  -5   1   4   93.19   24.30
   5   1  -4   22.30   16.50
   5  -1   4   37.40   40.20
  -5  -1  -4   76.89   22.60
  -5  -1  -4   90.79   33.50
  -5   1   4   73.29   30.30
  -5  -1  -4   42.40   40.90
   5   1  -4   16.60   23.60
  -5  -1   4   38.60   19.00
   5  -1  -4   55.19   15.30
  -5  -1   4   63.79   25.30
  -5   1  -4   35.00   21.90
   5   1   4   55.79   15.40
  -5   1  -4   26.60   32.80
  -5   1  -4   60.19   21.00
  -5  -1   4   96.39   30.80
  -5  -1   4   86.29   31.50
  -5   1  -4   74.49   24.20
   5   1   4   22.40   47.20
   5  -1  -4   38.50   15.80
   5  -1  -4   17.30   42.10
  -6  -1  -4  -11.00   25.30
  -6  -1  -4  -22.80   33.40
  -6   1   4   26.30   29.00
  -6   1   4   31.40   34.90
   6  -1   4    5.80   14.00
   6  -1   4    9.60   15.20
   6  -1  -4    4.90   18.70
  -6  -1   4   -6.60   30.30
  -6  -1   4  -24.70   28.00
  -6   1  -4   21.90   30.50
  -6  -1   4  -16.70   20.60
  -6   1  -4   42.90   28.30
   0  -2   4   54.09   12.20
   0   2  -4   42.90   21.00
   0  -2   4   61.39   11.40
   0   2   4   40.30   12.30
   0  -2   4   64.99   11.90
   0  -2  -4   37.50   14.20
   0   2   4   43.50   10.40
   0  -2   4   58.39   19.20
   0   2  -4   42.40   15.70
   0   2  -4   76.39   14.00
   0  -2   4   36.60   13.40
   0   2  -4   32.30   11.70
   0  -2   4   46.40   12.00
   0   2  -4   58.39   12.20
   0  -2  -4   29.80    9.50
   0  -2  -4   62.19   11.50
   0  -2  -4   78.29   16.70
   0  -2  -4   16.10   11.80
   0  -2   4   49.70   11.90
   0  -2   4   77.99   18.00
   0  -2   4   45.30    9.90
   0  -2  -4   56.59   13.80
   0   2   4   45.60   10.30
   0  -2  -4   44.70    9.80
   0  -2  -4   29.50    9.50
   0  -2  -4   35.80   10.70
   0  -2  -4   48.40   13.50
  -1   2   4 5274.07 1048.50
  -1  -2  -4 5965.80 1048.80
   1  -2   4 6035.40 1048.50
  -1   2   4 5871.01 1048.50
   1   2  -4 5205.98 1048.50
  -1  -2  -4 6534.15 1049.09
   1   2  -4 5688.73 1048.80
   1  -2   4 6744.53 1048.70
   1   2  -4 6681.23 1049.09
  -1   2   4 6191.28 1048.60
  -1   2   4 7499.65 1048.80
  -1  -2  -4 6195.38 1048.60
  -1   2   4 6813.42 1049.40
   1  -2   4 6219.08 1049.70
  -1  -2  -4 5662.93 1048.60
   1  -2   4 6133.59 1049.59
  -1  -2  -4 6026.30 1048.90
   1  -2   4 6362.16 1048.70
   1   2  -4 6927.01 1049.40
  -1  -2  -4 5038.90 1048.90
  -1  -2  -4 6380.86 1048.60
  -1   2   4 7762.82 1050.49
  -1   2   4 6961.60 1050.39
   1  -2   4 6178.28 1048.50
  -1   2  -4 6674.83 1049.00
   1   2   4 6021.30 1048.50
  -1   2  -4 7778.72 1049.00
  -1  -2   4 5615.44 1048.60
   1  -2  -4 7003.40 1049.70
  -1  -2   4 5273.07 1048.80
   1  -2  -4 5973.20 1048.50
  -1  -2   4 5988.70 1048.40
  -1   2  -4 7027.90 1048.80
  -1  -2   4 6413.86 1048.80
   1  -2  -4 6870.01 1049.70
  -1  -2   4 5094.59 1048.80
  -1   2  -4 6440.66 1049.89
   1  -2  -4 6976.40 1048.50
   1   2   4 5408.86 1049.00
  -1  -2   4 6490.35 1049.09
   1   2   4 7023.10 1049.20
  -1  -2   4 4656.73 1048.80
   1   2   4 7366.26 1048.60
   1  -2  -4 6519.15 1049.79
   1  -2  -4 6055.89 1048.60
  -1   2  -4 6048.90 1048.60
  -1   2  -4 5769.22 1048.40
  -1   2  -4 6389.16 1049.20
   1  -2  -4 5818.82 1048.40
   1  -2  -4 5968.90 1048.50
  -1   2  -4 6133.09 1049.89
   2  -2   4  357.36   65.19
   2   2  -4  340.67   64.89
  -2  -2  -4  254.97   66.49
   2   2  -4  303.37   72.69
   2  -2   4  450.15   66.29
   2   2  -4  319.57   73.89
  -2  -2  -4  280.07   66.39
   2   2  -4  315.37   66.39
   2  -2   4  331.07   86.59
  -2  -2  -4  286.97   64.59
   2   2  -4  399.86   63.99
   2  -2   4  388.76   67.99
  -2  -2  -4  441.16   63.99
  -2   2   4  384.86   63.89
   2  -2   4  419.96   64.19
  -2   2   4  477.75   66.19
   2  -2   4  346.57   63.69
   2  -2   4  421.16   64.49
  -2   2   4  479.25   68.49
   2  -2   4  386.86   70.89
  -2  -2  -4  351.66   65.29
  -2   2  -4  365.06   65.69
   2  -2  -4  377.86   64.49
   2   2   4  278.17   67.69
   2  -2  -4  426.46   69.09
   2  -2  -4  405.76   67.79
  -2   2  -4  366.06   84.09
   2  -2  -4  401.56   64.09
  -2  -2   4  252.97   73.89
  -2   2  -4  392.76   65.09
   2  -2  -4  397.76   64.19
   2  -2  -4  432.56   63.99
  -2  -2   4  338.07   67.59
   2   2   4  324.37   67.29
  -2   2  -4  435.26   67.89
  -2   2  -4  409.76   65.99
  -2  -2   4  348.97   63.69
   2  -2  -4  426.96   82.89
  -3   2   4  100.39   18.50
   3   2  -4   49.10   24.20
  -3  -2  -4   32.60   25.70
  -3  -2  -4   60.89   18.50
  -3  -2  -4   53.79   18.40
  -3  -2  -4  137.39   33.10
   3  -2   4   52.09   17.40
  -3  -2  -4   67.09   21.70
  -3   2   4   62.09   14.60
   3  -2   4   72.19   45.00
  -3  -2  -4   38.70   15.60
   3  -2   4   56.49   46.30
  -3   2   4   84.19   18.20
   3  -2   4   52.69   23.30
  -3  -2  -4   23.50   20.90
  -3   2   4   74.49   19.70
   3  -2   4   26.80   35.70
   3  -2   4   53.29   13.30
   3  -2   4   96.39   20.30
   3  -2   4   65.49   18.10
  -3   2   4   50.19   46.20
  -3  -2   4   72.39   19.30
  -3  -2   4   58.49   17.40
   3  -2  -4   72.69   15.10
   3   2   4   87.89   24.10
  -3  -2   4   34.20   17.00
   3  -2  -4   -7.40   40.00
  -3   2  -4   53.29   15.70
   3  -2  -4   69.19   14.60
   3   2   4   67.39   48.10
  -3   2  -4   96.39   20.40
  -3  -2   4   77.49   17.40
   3   2   4   39.50   23.50
  -3   2  -4   32.50   13.90
  -3  -2   4   38.10   15.90
  -3  -2   4   25.40   50.69
   3  -2  -4   38.20   15.00
  -3   2  -4   66.69   18.00
  -3   2  -4  177.08   60.99
  -3  -2   4   35.90   15.40
   3  -2  -4   70.49   13.20
   3  -2  -4   84.59   37.10
   3  -2  -4   42.50   32.90
   4  -2   4   85.89   31.90
   4   2  -4   60.49   16.70
  -4   2   4  111.99   35.10
  -4   2   4  122.79   28.60
  -4  -2  -4   49.70   31.20
   4  -2   4   71.09   29.10
   4  -2   4  178.98  117.19
   4   2  -4   21.70   23.00
  -4   2   4   90.09   21.70
  -4  -2  -4   65.79   29.70
   4  -2   4  161.28   46.10
   4   2  -4   63.59   22.60
  -4  -2   4   71.59   20.80
  -4   2  -4   98.09   23.40
   4  -2  -4   19.20  106.59
   4   2   4  102.89   31.40
   4  -2  -4   55.59   23.10
  -4   2  -4   47.60   18.00
   4  -2  -4   98.49   41.10
   4   2   4   37.40   18.60
   4   2   4   83.79   52.59
   4  -2  -4   70.79   24.00
  -4  -2   4   59.79   20.50
   5   2  -4  119.39   62.19
  -5   2   4  297.17   51.19
  -5   2   4  263.27   48.40
  -5  -2  -4  274.67   55.19
  -5   2   4  363.16   53.49
   5  -2   4  268.67   46.40
  -5  -2  -4  171.08   51.09
   5  -2   4  308.37   64.89
   5  -2  -4  305.27   46.20
   5   2   4  191.98   46.90
   5  -2  -4  154.98   63.29
  -5   2  -4  392.26   58.89
   5  -2  -4  306.27   48.70
  -5   2  -4  283.57   51.99
  -5   2  -4  291.57   52.49
  -5  -2   4  256.17   53.19
   5   2   4  208.78   68.79
  -5  -2   4  264.77   51.09
  -5  -2   4  190.98   53.59
  -5  -2   4  208.38   49.50
   6  -2   4   30.00   15.40
   6  -2   4   33.80   15.20
  -6   2   4   -2.50   30.10
  -6  -2  -4   -5.80   27.00
  -6  -2  -4   -8.70   54.09
   6  -2  -4   37.80   17.10
  -6   2  -4   60.39   33.50
  -6  -2   4   -4.10   30.20
   0  -3  -4 1544.05  299.97
   0  -3  -4 2022.20  300.57
   0  -3   4 1751.42  299.77
   0   3   4 1616.34  299.77
   0  -3  -4 1875.31  299.97
   0  -3  -4 2212.58  300.37
   0   3   4 1779.62  300.67
   0  -3   4 1588.54  300.77
   0  -3   4 2133.99  300.07
   0  -3   4 2080.29  300.17
   0   3  -4 1747.03  300.37
   0  -3  -4 1870.21  299.87
   0   3   4 1798.62  302.47
   0  -3   4 1572.44  299.77
   0   3  -4 1852.11  301.47
   0  -3   4 1896.91  300.07
   0   3  -4 1803.02  301.97
   0   3  -4 1797.02  300.57
   0  -3  -4 1365.76  300.67
   0  -3   4 1744.43  301.17
   0   3  -4 2069.39  300.07
   0   3   4 1713.03  300.07
   0  -3   4 1570.74  299.77
   0  -3   4 1662.43  299.87
   0  -3   4 1933.71  300.17
   0  -3  -4 1290.07  299.67
   0  -3  -4 1833.42  301.27
   0  -3  -4 1887.21  299.77
   0   3  -4 1842.72  300.27
   1  -3   4  341.17   62.19
   1  -3   4  325.27   57.49
  -1  -3  -4  355.66   60.49
   1  -3   4  344.27   57.29
  -1  -3  -4  313.97   57.99
   1  -3   4  337.87   57.79
   1  -3   4  397.76   58.89
  -1   3   4  525.05   77.39
  -1   3   4  334.07   57.69
   1  -3   4  333.07   57.89
  -1  -3  -4  324.87   59.19
   1  -3   4  360.66   63.69
  -1  -3  -4  409.16   57.59
  -1   3   4  408.46   57.79
  -1   3   4  380.36   60.79
   1  -3   4  386.26   57.99
   1   3  -4  248.98   64.59
  -1   3   4  352.66   65.29
  -1   3   4  402.26   57.79
  -1  -3  -4  280.67   57.69
   1   3  -4  267.17   58.19
  -1  -3  -4  333.37   59.19
  -1  -3  -4  320.87   57.99
   1  -3   4  327.87   58.19
   1   3  -4  337.67   59.69
  -1  -3  -4  232.88   65.69
   1   3   4  275.17   58.29
   1  -3  -4  359.56   61.19
   1   3   4  295.97   62.89
  -1  -3   4  244.98   59.99
  -1  -3   4  347.17   59.79
  -1  -3   4  341.07   58.69
   1  -3  -4  425.56   62.19
   1  -3  -4  367.16   57.49
   1  -3  -4  339.67   57.39
  -1   3  -4  305.67   65.49
   1   3   4  267.37   57.89
  -1  -3   4  274.77   57.49
  -1   3  -4  372.86   59.69
  -1  -3   4  259.27   57.29
  -1   3  -4  383.96   58.49
  -1  -3   4  305.47   59.69
  -1   3  -4  323.07   66.19
  -1  -3   4  348.57   57.89
   1   3   4  300.17   59.49
   1  -3  -4  355.16   57.29
   1  -3  -4  348.17   57.69
   1  -3  -4  341.97   57.99
  -1  -3   4  341.07   58.69
  -1   3  -4  357.06   58.09
  -1   3  -4  398.16   58.69
  -1   3  -4  406.96   58.49
  -1  -3   4  296.37   57.39
   1  -3  -4  346.47   67.59
   2   3  -4    3.70   16.30
   2  -3   4   -6.00   13.00
  -2  -3  -4   12.40   10.60
   2   3  -4   18.10    8.20
   2  -3   4   25.60    8.20
  -2   3   4   -6.90   19.30
  -2  -3  -4   -1.80   13.30
   2  -3   4   36.90   26.50
  -2  -3  -4    4.80   14.20
  -2   3   4   19.70   25.10
   2  -3   4    5.50    5.70
  -2  -3  -4   28.00   16.50
   2   3  -4   14.70   15.70
   2  -3   4   -3.80    9.80
  -2  -3  -4    8.40   20.00
   2   3  -4   -1.60   32.30
  -2   3   4    9.30    8.40
  -2  -3  -4   -2.60   13.50
  -2   3   4   29.40   17.50
   2  -3   4   40.40   15.10
   2  -3   4   11.90    9.60
  -2   3   4   19.30   16.00
  -2   3   4    8.30   18.30
  -2  -3  -4   12.20   22.40
   2  -3   4   43.40   23.50
  -2  -3  -4   -2.90   16.70
  -2   3   4   18.90    8.10
  -2   3  -4    9.60   13.30
   2   3   4  -14.50   17.10
   2  -3  -4   19.00    8.60
  -2  -3   4   25.50   15.70
  -2   3  -4   12.10   11.70
  -2   3  -4   -5.90   19.80
   2  -3  -4   18.80    7.00
  -2  -3   4   -3.60   37.80
  -2  -3   4    2.60   11.90
  -2   3  -4   15.70   20.00
  -2  -3   4   21.20    8.00
   2   3   4  -27.80   20.60
   2  -3  -4    9.40   21.50
  -2  -3   4    2.70   10.40
   2   3   4    1.10   18.10
   2  -3  -4   10.90    6.20
   2   3   4   -5.90   11.40
  -2   3  -4   17.90   22.80
  -2   3  -4   -3.80   10.10
  -2   3  -4   17.20   11.00
   2  -3  -4    5.90    6.80
  -2  -3   4    2.00   16.10
   2  -3  -4   23.90   20.90
   2  -3  -4   12.10   12.60
  -2  -3   4   31.80   24.00
  -3  -3  -4  447.86   99.89
   3   3  -4  410.46  121.29
  -3  -3  -4  404.96   99.69
   3  -3   4  645.74  102.39
   3  -3   4  597.24  100.69
   3  -3   4  513.15   98.79
  -3  -3  -4  545.15  101.59
   3  -3   4  564.54   98.39
   3  -3   4  654.33   99.69
   3  -3   4  662.33  100.19
  -3  -3  -4  488.25  100.19
  -3   3   4  679.63   99.19
   3  -3   4  639.64  117.09
   3  -3   4  643.04  115.99
  -3  -3  -4  502.35  102.19
  -3   3   4  814.42  119.59
  -3  -3  -4  540.15  104.69
  -3  -3  -4  552.24   98.89
  -3  -3  -4  435.56   99.29
  -3   3   4  642.24   98.59
  -3   3  -4  695.63  100.39
   3  -3  -4  676.03   99.99
  -3  -3   4  615.64   99.49
  -3  -3   4  649.04   99.39
  -3   3  -4  535.05   98.79
   3  -3  -4  751.82  114.19
  -3  -3   4  512.65   99.49
  -3  -3   4  379.96  103.99
  -3   3  -4  601.64  124.49
  -3   3  -4  593.44  101.39
   3  -3  -4  644.64  113.49
   3  -3  -4  664.53   99.59
  -3  -3   4  559.94  100.29
   3  -3  -4  674.93   99.49
   3   3   4  512.15  101.39
  -3   3  -4  596.24   99.49
   3  -3  -4  659.13   98.29
   3  -3  -4  664.03   98.79
  -3  -3   4  499.35  100.29
  -4  -3  -4  330.47   80.79
  -4  -3  -4  330.07   79.79
   4  -3   4  510.05   81.79
  -4  -3  -4  417.36   84.09
   4  -3   4  468.25   85.69
  -4  -3  -4  402.96   84.29
   4  -3   4  331.07   92.19
   4   3  -4  337.07   78.49
  -4   3   4  662.63   83.99
  -4  -3  -4  335.57   87.29
   4  -3   4  458.65   77.89
  -4  -3   4  538.85   83.49
   4  -3  -4  573.14   77.59
  -4  -3   4  288.27   83.99
  -4  -3   4  484.85   81.49
   4  -3  -4  583.64   78.79
   4  -3  -4  497.85   80.29
   4  -3  -4  471.45   80.49
   4   3   4  327.47   79.29
   4  -3  -4  563.44   96.09
   4   3   4  472.55  158.58
   4   3   4  474.55   85.49
  -4   3  -4  490.35   80.39
  -4   3  -4  528.45   82.29
  -4  -3   4  417.66   80.19
  -5   3   4  119.29   34.20
  -5   3   4   85.19   25.40
  -5  -3  -4   67.29   30.90
   5  -3   4   53.99   14.80
  -5   3   4   95.29   24.50
   5   3  -4   35.40   28.40
  -5  -3  -4   16.00   19.50
  -5   3  -4  131.49   33.00
  -5   3  -4   59.79   26.00
   5  -3  -4   45.10   30.50
   5   3   4    8.30   19.80
  -5  -3   4   34.40   23.80
   5  -3  -4   82.19   18.50
  -5  -3   4   73.19   26.50
  -5  -3   4   21.30   30.30
   5  -3  -4   76.39   16.60
  -5   3  -4   75.39   30.10
  -5  -3   4   42.90   19.40
   0  -4   4  163.58   44.70
   0   4  -4  190.98   38.60
   0   4   4  162.38   39.90
   0  -4   4  240.98   38.60
   0  -4  -4  265.77   39.40
   0  -4   4  298.57   38.90
   0   4  -4  201.88   51.69
   0  -4   4  208.78   36.90
   0  -4  -4  251.97   37.30
   0   4   4  197.78   37.90
   0  -4  -4  200.78   38.30
   0   4  -4   73.29   50.29
   0  -4   4  228.18   37.10
   0  -4  -4  180.58   42.60
   0  -4  -4  234.38   39.70
   0   4   4  267.67   56.49
   0  -4   4  230.98   40.10
   0   4   4  143.69   47.10
   0  -4  -4  216.88   38.70
   0  -4  -4  201.28   36.80
   0   4  -4  238.78   40.50
   0   4  -4  196.78   42.90
   0   4  -4  248.58   38.40
   0   4   4  228.48   41.30
   0  -4  -4  210.18   39.40
   0  -4   4  253.27   39.00
   0   4  -4  179.78   40.40
   0   4   4  175.48   37.30
   0  -4   4  194.38   37.80
   0  -4   4  254.77   37.30
   0   4   4  190.58   37.50
  -1   4   4   80.89   17.10
   1  -4   4   71.99   17.70
   1   4  -4   86.49   21.10
   1  -4   4   83.49   19.20
   1  -4   4   83.19   18.70
  -1  -4  -4   72.89   19.80
  -1  -4  -4   12.80   58.09
  -1  -4  -4   80.09   17.30
   1  -4   4   93.79   22.70
   1  -4   4   97.69   20.10
   1  -4   4   76.39   27.90
   1  -4   4  100.39   16.40
   1   4  -4   39.60   36.50
   1  -4   4   83.69   18.20
  -1   4   4   68.79   17.80
  -1  -4  -4  102.29   21.00
   1   4  -4  113.79   21.70
  -1   4   4  104.49   22.90
  -1   4   4   53.49   46.10
  -1  -4  -4   46.90   22.50
   1  -4   4  121.59   19.80
   1  -4   4  105.89   19.20
  -1  -4  -4   67.79   24.50
   1  -4   4   74.39   16.70
   1   4  -4   68.89   21.70
  -1  -4   4   81.19   17.20
   1  -4  -4   72.99   17.40
   1   4   4   66.99   17.90
   1  -4  -4  109.59   17.50
  -1   4  -4  104.29   22.70
   1  -4  -4  170.18   28.80
   1  -4  -4   82.99   19.70
   1  -4  -4  104.99   24.60
   1   4   4   49.60   23.70
  -1   4  -4   87.49   18.50
   1  -4  -4   78.49   16.50
  -1   4  -4  100.89   20.80
   1  -4  -4   74.99   18.20
   1   4   4   67.29   20.90
  -1  -4   4   58.69   19.60
  -1   4  -4   52.19   19.30
  -1  -4   4  138.49   28.20
  -1  -4   4   60.99   16.00
   1  -4  -4  122.39   26.10
   1   4   4   58.79   40.50
   1   4   4   73.39   18.90
  -1  -4   4   78.39   28.30
  -1   4  -4   84.89   20.90
   1  -4  -4   83.89   16.80
  -1  -4   4   63.19   24.00
  -2  -4  -4 1365.46  241.28
  -2  -4  -4 1297.37  242.38
   2  -4   4 1499.85  241.58
  -2  -4  -4 1092.29  242.68
  -2  -4  -4 1247.48  242.18
  -2   4   4 1661.63  245.08
   2  -4   4 1401.46  246.98
  -2   4   4 1890.11  243.18
   2   4  -4  988.30  243.28
   2  -4   4 1351.76  241.78
  -2  -4  -4 1344.37  242.08
   2   4  -4 1366.26  241.38
   2  -4   4 1502.75  242.28
   2  -4   4 1516.15  241.18
   2  -4   4 1394.56  241.58
   2  -4   4 1419.26  241.18
  -2  -4  -4 1226.98  242.28
   2   4  -4 1226.18  242.18
  -2  -4  -4 1223.38  241.18
  -2  -4  -4 1426.56  243.58
  -2   4   4 1612.14  241.38
  -2  -4  -4 1358.36  242.48
  -2   4   4 1709.63  241.58
  -2  -4   4 1270.67  242.08
  -2   4  -4 1687.63  242.18
  -2  -4   4 1274.57  241.78
   2   4   4 1161.28  241.78
   2   4   4 1157.68  242.58
   2  -4  -4 1721.53  245.38
  -2  -4   4 1404.76  241.38
  -2   4  -4 1490.65  242.48
  -2   4  -4 1686.33  244.88
  -2  -4   4 1309.37  242.28
  -2   4  -4 1709.73  242.78
  -2  -4   4 1350.36  242.68
  -2   4  -4 1505.15  241.98
  -2  -4   4 1537.45  241.58
   2  -4  -4 1597.44  241.38
  -2  -4   4 1193.88  243.88
   2  -4  -4 1664.33  241.78
   2  -4  -4 1642.14  241.38
  -2   4  -4 1484.05  241.68
   2   4   4 1033.20  241.78
  -2   4  -4 1599.14  241.28
   2  -4  -4 1577.44  241.68
   2  -4  -4 1760.72  246.08
   2  -4  -4 1568.94  241.08
  -2   4  -4 1461.75  243.08
   3  -4   4  246.68   45.90
  -3  -4  -4  191.98   43.70
  -3  -4  -4  202.98   45.90
   3  -4   4  230.48   46.40
  -3  -4  -4  280.57   51.69
   3  -4   4  229.18   82.29
  -3   4   4  310.67   43.60
   3  -4   4  224.98   52.89
   3   4  -4   87.49   94.19
  -3  -4  -4  227.18   50.69
   3  -4   4   35.40   70.69
   3   4  -4  199.88   45.20
  -3  -4  -4  166.68   45.00
   3  -4   4  241.78   47.20
  -3  -4  -4  236.68   43.30
  -3  -4  -4  150.68   46.10
  -3  -4  -4  215.78   54.09
  -3   4   4  283.07   77.59
  -3   4   4  334.07   42.50
   3  -4   4  247.78   43.30
  -3  -4  -4  251.87   51.69
   3  -4   4  235.48   42.10
  -3  -4   4  223.48   44.00
   3  -4  -4  309.97   49.99
  -3   4  -4  272.67   49.40
   3  -4  -4  301.77   44.60
  -3  -4   4  230.68   47.30
   3  -4  -4  285.47   44.90
   3  -4  -4  430.96   77.39
   3   4   4  236.18   48.50
  -3  -4   4  265.87   43.30
   3  -4  -4  298.27   45.60
   3  -4  -4  396.86   79.49
   3  -4  -4  248.08   51.79
  -3   4  -4  228.58   88.69
  -3  -4   4  116.59   59.99
   3   4   4  110.69   57.69
  -3  -4   4  119.79   53.89
  -3  -4   4  240.48   43.90
   3  -4  -4  286.17   41.90
  -3  -4   4  221.38   44.90
   3  -4  -4  284.67   42.80
  -3   4  -4  264.67   44.60
  -3   4  -4  227.38   42.60
  -3  -4   4  137.09   46.90
   4   4  -4   10.30   32.90
  -4   4   4   67.19   29.50
   4  -4   4   34.90   12.20
  -4  -4  -4   38.10   34.60
  -4  -4  -4   35.60   24.10
  -4   4   4   74.19   27.20
   4  -4   4  107.79   65.19
   4  -4   4   53.09   29.20
  -4  -4  -4    4.60   26.80
  -4   4   4  104.89   31.90
  -4  -4  -4   12.40   37.20
  -4  -4  -4    8.50   24.60
  -4  -4  -4   38.20   40.50
  -4  -4   4   59.79   21.30
   4  -4  -4   37.80   21.00
   4  -4  -4   41.00   12.10
  -4   4  -4   51.59   24.90
   4  -4  -4   50.09   15.30
  -4   4  -4   51.39   29.20
  -4   4  -4   21.30   15.30
  -4  -4   4   31.70   20.50
   4  -4  -4   24.70   60.19
  -4  -4   4   52.49   24.70
   4   4   4   20.40   48.80
  -4  -4   4   36.80   18.60
  -5  -4  -4   27.00   39.30
   5  -4   4   41.30   15.10
  -5   4   4   76.09   43.20
   5  -4   4   45.50   13.40
  -5  -4  -4   13.70   24.90
  -5  -4  -4    6.00   19.20
  -5   4   4   52.09   20.80
  -5  -4  -4  -45.50   36.60
  -5   4  -4   40.00   22.60
  -5  -4   4   -4.80   22.20
   5  -4  -4  -12.20   33.00
   5  -4  -4   43.40   14.00
   5  -4  -4   45.20   14.40
  -5  -4   4    4.50   27.70
  -5  -4   4   76.19   57.39
  -5  -4   4   83.49   29.50
  -5   4  -4   62.59   31.10
   0   5  -4   93.99   24.10
   0   5   4  129.49   27.60
   0   5   4  112.19   27.10
   0  -5  -4   89.59   22.50
   0  -5   4   98.49   18.70
   0   5  -4  103.39   25.50
   0  -5   4  125.69   24.40
   0   5   4   90.69   20.20
   0  -5   4   83.49   18.00
   0  -5   4   89.59   21.30
   0   5   4  200.68   76.09
   0   5  -4  123.09   34.40
   0  -5  -4   86.39   30.70
   0  -5  -4  108.29   24.10
   0   5  -4   92.29   20.70
   0   5   4  117.89   49.20
   0  -5  -4  121.89   28.60
   0  -5  -4  112.69   19.00
   0  -5  -4   87.39   23.40
   0  -5   4   94.49   25.90
   0   5  -4  130.39   27.70
   0   5   4   85.19   18.90
   0  -5  -4   71.89   17.50
   0   5  -4   81.09   67.59
   0  -5   4  106.19   21.00
   0  -5   4   43.40   41.70
  -1  -5  -4 1281.97  256.27
  -1  -5  -4 1654.23  257.27
  -1  -5  -4 1443.96  257.27
  -1   5   4 1781.12  256.57
  -1  -5  -4 1249.38  257.67
   1  -5   4 1315.17  260.67
   1  -5   4 1231.38  256.57
  -1   5   4 1608.94  256.27
  -1   5   4 1719.63  256.67
   1  -5   4 1417.26  256.47
   1  -5   4 1660.83  256.27
   1  -5   4 1383.96  256.37
   1  -5   4 1602.54  256.27
   1   5  -4 1288.17  257.37
   1  -5   4 1291.67  256.47
  -1  -5  -4 1777.72  257.87
   1  -5   4 1445.76  257.27
   1   5  -4  994.70  265.17
  -1   5   4 1636.64  258.57
   1  -5   4 1716.43  256.67
   1   5  -4 1582.64  257.67
  -1  -5  -4 1560.14  256.37
  -1  -5  -4 1640.84  256.37
   1  -5   4 1640.14  256.57
  -1  -5   4 1563.74  256.37
  -1  -5   4 1688.33  256.57
  -1  -5   4 1574.64  256.77
  -1   5  -4 1770.22  257.77
   1  -5  -4 1788.92  257.67
  -1   5  -4 1692.63  257.07
   1   5   4 1245.78  256.87
  -1   5  -4 1349.66  256.77
   1  -5  -4 1683.63  256.17
  -1  -5   4 1449.26  256.37
  -1  -5   4 1215.58  255.87
   1  -5  -4 1533.85  256.37
   1  -5  -4 1628.44  256.37
  -1   5  -4 1745.63  258.77
   1   5   4 1473.45  257.97
  -1   5  -4 1554.24  256.47
   1  -5  -4 1241.18  256.67
   1  -5  -4 1620.84  256.27
  -1  -5   4 1507.35  257.27
   1  -5  -4 1616.04  256.97
   1  -5  -4 1531.45  259.37
   1  -5  -4 1497.25  256.47
   1  -5  -4 1694.83  259.87
   2  -5   4  147.19   29.40
  -2  -5  -4  149.39   28.30
   2  -5   4  152.68   31.50
  -2   5   4   91.29   43.80
   2  -5   4  133.49   60.39
  -2  -5  -4  115.99   32.70
  -2  -5  -4  126.19   32.80
  -2  -5  -4  103.29   42.60
  -2   5   4  186.18   28.90
   2  -5   4  160.08   28.70
  -2  -5  -4   98.19   34.90
  -2  -5  -4  139.59   34.90
   2  -5   4  178.38   37.50
   2  -5   4  145.29   30.10
   2  -5   4  174.18   28.80
  -2   5   4  199.78   28.90
   2   5  -4  131.19   35.30
  -2   5   4  217.88   32.70
  -2  -5  -4  151.68   38.20
  -2  -5  -4  115.09   34.60
  -2  -5  -4  128.19   29.30
  -2   5   4  230.98   37.70
  -2   5  -4  131.79   31.50
  -2  -5   4  117.79   34.80
   2  -5  -4  192.78   32.70
  -2   5  -4  184.38   30.70
   2   5   4  153.48   38.90
   2   5   4   96.59   32.00
  -2   5  -4  241.98   51.39
  -2  -5   4  144.69   34.00
  -2   5  -4  174.88   30.50
  -2   5  -4  164.08   30.80
   2  -5  -4  268.57   52.99
  -2  -5   4   72.49   34.00
  -2  -5   4  143.19   29.80
  -2  -5   4  165.38   29.00
   2  -5  -4  211.78   45.60
   2  -5  -4  182.58   38.70
   2  -5  -4  188.48   28.80
   2  -5  -4  170.88   29.30
  -2  -5   4  146.49   29.90
   2  -5  -4  182.18   28.60
   2   5   4  126.19   33.90
  -2   5  -4  187.18   38.70
   2  -5  -4  167.48   30.40
  -2  -5   4   91.79   44.50
  -2   5  -4  181.78   34.40
   2  -5  -4  180.18   29.10
  -3   5   4  254.77   35.70
  -3  -5  -4  124.19   41.90
  -3   5   4  209.58   96.49
   3  -5   4  185.08   33.90
   3  -5   4  173.88   37.10
   3  -5   4  193.78   38.50
  -3  -5  -4   62.19   49.90
   3  -5   4  172.48  105.89
  -3  -5  -4  151.78   39.90
  -3  -5  -4  149.19   36.00
  -3   5   4  305.37   50.49
  -3  -5  -4  222.38   51.59
   3   5  -4  119.49   38.80
   3  -5   4  186.58   36.20
  -3  -5  -4  152.38   34.40
  -3  -5  -4  135.79   41.00
  -3  -5  -4  181.18   45.90
   3   5  -4  110.39  115.29
  -3   5   4  247.68   34.70
   3  -5   4  191.78   40.20
  -3  -5   4   80.99   46.70
   3  -5  -4  212.08   85.19
   3  -5  -4  303.27   79.19
  -3   5  -4  230.48  100.89
   3  -5  -4  221.58   37.00
  -3   5  -4  180.18   37.00
   3  -5  -4  273.37   55.29
   3  -5  -4  231.48   33.80
   3  -5  -4  245.28   36.80
  -3  -5   4  141.59   40.80
  -3  -5   4  208.88   36.60
   3  -5  -4  219.98   34.80
  -3  -5   4  102.19   38.60
   3  -5  -4  225.68   36.70
   3  -5  -4  247.28   46.20
  -3   5  -4  154.08   34.60
  -3  -5   4   68.69   59.19
  -3  -5   4  217.88   35.60
  -3  -5   4  177.08   37.40
  -4   5   4   90.79   30.70
   4  -5   4   87.09   33.60
   4  -5   4   72.69   16.70
  -4  -5  -4   27.40   19.90
  -4   5   4  148.49   49.90
  -4  -5  -4   54.99   25.60
  -4  -5  -4   -3.60   26.90
  -4   5   4  108.19   20.10
   4  -5   4  149.29   44.90
   4  -5   4  127.89   31.90
   4  -5   4   37.10   20.20
   4  -5   4   47.30   35.20
  -4  -5  -4   28.90   29.10
  -4  -5  -4   68.79   39.40
  -4  -5  -4   47.80   47.30
   4  -5  -4   60.39   17.30
  -4  -5   4  105.39   29.50
   4  -5  -4   97.19   26.90
   4  -5  -4  118.69   24.80
  -4  -5   4   39.70   23.60
  -4  -5   4   80.49   23.50
  -4  -5   4   36.50   27.10
  -4   5  -4   51.39   18.60
   4  -5  -4   99.79   40.20
  -4  -5   4   89.39   33.10
  -4   5  -4   86.49   28.70
   4  -5  -4   78.69   18.00
  -4  -5   4   24.80   25.90
   5  -5   4   33.60   19.50
   5  -5   4   47.70   15.90
  -5  -5  -4    3.90   53.79
   5  -5  -4  100.79   18.80
  -5  -5   4   72.49   31.20
  -5  -5   4   42.50   30.90
  -5  -5   4  -36.10   44.00
  -5  -5   4   39.60   29.30
   5  -5  -4   83.69   35.80
   5  -5  -4   71.29   27.60
   0   6  -4   32.40   27.40
   0  -6   4   46.50   10.70
   0  -6   4   58.89   13.90
   0  -6  -4   25.20   22.60
   0  -6  -4   40.30   11.10
   0   6  -4   21.10   12.50
   0  -6  -4   11.80   18.40
   0   6   4   12.70   22.40
   0  -6   4   28.10   19.20
   0  -6  -4   25.10   18.50
   0   6   4   40.70   14.00
   0  -6  -4   24.80   10.20
   0  -6   4   39.50   11.30
   0   6  -4  -10.90   22.40
   0   6  -4   52.59   20.90
   0   6   4   36.20   10.50
   0  -6  -4   38.20   18.50
   0  -6  -4   50.09   18.30
   0  -6   4   80.19   54.79
   0   6   4   39.70   26.90
   0  -6  -4  -26.20   40.90
   0   6  -4   20.60   22.10
   0  -6   4   26.40   10.00
  -1  -6  -4   46.70   19.40
   1   6  -4   58.19   23.90
  -1  -6  -4   44.10   18.10
  -1  -6  -4   53.79   20.90
  -1  -6  -4   41.00   12.40
  -1   6   4   46.10   11.50
   1  -6   4   41.80   10.80
   1  -6   4   28.20   16.30
   1  -6   4   11.00   51.39
   1  -6   4   53.09   20.50
   1  -6   4   31.20   16.90
  -1   6   4   51.69   13.00
   1  -6   4   47.90   24.40
  -1  -6  -4    8.30   29.50
   1   6  -4   34.30   30.60
   1  -6   4   55.99   19.80
   1   6  -4   29.00   15.60
   1   6  -4  -21.70   29.20
  -1   6   4  -12.60   26.50
   1  -6   4   42.50   12.20
  -1   6   4   40.50   15.80
  -1  -6  -4   48.40   10.60
   1  -6   4   46.70   15.10
   1  -6  -4   46.80   11.40
   1  -6  -4   26.10   39.00
   1  -6  -4  110.69   27.20
  -1   6  -4   54.89   21.90
  -1  -6   4   17.80   10.70
  -1  -6   4   27.90   11.90
   1  -6  -4   46.20   12.90
  -1  -6   4   47.90   13.30
  -1   6  -4   25.30   24.80
   1  -6  -4   49.99   13.60
   1  -6  -4   48.50   36.40
  -1   6  -4   13.70   19.00
  -1  -6   4   56.39   18.50
   1   6   4   68.59   13.40
  -1   6  -4   31.40   13.10
   1  -6  -4   24.20   18.80
  -1   6  -4   29.90   17.60
   1  -6  -4   38.70   19.10
  -1  -6   4   44.90   19.20
  -1  -6   4   61.89   13.90
  -1  -6   4   20.50   12.50
   1  -6  -4   54.79   17.50
   1   6   4   14.70   24.60
   2  -6   4   84.79   25.60
  -2  -6  -4   97.29   24.50
   2  -6   4  100.89   19.80
  -2   6   4   88.99   42.60
   2  -6   4   91.39   68.99
   2  -6   4  108.49   19.50
   2  -6   4  114.99   23.80
   2   6  -4    5.70   26.90
  -2  -6  -4  121.39   33.80
  -2  -6  -4   26.40   33.70
  -2   6   4   76.29   18.80
  -2  -6  -4   89.89   19.70
  -2   6   4   67.29   22.10
  -2  -6  -4   78.99   29.90
   2  -6   4  144.29   40.20
  -2  -6  -4   53.99   28.80
   2  -6   4  110.79   21.30
  -2  -6  -4   99.19   29.10
   2  -6   4  114.09   24.70
   2   6  -4   -3.20   32.40
   2   6  -4   70.99   33.90
  -2  -6  -4   54.89   17.80
  -2   6   4   90.59   42.90
  -2   6   4   82.69   19.30
   2  -6   4  144.49   24.50
  -2  -6   4   73.69   29.10
   2  -6  -4  111.99   51.79
  -2   6  -4   59.29   24.10
   2   6   4   77.99   23.10
  -2  -6   4  103.09   19.50
   2  -6  -4  113.89   25.00
  -2  -6   4   95.09   28.40
  -2   6  -4  112.29   22.50
   2  -6  -4   85.19   18.40
  -2   6  -4  115.79   39.90
   2  -6  -4  173.98   63.59
   2  -6  -4  106.49   20.10
  -2   6  -4   66.29   21.20
  -2   6  -4   73.89   22.60
  -2  -6   4   45.70   41.60
  -2  -6   4   82.89   22.10
  -2  -6   4  114.19   20.60
  -2   6  -4   77.59   26.90
   2  -6  -4  107.09   31.80
  -2   6  -4  108.29   51.19
   2  -6  -4  119.69   28.30
   2  -6  -4   97.89   22.90
   3  -6   4  115.09   25.10
   3  -6   4  179.08   38.70
  -3  -6  -4   77.39   33.90
   3  -6   4  136.49   29.70
   3  -6   4  111.29   24.70
   3  -6   4  128.69   27.90
  -3   6   4  100.89   22.10
   3  -6   4   55.69   23.00
  -3  -6  -4   61.99   22.50
   3  -6   4   96.39   22.10
  -3  -6  -4   32.60   33.20
  -3  -6  -4   27.10   49.00
   3  -6   4  121.99   52.99
   3   6  -4   31.20   30.40
  -3  -6   4   61.39   39.80
   3  -6  -4  143.59   22.70
  -3  -6   4   79.39   34.00
   3  -6  -4  108.49   27.00
   3  -6  -4  111.19   22.30
   3  -6  -4  131.39   26.20
   3  -6  -4  152.28   55.99
  -3  -6   4   71.99   32.80
  -3   6  -4   66.49   32.70
  -3  -6   4   76.29   57.39
  -4   6   4   90.39   17.30
  -4  -6  -4   64.79   33.00
  -4  -6  -4   27.00   18.10
   4  -6   4   54.79   16.80
  -4  -6  -4   72.59   50.69
  -4   6   4   65.59   29.90
   4  -6   4   40.40   39.40
   4  -6   4  107.59   29.70
  -4  -6  -4   38.10   34.30
  -4  -6  -4   49.20   25.30
   4  -6   4   40.00   15.00
   4  -6   4   60.19   27.70
   4  -6   4   26.50   53.89
   4  -6  -4   60.29   32.40
   4  -6  -4  104.09   20.50
  -4   6  -4   35.50   18.50
  -4  -6   4   32.50   21.50
  -4  -6   4    4.40   30.60
  -4  -6   4   32.80   25.40
   4  -6  -4   78.09   17.30
   4  -6  -4   74.39   31.90
  -4  -6   4   49.70   24.20
  -4  -6   4   21.50   31.90
  -4   6  -4   52.69   29.90
   4  -6  -4   85.19   25.10
   5  -6   4   63.29   18.80
  -5  -6  -4  109.89   50.39
  -5   6   4   50.09   42.80
   5  -6   4   66.79   23.60
  -5  -6  -4  -34.50   49.70
  -5  -6  -4   79.79   27.10
  -5   6   4  113.69   24.90
  -5  -6   4   68.39   30.40
   5  -6  -4  161.58   29.90
  -5  -6   4   66.69   52.69
  -5   6  -4    2.80   32.50
   5  -6  -4  125.49   21.00
  -5   6  -4   73.79   47.90
  -5  -6   4  -37.50   36.10
   0   7  -4 1264.07  209.18
   0  -7  -4 1164.08  210.98
   0   7   4 1041.10  211.08
   0  -7  -4 1024.80  209.98
   0  -7  -4 1338.37  211.18
   0  -7   4 1427.66  209.18
   0   7   4 1263.57  214.38
   0  -7  -4 1301.07  210.08
   0  -7   4 1298.67  209.48
   0  -7  -4 1256.07  208.98
   0  -7   4 1314.27  208.78
   0  -7  -4 1052.79  210.28
   0   7   4 1333.17  208.98
   0  -7  -4  973.40  208.48
   0  -7   4 1364.86  209.18
   0  -7   4 1322.87  210.88
   0  -7   4 1363.26  209.38
   0   7  -4 1179.98  213.98
   0   7  -4 1428.66  211.88
   0   7  -4 1085.49  212.58
   1   7  -4  113.69   28.90
  -1   7   4  109.39   46.00
  -1  -7  -4  197.88   27.70
  -1  -7  -4  121.99   33.90
   1   7  -4  127.39   33.70
   1  -7   4  124.49   30.70
  -1   7   4  126.59   37.40
  -1   7   4  145.79   26.10
   1  -7   4   90.29   96.09
   1  -7   4  153.88   25.90
   1  -7   4  104.29   29.80
  -1  -7  -4  246.78   37.90
   1  -7   4  141.09   25.50
   1  -7   4  130.19   36.40
   1  -7   4  127.29   30.20
  -1   7   4  149.79   29.60
  -1  -7  -4  175.78   29.40
   1   7  -4  113.49   48.70
  -1   7   4  152.98   26.50
   1  -7   4  163.68   43.40
  -1  -7  -4  168.68   40.30
  -1  -7  -4   90.29   33.10
   1  -7  -4  177.68   32.90
   1  -7  -4  156.18   29.20
  -1  -7   4  151.08   26.70
   1  -7  -4  150.68   25.40
  -1   7  -4  111.09   31.70
   1  -7  -4  166.78   34.40
   1  -7  -4  204.08   33.80
   1  -7  -4  129.69   36.70
  -1  -7   4   85.19   28.30
   1   7   4  182.08   27.70
   1   7   4   94.99   50.39
  -1  -7   4  124.09   30.20
  -1  -7   4  109.89   31.80
  -1   7  -4  128.79   27.90
  -1   7  -4  155.88   38.20
  -1   7  -4   75.79   47.50
   1  -7  -4  121.09   73.89
   1  -7  -4  106.09   27.60
  -1  -7   4  114.29   26.80
  -1   7  -4   82.29   30.80
  -1  -7   4   81.89   26.40
  -2   7   4   24.80   62.69
  -2  -7  -4    2.00   12.50
   2  -7   4  -13.40   17.50
  -2  -7  -4   32.00   28.70
  -2   7   4    4.20   15.40
  -2   7   4   67.29   59.99
   2  -7   4    0.70   19.10
  -2   7   4   -2.30   13.60
  -2  -7  -4  -12.30   38.30
  -2  -7  -4    3.80   18.60
   2  -7   4   -2.50   10.70
   2  -7   4    2.50   10.80
  -2  -7  -4   17.40   31.10
  -2   7   4    0.80    9.00
  -2  -7  -4   -0.60    8.90
   2  -7   4   -5.80   52.59
   2  -7   4  143.49  132.79
   2   7  -4   21.20   22.30
   2  -7   4   26.20   17.50
  -2   7  -4   -2.20   19.50
  -2  -7   4    2.50   11.50
   2  -7  -4   24.20   98.39
  -2  -7   4    5.80    9.50
  -2  -7   4  -18.90   22.40
   2  -7  -4  -32.50   33.10
  -2   7  -4   -4.90   17.20
   2  -7  -4    4.90   10.70
  -2   7  -4  -14.80   67.29
   2  -7  -4   34.30   14.70
  -2   7  -4    4.10   14.70
  -2   7  -4   26.60   19.20
  -2   7  -4  -33.80   44.20
  -2   7  -4   26.10   21.10
   2  -7  -4   36.70   19.40
   2  -7  -4   12.50   21.20
  -2  -7   4    0.30   13.40
   2   7   4   13.50   16.10
  -2  -7   4   16.00   43.80
  -3   7   4   60.99   18.10
  -3  -7  -4   50.09   33.00
   3  -7   4   91.69   23.60
  -3  -7  -4   60.49   16.60
  -3   7   4   98.39   18.50
  -3  -7  -4  227.68   50.99
  -3  -7  -4  110.29   21.40
   3  -7   4   10.90   17.80
  -3  -7  -4   63.39   25.20
   3  -7   4   26.60   24.70
   3  -7   4   27.50   15.20
  -3  -7  -4    2.20   72.89
   3   7  -4   16.90   37.40
   3  -7   4   57.59   21.80
  -3  -7   4   97.99   76.09
  -3  -7   4   23.40   35.40
   3  -7  -4   97.59   23.90
  -3  -7   4   28.10   20.60
   3  -7  -4  116.99   21.30
  -3  -7   4   19.40   17.10
  -3  -7   4   39.90   19.60
  -3  -7   4   50.79   44.10
   3   7   4  -34.90   93.49
  -3   7  -4   36.60   17.90
   3  -7  -4  143.09   29.00
   3  -7  -4   59.29   19.90
  -4   7   4    7.00   15.20
  -4  -7  -4   50.79   54.69
   4  -7   4    1.40   12.60
  -4  -7  -4    4.10   16.20
  -4   7   4  -11.30   29.00
   4  -7   4    6.40   19.80
   4  -7   4    8.80   31.70
  -4  -7  -4  -10.70   26.40
  -4  -7  -4    3.40   28.70
   4  -7   4   28.60   22.90
   4  -7  -4   14.90   28.30
   4  -7  -4   13.10   29.80
  -4  -7   4   34.80   17.50
  -4  -7   4  -15.20   26.10
  -4   7  -4   12.50   14.50
  -4  -7   4  120.99   45.40
  -4  -7   4    7.90   16.20
   4  -7  -4   38.10   25.80
   4  -7  -4   39.80   14.20
  -4   7  -4  -36.10   32.90
   5  -7   4   39.90   18.70
  -5   7   4   56.19   21.50
  -5   7  -4    7.60   31.00
   5  -7  -4    9.10   18.10
   0  -8  -4   25.30   10.40
   0  -8   4   -4.20   13.90
   0  -8  -4   -2.30   35.10
   0   8   4   27.30   10.60
   0  -8  -4    6.70   12.90
   0   8   4   22.50   13.90
   0  -8  -4   -2.60   28.10
   0  -8   4   -5.30   21.20
   0  -8   4   12.40   18.40
   0  -8   4   -2.20   10.70
   0   8   4  -40.80   55.39
   0   8   4   80.29   48.10
   0   8  -4   -2.70   27.10
   0  -8   4   14.70   29.20
   0  -8  -4  -13.30   20.90
   0  -8   4   16.10   14.20
   0  -8  -4   24.50   32.90
   0   8  -4   19.20   13.10
   0   8  -4  133.29   63.29
   0  -8   4   -2.50   10.90
  -1   8   4   63.39   44.40
  -1  -8  -4   83.69   22.50
   1  -8   4  104.29   22.20
  -1   8   4  132.39   30.40
  -1  -8  -4  101.29   38.00
   1   8  -4   84.89   39.20
  -1  -8  -4  107.29   27.90
   1  -8   4  163.38   47.20
  -1   8   4   70.99   59.89
   1  -8   4  123.09   23.40
   1   8  -4  123.19   26.60
   1   8  -4  108.39   83.09
  -1  -8  -4   70.29   33.50
   1  -8   4  165.68   33.20
  -1   8   4  132.09   24.10
  -1  -8  -4   79.59   36.10
  -1   8   4  111.29   23.40
   1  -8  -4   61.89   29.50
   1   8   4  113.49   51.09
   1   8   4  159.68   25.30
  -1  -8   4  101.89   28.00
  -1  -8   4  124.59   24.10
   1  -8  -4  105.59   29.30
  -1   8  -4   73.59   73.89
   1  -8  -4  137.09   41.20
  -1  -8   4  135.99   47.90
   1  -8  -4  148.09   35.00
   1  -8  -4  133.99   21.90
   1  -8  -4  127.09   34.70
  -1   8  -4  120.39   26.60
  -1  -8   4  109.69   40.10
  -1  -8   4  134.59   24.20
  -1   8  -4   98.39   33.90
   1   8   4   77.39   71.19
  -1   8  -4   87.49   35.70
   1   8   4   80.59   27.50
  -1   8  -4  142.89   47.10
  -2  -8  -4   47.50   42.40
  -2  -8  -4   16.30   46.50
  -2   8   4   17.30   13.30
   2   8  -4   58.99   64.89
  -2  -8  -4   35.90   13.00
  -2  -8  -4   38.40   26.70
  -2  -8  -4   39.40   16.80
   2  -8   4   18.00   15.30
   2  -8   4   14.90   23.10
   2  -8   4   -6.70   21.50
   2  -8   4   39.50   26.70
   2   8  -4   44.80   20.60
  -2   8   4   39.70   19.40
   2  -8   4    0.70   12.10
   2   8   4   33.50   60.49
  -2   8  -4   19.60   18.70
   2  -8  -4  112.49   55.59
   2  -8  -4   24.10   14.10
   2  -8  -4   24.80   20.70
  -2  -8   4   -1.70   16.70
   2  -8  -4   66.89   24.80
  -2  -8   4   92.09   34.40
  -2   8  -4   29.70   19.60
   2  -8  -4   59.49   25.50
  -2   8  -4  110.19   70.89
  -2  -8   4    4.50   16.50
  -2  -8   4    5.60   17.30
  -3  -8  -4  102.19   53.09
   3   8  -4   51.79   39.30
  -3  -8  -4  131.09   24.00
   3  -8   4   77.29   35.30
   3  -8   4   69.89   24.80
  -3  -8  -4  185.28   38.30
  -3   8   4  104.39   23.30
   3  -8   4  144.99   33.90
   3   8  -4   54.39   36.50
   3  -8   4  108.19   27.30
  -3  -8  -4   98.69   27.80
  -3   8   4  164.88   25.60
  -3  -8  -4   67.99   30.80
   3  -8  -4  190.58   28.50
  -3  -8   4   38.60   29.20
  -3  -8   4   79.59   23.00
   3  -8  -4  117.19   32.90
   3  -8  -4  161.88   24.80
  -3  -8   4   39.00   42.30
  -3  -8   4   89.59   27.20
   3   8   4   42.20   28.60
  -3   8  -4  122.39   25.60
   3  -8  -4  162.48   30.80
  -4  -8  -4   62.89   50.49
   4  -8   4  -27.50   36.10
  -4  -8  -4  -16.90   42.10
   4  -8   4  -36.70   33.00
  -4  -8  -4  -12.00   14.90
   4  -8   4    4.90   20.90
  -4   8  -4   29.50   14.80
  -4  -8   4   26.10   20.00
   4  -8  -4   35.60   43.40
   4  -8  -4   10.40   26.10
  -4  -8   4   16.60   41.20
   4  -8  -4  -12.10   14.90
  -4  -8   4   -8.50   23.90
   0  -9  -4  172.88   30.00
   0   9  -4  190.08   58.39
   0  -9   4  145.99   35.70
   0   9   4  190.98   32.40
   0   9   4  116.19   59.69
   0  -9  -4  212.68   40.80
   0  -9  -4   55.89   45.60
   0  -9   4  132.99   54.69
   0   9  -4  119.69   32.10
   0  -9  -4  162.78   61.69
   0  -9  -4  206.38   30.50
   0  -9   4  121.59   28.80
   0  -9   4  119.99   32.80
   0  -9  -4  100.69   56.39
  -1  -9  -4   44.10   33.30
   1  -9   4   13.80   12.30
   1  -9   4   11.20   22.10
  -1  -9  -4   54.39   45.70
  -1   9   4   14.20   14.90
   1  -9   4    6.20   27.50
  -1   9   4    1.90   13.30
   1   9  -4  -38.90   59.99
  -1   9   4   56.99   30.10
  -1  -9  -4  -40.20   32.20
  -1  -9  -4   28.30   13.20
  -1  -9  -4   22.70   25.60
   1   9  -4   19.90   19.40
  -1   9   4   96.39   63.39
  -1   9  -4   20.60   21.30
   1   9   4    6.00   14.20
  -1   9  -4   19.90   67.49
  -1   9  -4   28.50   27.10
   1   9   4   16.60   20.10
  -1  -9   4   20.00   14.10
   1  -9  -4   -2.90   26.60
  -1  -9   4   24.20   58.39
   1  -9  -4   33.70   13.30
   1  -9  -4   27.40   36.00
  -1  -9   4  146.89   53.79
  -1   9  -4   -7.60   17.40
   1  -9  -4   50.39   50.39
  -1  -9   4   -8.00   16.50
   1  -9  -4   33.70   28.70
   1   9   4   -7.90   61.39
  -2   9   4   79.39   22.20
   2  -9   4   50.79   36.80
  -2  -9  -4  116.69   39.70
  -2  -9  -4   27.50   40.50
  -2   9   4   -3.10   26.90
   2   9  -4   91.89   30.10
   2  -9   4   41.00   26.10
   2   9  -4   18.40   18.80
  -2   9   4   29.90   13.00
  -2  -9  -4   47.50   26.80
  -2  -9  -4   34.70   14.90
   2  -9   4   30.90   15.10
  -2  -9   4   32.90   17.30
   2  -9  -4    8.30   25.70
  -2  -9   4   23.20   28.30
  -2   9  -4   63.19   23.40
  -2  -9   4   22.50   50.09
   2  -9  -4   38.80   38.20
   2  -9  -4   28.50   16.40
   2   9   4   10.50   28.30
  -2   9  -4   73.19   25.50
  -2   9  -4    7.60   22.50
   2  -9  -4   48.60   31.10
  -2  -9   4   50.59   19.30
   2   9   4   44.50   18.10
  -3  -9  -4   33.90   29.40
  -3  -9  -4  117.09   57.79
   3   9  -4   51.49   34.60
  -3  -9  -4   75.19   54.79
   3  -9   4   61.89   23.80
   3  -9   4  101.09   27.40
  -3   9   4  105.89   23.90
  -3  -9  -4   91.09   20.80
  -3   9   4  145.39   25.20
  -3  -9   4   87.69   24.10
  -3  -9   4   78.09   39.10
   3   9   4   46.50   27.00
   3  -9  -4  141.49   23.80
   3  -9  -4  185.38   31.30
  -3  -9   4   99.69   23.80
   3  -9  -4   86.09   36.20
  -3   9  -4   89.39   25.50
  -4   9   4   -1.10   21.80
  -4  -9  -4  -23.80   74.39
  -4  -9  -4   29.30   18.60
  -4  -9  -4   34.60   30.60
  -4  -9   4  -26.50   22.90
   4  -9  -4  101.69   31.90
  -4  -9   4   40.80   19.60
   4  -9  -4   42.30   22.70
   0 -10   4   39.20   21.30
   0 -10  -4   40.40   26.00
   0 -10  -4  150.38   31.90
   0  10   4   99.09   20.40
   0 -10   4   44.10   21.80
   0 -10   4   45.90   31.40
   0  10   4  145.79   25.80
   0 -10  -4  123.19   22.00
   0 -10  -4   46.90   49.20
   0  10  -4   37.80   21.80
   0  10  -4   88.09   28.60
   0 -10  -4   83.09   32.50
  -1 -10  -4   28.50   13.90
   1 -10   4   27.10   16.20
   1 -10   4   65.39   30.80
   1  10  -4  121.09   30.40
  -1  10   4   25.00   16.80
  -1 -10  -4   22.50   40.00
   1  10  -4   20.50   18.90
  -1  10   4   24.80   14.90
   1 -10   4   10.40   25.70
  -1 -10  -4   19.00   26.20
  -1  10   4   62.19   40.70
  -1  10  -4  -36.70   34.10
  -1 -10   4   20.10   17.20
  -1 -10   4  -15.20   18.40
   1  10   4   40.00   15.20
  -1  10  -4  -14.00   16.60
   1 -10  -4   47.60   19.30
   1 -10  -4   28.40   38.10
  -1 -10   4    5.20   28.30
  -1  10  -4   70.49   36.60
   1  10   4   41.40   21.10
  -1 -10   4   53.09   50.39
  -1  10  -4    5.90   16.50
  -2 -10  -4   40.70   13.60
   2 -10   4   57.69   28.50
  -2 -10  -4   62.19   27.30
  -2  10   4   77.49   23.30
   2 -10   4    3.50   53.69
   2  10  -4   46.30   25.50
   2 -10   4   54.29   16.80
  -2 -10  -4   87.29   38.10
  -2  10   4   41.20   14.30
   2 -10  -4   68.79   19.10
  -2 -10   4   16.70   14.30
   2  10   4   29.60   29.50
  -2 -10   4   56.29   30.60
   2 -10  -4   30.00   39.80
  -2  10  -4   43.00   17.80
  -2 -10   4   32.70   16.60
  -2  10  -4   35.90   21.20
   2  10   4   67.99   18.10
   2 -10  -4   92.39   28.70
  -2 -10   4   42.90   63.19
  -3 -10  -4    2.00   11.10
   3 -10   4   34.50   22.70
   3  10  -4   -2.30   26.30
  -3  10   4   -0.30   18.20
  -3 -10  -4  -12.70   24.50
  -3 -10  -4   23.00   51.29
   3 -10   4   37.20   26.60
  -3  10   4  -21.70   17.60
  -3 -10   4   -8.40   13.60
   3  10   4   26.50   24.50
   3 -10  -4  -19.30   24.20
   3 -10  -4  -21.30   28.20
  -3  10  -4    7.20   19.00
  -3 -10   4  -10.00   16.00
  -3 -10   4  -21.00   36.30
   0  11   4  100.49   21.30
   0  11  -4   89.29   22.50
   0 -11  -4  147.09   42.00
   0 -11   4   62.89   25.50
   0 -11   4  100.09   43.70
   0 -11   4   76.79   34.60
   0  11   4   54.89   20.80
   0 -11  -4   62.99   35.20
   0  11  -4   46.10   24.10
  -1 -11  -4   57.59   39.80
  -1 -11  -4   49.40   16.00
   1 -11   4   28.90   16.50
  -1  11   4   32.40   13.70
   1 -11   4   13.10   38.80
  -1 -11  -4   30.20   28.00
  -1  11   4   25.20   17.50
   1  11  -4   52.49   20.50
  -1 -11   4   43.20   15.70
  -1  11  -4   77.59   19.20
   1 -11  -4   80.09   36.40
  -1 -11   4  -18.20   50.69
   1 -11  -4   -1.20   19.60
   1  11   4   62.19   17.30
  -1  11  -4   45.60   18.70
   1  11   4   37.70   19.40
  -1 -11   4   77.09   30.10
   2 -11   4   32.90   42.10
   2  11  -4   26.10   20.20
  -2  11   4   33.60   27.00
  -2 -11  -4   47.90   15.60
   2 -11   4    5.90   21.70
  -2 -11   4   15.90   17.10
   2  11   4   47.40   17.30
  -2  11  -4   14.10   29.90
  -2  11  -4   23.00   20.20
   3 -11   4    4.70   17.70
  -3 -11  -4    0.20   11.50
  -3 -11  -4    4.40   25.50
  -3  11   4   17.40   28.00
  -3 -11   4  -19.00   39.90
   3 -11  -4   38.80   22.70
  -3 -11   4   13.60   16.70
   0  12  -4   20.70   17.30
   0 -12   4   61.89   32.00
   0 -12   4   74.59   53.19
   0  12  -4   21.10   15.60
   0 -12  -4   48.50   40.80
   0  12   4  -10.50   14.40
   0  12   4   33.40   15.70
  -1 -12  -4   60.39   42.20
  -1  12   4   49.00   16.60
  -1  12   4   11.00   27.00
   1  12  -4   42.60   18.00
  -1 -12  -4   63.49   30.20
   1 -12   4   40.70   56.09
   1  12  -4   17.00   26.10
   1 -12   4   92.69   43.30
  -1 -12   4   40.30   31.50
   1 -12  -4  136.89   44.10
  -1 -12   4   14.20   20.50
  -1  12  -4   11.30   16.00
   1  12   4   58.89   16.90
   1  12   4   15.60   21.20
  -1  12  -4   56.19   23.70
  -2  12   4   13.40   14.50
  -2 -12  -4   29.10   28.60
  -2 -12  -4   72.49   52.89
   2  12  -4   -8.10   22.50
  -2 -12   4   -2.10   34.00
   2 -12  -4   13.60   44.90
  -2 -12   4   -7.10   17.50
   0   0   5    6.10    8.50
   0   0   5   -5.40   10.50
   0   0   5   -6.80   13.80
   0   0  -5   11.50    6.50
   0   0  -5  -12.30   11.70
   0   0  -5   11.30   16.40
   0   0   5    7.00    9.30
   0   0   5   -3.50   10.60
   0   0  -5   -1.30    8.40
   0   0  -5    0.10   11.10
   1   0   5 1577.94  253.77
   1   0  -5 1879.11  255.47
  -1   0  -5 1867.61  254.47
  -1   0  -5 1383.36  253.37
   1   0  -5 1910.11  255.27
  -1   0  -5 1243.68  253.87
   1   0  -5 1441.36  253.47
  -1   0   5 1495.25  253.87
   1   0  -5 1260.47  253.37
  -1   0   5 1368.76  253.97
   1   0   5 1544.15  255.27
  -1   0  -5 1395.86  254.97
  -1   0   5 1608.34  254.47
  -1   0   5 1337.07  253.57
   1   0   5 1275.87  253.47
   1   0  -5 1831.02  255.77
   1   0   5 1351.86  253.37
  -1   0   5 1495.25  254.57
   1   0   5 1531.85  254.77
  -1   0  -5 1618.34  255.07
  -1   0  -5 1330.27  253.47
   1   0  -5 1417.66  253.57
  -1   0  -5 1749.62  253.97
  -1   0   5 1465.25  253.87
  -1   0   5 1352.56  253.67
  -1   0  -5 1580.54  254.27
  -1   0  -5 1532.55  254.07
   1   0   5 1166.68  253.47
   1   0   5 1850.01  253.77
  -1   0   5 1408.66  253.57
  -1   0  -5 1683.03  254.47
   2   0  -5  705.63  140.69
  -2   0  -5  891.71  147.69
   2   0   5  667.93  141.09
  -2   0  -5  762.42  141.59
   2   0  -5  661.73  140.89
   2   0  -5  899.31  150.18
   2   0   5  798.72  140.99
  -2   0   5  922.91  141.29
   2   0  -5  895.11  144.69
  -2   0  -5  962.60  142.59
   2   0  -5  902.61  140.89
  -2   0  -5  984.60  142.39
  -2   0  -5  854.21  144.19
  -2   0   5 1051.89  143.39
  -2   0   5  765.22  141.59
   2   0   5  723.73  142.59
   2   0  -5 1019.90  143.79
   2   0   5  656.03  141.29
  -2   0  -5  787.32  141.19
  -2   0   5  886.81  140.99
   2   0   5  689.73  147.29
   2   0   5  834.02  140.89
   2   0   5  837.02  144.49
  -2   0  -5  959.60  142.59
  -2   0   5  859.71  141.59
   2   0   5  887.41  142.09
  -3   0   5  600.64   87.99
  -3   0  -5  528.15   89.09
  -3   0   5  592.74   88.19
  -3   0   5  577.94   88.39
  -3   0   5  609.84   89.89
   3   0   5  557.74   90.69
   3   0   5  427.56   89.79
   3   0  -5  445.16   87.09
  -3   0  -5  493.35   88.39
   3   0   5  418.76   99.69
   3   0  -5  487.55  101.89
   3   0   5  524.45   86.99
   3   0  -5  483.45   88.69
  -3   0  -5  436.96   86.99
   3   0  -5  540.75   94.69
  -3   0  -5  671.73   91.99
   3   0  -5  509.75   86.59
   3   0   5  325.87  101.99
   3   0   5  418.06   89.19
  -3   0   5  550.74   87.29
  -3   0  -5  544.85   88.79
   3   0   5  427.86   87.39
  -4   0  -5   14.40   20.20
   4   0  -5   55.69   18.80
   4   0   5  -85.59  136.79
   4   0   5   20.70   11.40
  -4   0  -5   17.00   25.60
   4   0   5  -27.80   46.40
   4   0  -5   59.29   93.49
   4   0  -5   30.10   10.70
  -4   0  -5    1.80   28.70
  -4   0  -5    2.60   16.10
  -4   0   5   10.70   22.20
  -4   0   5   28.10   17.50
  -4   0  -5   37.20   23.20
  -4   0   5   15.30   18.00
   4   0  -5   30.40   13.60
   4   0  -5   16.70   17.30
  -4   0   5   25.40   20.40
   5   0   5  -79.29   36.10
   5   0  -5  -11.60   11.30
  -5   0   5   -3.10   23.20
  -5   0   5   24.00   25.20
  -5   0  -5   -2.50   23.10
  -5   0  -5   10.50   36.10
  -5   0   5  -12.70   30.50
  -5   0  -5    1.10   16.60
   5   0  -5  -10.50   18.90
   5   0  -5  -17.90   45.10
  -5   0  -5   -7.60   18.20
   5   0   5   -3.20   11.40
  -5   0   5    7.30   16.00
   6   0  -5   17.10   24.20
   6   0   5   18.50   16.80
  -6   0  -5   91.09   43.30
  -6   0   5   64.59   30.00
  -6   0  -5  126.19   31.30
  -6   0   5   52.99   27.90
   0  -1   5 7276.37 1335.87
   0  -1   5 9221.08 1336.67
   0   1   5 8085.79 1335.77
   0   1   5 5918.51 1335.97
   0  -1  -5 9333.27 1336.67
   0  -1   5 7561.54 1335.77
   0   1  -5 8708.23 1336.17
   0  -1   5 7506.65 1336.27
   0   1  -5 6980.90 1335.77
   0   1  -5 9999.00 1336.97
   0  -1  -5 6398.06 1335.67
   0   1  -5 8634.24 1336.37
   0   1   5 8723.43 1336.47
   0  -1  -5 9276.97 1336.07
   0   1  -5 8924.71 1336.07
   0  -1   5 7679.63 1336.37
   0   1   5 7872.61 1336.47
   0  -1  -5 5856.91 1335.97
   0   1  -5 6928.51 1336.07
   0   1   5 8607.84 1335.77
  -1   1   5 1585.64  307.17
  -1   1   5 2347.36  307.67
   1  -1   5 1741.23  308.47
   1  -1   5 1729.73  307.17
  -1  -1  -5 1489.45  307.17
  -1   1   5 1604.94  307.57
  -1  -1  -5 2019.20  307.57
   1  -1   5 1712.03  307.27
   1   1  -5 1772.12  307.47
   1  -1   5 2025.80  308.77
  -1   1   5 1856.21  307.37
  -1   1   5 1981.10  308.87
  -1  -1  -5 1699.23  307.27
   1   1  -5 2136.29  308.37
  -1  -1  -5 1985.80  307.37
  -1   1   5 1573.54  307.27
  -1  -1  -5 1619.74  308.07
  -1  -1  -5 2095.49  308.07
  -1  -1  -5 1884.01  307.87
  -1   1   5 2128.19  308.27
   1  -1   5 1986.00  307.27
  -1  -1  -5 1333.07  308.37
   1   1  -5 1736.63  307.17
   1   1  -5 1411.86  307.07
   1  -1   5 2116.59  307.37
  -1  -1  -5 2069.79  308.67
   1  -1   5 1870.91  307.27
  -1  -1  -5 1780.22  307.97
   1   1  -5 2069.79  309.07
   1  -1   5 1942.21  307.57
   1  -1  -5 2179.98  308.87
  -1  -1   5 1825.42  308.07
  -1   1  -5 1703.83  307.17
  -1  -1   5 1299.87  307.27
   1  -1  -5 1777.62  307.07
  -1  -1   5 1858.81  307.57
   1   1   5 2194.88  307.47
  -1  -1   5 1709.53  307.97
  -1  -1   5 1803.22  307.67
   1   1   5 1813.52  307.27
  -1   1  -5 1834.02  307.67
  -1   1  -5 1782.92  309.07
  -1   1  -5 1477.75  308.37
   1  -1  -5 1836.62  307.27
  -1  -1   5 1478.35  307.87
  -1  -1   5 1783.72  307.17
   1   1   5 1912.31  308.37
  -1   1  -5 2064.99  308.17
  -1   1  -5 2003.70  307.67
   1   1   5 1604.14  307.37
  -1  -1   5 1578.54  307.37
  -1   1  -5 2330.57  307.87
   1  -1  -5 1918.51  308.67
  -1   1  -5 1538.65  308.37
   1   1   5 1723.93  308.27
   1  -1  -5 1798.02  307.17
   1  -1  -5 2179.98  308.87
  -1  -1   5 1985.20  308.17
   2   1  -5   39.00   12.10
  -2   1   5   69.69   17.90
  -2   1   5   37.80   10.80
   2  -1   5   43.30    9.10
   2   1  -5   26.70   11.30
  -2   1   5   34.60   12.10
   2  -1   5   56.79   12.50
   2  -1   5   48.00   22.40
  -2   1   5   58.29   21.20
   2   1  -5   27.20    8.90
   2   1  -5   23.80   18.40
   2   1  -5   94.09   36.80
   2  -1   5   12.50   12.90
  -2  -1  -5   21.20   11.40
   2  -1   5   69.39   29.50
   2  -1   5   50.99   39.90
   2  -1   5   40.10   11.00
   2  -1   5   24.00   19.60
  -2  -1  -5   61.09   21.10
   2   1  -5   45.40   24.60
  -2  -1  -5   29.00   12.10
  -2  -1  -5   61.19   16.80
  -2   1   5   32.60   16.70
  -2  -1  -5   29.00   12.40
   2   1  -5   45.40   11.70
   2  -1   5   30.50   17.00
  -2  -1  -5   44.40   16.60
  -2  -1  -5    1.10   27.60
   2   1   5   26.50   11.80
   2  -1  -5   25.90   10.80
   2   1   5   54.29   26.30
   2  -1  -5   33.30   16.80
   2  -1  -5   32.40    9.10
   2   1   5   18.30   15.50
   2  -1  -5    2.50   55.09
   2   1   5    6.30   30.70
  -2   1  -5   36.80   16.00
  -2  -1   5   44.30   13.50
  -2   1  -5   37.60   20.60
  -2  -1   5   36.20   35.40
  -2   1  -5   17.60   11.30
  -2   1  -5    6.60   25.10
   2  -1  -5   50.79   20.10
   2   1   5   27.20   18.20
  -2   1  -5   51.59   43.00
   2  -1  -5   28.90   21.90
  -2  -1   5   41.40   10.90
  -2  -1   5   37.10   13.30
   2  -1  -5   33.90    9.30
   2   1   5   27.30   10.70
   2   1   5   27.40   17.40
   2  -1  -5   35.80    8.10
   3  -1   5  190.18   32.70
  -3  -1  -5  193.38   41.70
  -3  -1  -5  222.28   35.90
   3  -1   5  157.38   37.30
  -3  -1  -5  184.58   37.40
   3  -1   5  148.79   39.50
   3   1  -5  159.78   32.40
   3   1  -5  126.59   54.79
  -3  -1  -5  166.68   37.40
  -3  -1  -5  164.78   38.80
  -3   1   5  266.27   38.40
  -3   1   5  183.38   33.90
  -3   1   5  223.48   34.10
  -3  -1  -5  178.98   36.90
  -3   1   5  204.18   35.60
   3  -1   5  120.29   58.29
   3   1  -5  114.59   41.10
   3  -1   5  176.38   34.50
   3  -1   5  174.78   38.10
   3   1  -5  139.09   34.80
   3  -1   5  186.68   57.99
   3  -1  -5  279.57   58.79
  -3  -1   5  185.78   34.20
  -3   1  -5  275.67   41.50
  -3  -1   5  259.17   36.00
   3   1   5  171.18   33.60
   3   1   5  189.68   39.00
   3  -1  -5  271.47   52.79
  -3   1  -5  174.08   35.90
  -3  -1   5  159.58   35.00
  -3   1  -5  155.48   32.80
   3  -1  -5  184.78   31.90
  -3  -1   5  218.28   34.50
   3  -1  -5  160.68   34.70
   3   1   5  214.98   58.29
   3   1   5   67.19   62.29
   3  -1  -5  233.38   33.20
   3   1   5  143.19   34.90
  -3   1  -5  129.59   36.90
   3   1   5  194.68   43.20
  -3  -1   5  200.48   35.40
   3   1   5  150.58   45.60
  -3  -1   5  187.18   36.10
  -3   1  -5  156.48   34.70
   4   1  -5   20.60   16.10
   4   1  -5   23.40   19.10
   4   1  -5   39.50   19.60
   4   1  -5   45.20   12.40
  -4  -1  -5    7.40   23.10
  -4  -1  -5   36.40   27.00
  -4   1   5   29.10   31.20
  -4   1   5   40.30   21.60
   4  -1   5  145.99  131.79
   4  -1   5   34.40   11.60
   4  -1   5   52.09   58.59
   4  -1   5   84.99   37.40
  -4   1   5  130.59   27.10
   4  -1   5   44.20   45.60
   4  -1  -5   40.60   13.50
   4   1   5  -29.40   49.80
   4   1   5   59.59   28.80
   4  -1  -5   28.70   18.80
   4  -1  -5   89.59   93.59
  -4  -1   5   34.40   18.40
   4  -1  -5   37.20   10.90
  -4   1  -5   72.09   26.90
  -4   1  -5   27.90   21.30
  -4   1  -5   53.29   25.60
  -4  -1   5   27.50   14.50
   4  -1  -5   27.30   18.00
   5  -1   5   26.10   12.60
  -5   1   5   70.69   31.60
  -5  -1  -5   56.69   27.80
  -5   1   5   28.60   38.90
  -5   1   5    4.70   16.70
  -5  -1  -5   33.20   17.80
   5   1  -5    4.80   56.09
  -5  -1  -5   37.10   22.50
   5   1  -5   16.90   13.90
   5  -1   5   60.09   38.20
  -5   1   5   30.90   22.20
  -5   1  -5   38.30   36.60
  -5  -1   5   70.69   26.90
   5  -1  -5   10.60   37.00
   5  -1  -5   27.80   14.70
  -5  -1   5   55.59   30.80
   5  -1  -5   21.50   13.00
   5   1   5   33.80   13.00
  -5   1  -5   16.20   20.10
  -5   1  -5   42.80   20.70
   5  -1  -5   17.00   42.70
  -5   1  -5   37.80   25.90
  -5  -1   5   64.49   20.60
  -5  -1   5   27.40   23.40
   5   1   5   65.09   50.99
  -6   1   5    6.40   33.10
  -6  -1  -5   -9.10   35.70
  -6   1   5   10.10   25.70
   6  -1   5   -2.30   13.10
   6  -1   5  -21.30   15.90
  -6  -1  -5   40.80   22.40
  -6  -1   5    5.30   28.10
   6  -1  -5   52.69   21.10
  -6   1  -5   12.00   30.30
  -6   1  -5    6.50   34.50
  -6  -1   5  -14.10   27.80
   0  -2   5  283.67   48.40
   0  -2  -5  310.27   47.60
   0   2  -5  317.97   48.20
   0  -2   5  277.07   47.20
   0   2   5  216.38   47.10
   0   2   5  231.18   49.40
   0  -2   5  289.67   47.90
   0   2   5  294.97   47.30
   0  -2  -5  331.27   48.60
   0  -2  -5  267.47   47.20
   0   2  -5  247.58   47.10
   0  -2   5  326.77   48.60
   0   2  -5  297.37   49.90
   0   2  -5  346.77   54.39
   0  -2   5  285.57   51.29
   0  -2  -5  277.27   50.49
   0   2  -5  286.57   50.09
   0   2  -5  297.97   48.30
   0   2   5  303.07   52.79
   0  -2   5  279.17   47.70
   0  -2   5  228.28   50.19
   0  -2  -5  215.98   49.70
   0   2   5  236.48   49.90
   0  -2  -5  224.98   47.10
   0  -2   5  248.68   47.60
   0   2  -5  268.87   48.20
   0  -2  -5  352.36   51.39
  -1  -2  -5 4215.98  629.44
   1   2  -5 3243.88  629.14
  -1  -2  -5 3765.12  629.84
   1  -2   5 3863.91  630.94
  -1   2   5 3742.33  629.34
  -1   2   5 4245.38  631.54
   1  -2   5 4318.57  629.44
   1   2  -5 4006.50  630.84
   1  -2   5 3906.21  629.54
  -1   2   5 3943.31  629.94
   1  -2   5 3843.62  629.34
   1  -2   5 3605.24  629.24
   1  -2   5 3826.52  629.34
  -1   2   5 3646.54  629.34
  -1  -2  -5 2928.11  629.74
  -1  -2  -5 3845.32  630.44
  -1  -2  -5 3495.25  629.64
  -1  -2  -5 3403.26  629.94
  -1   2   5 3023.80  629.24
   1  -2   5 3837.22  629.44
  -1  -2  -5 3668.13  629.44
   1  -2   5 3562.34  630.54
  -1   2   5 4212.28  630.44
   1   2  -5 4017.90  630.14
   1  -2   5 3823.32  629.34
   1   2  -5 3628.04  629.64
  -1   2   5 3417.16  629.34
  -1  -2  -5 3306.57  629.44
   1   2   5 3457.55  629.34
   1  -2  -5 3993.70  629.34
   1  -2  -5 3789.12  629.14
  -1   2  -5 4248.17  629.74
  -1   2  -5 3503.15  631.14
  -1  -2   5 3004.80  629.84
   1   2   5 2756.02  629.14
  -1   2  -5 4078.99  629.74
  -1   2  -5 3867.91  629.44
   1  -2  -5 4042.70  629.44
  -1  -2   5 3840.22  629.24
   1  -2  -5 4191.88  630.74
  -1  -2   5 3491.15  629.94
   1  -2  -5 3648.03  629.24
   1   2   5 3738.93  630.14
  -1  -2   5 3493.55  629.64
   1  -2  -5 3841.32  629.34
   1   2   5 4587.54  629.44
  -1   2  -5 3497.45  630.84
  -1  -2   5 4307.87  630.14
  -1   2  -5 3546.95  629.74
   1   2   5 3360.66  630.24
  -1   2  -5 3956.70  629.24
   1  -2  -5 4290.57  631.14
  -1  -2   5 3332.07  629.34
  -1   2  -5 4234.98  630.34
   1  -2  -5 3791.92  630.74
  -1  -2   5 4045.00  629.64
  -2   2   5  128.49   20.80
   2  -2   5   93.49   20.80
   2  -2   5   74.29   28.80
   2   2  -5   68.29   26.30
   2   2  -5  115.29   21.70
   2   2  -5  201.38   54.09
  -2  -2  -5  119.89   24.40
   2   2  -5   87.39   22.70
  -2  -2  -5  125.49   25.70
  -2   2   5  144.99   32.80
  -2  -2  -5  112.59   20.70
  -2  -2  -5  105.79   25.30
   2   2  -5   82.49   23.80
   2  -2   5  116.39   27.00
   2  -2   5  147.49   35.10
   2  -2   5  118.89   22.40
  -2   2   5  156.78   30.20
  -2  -2  -5   93.09   24.30
   2  -2   5  127.39   25.60
   2   2  -5   72.29   20.40
   2  -2   5  119.99   22.70
   2   2  -5  113.69   34.60
  -2  -2  -5  128.79   29.60
  -2  -2  -5  132.49   28.10
   2  -2  -5  169.08   32.60
   2  -2  -5  115.99   22.90
   2   2   5   43.70   33.60
   2   2   5   95.29   22.40
  -2   2  -5  117.39   23.20
   2   2   5   97.79   23.90
  -2   2  -5   79.29   30.30
  -2   2  -5  120.99   22.80
   2  -2  -5  134.89   20.80
  -2   2  -5  103.79   27.20
  -2   2  -5  114.19   20.50
   2  -2  -5  152.28   32.50
   2   2   5   78.79   31.10
  -2  -2   5  123.69   22.30
  -2  -2   5   53.19   77.69
  -2   2  -5  121.39   27.10
  -2   2  -5  137.79   59.29
   2   2   5  111.09   22.40
   2  -2  -5  108.29   20.60
  -2  -2   5   84.99   32.30
  -2  -2   5   75.59   21.50
  -2  -2   5  120.19   24.20
  -3   2   5  541.85   71.09
   3  -2   5  435.06   71.69
   3  -2   5  419.56   69.59
  -3  -2  -5  329.97   72.09
   3   2  -5  273.87   71.19
  -3  -2  -5  395.86   70.49
   3   2  -5  323.47   72.29
   3  -2   5  441.76   93.09
   3  -2   5  372.36   70.29
  -3  -2  -5  399.26   72.89
   3  -2   5  497.05   71.79
  -3  -2  -5  392.26   71.69
  -3  -2  -5  306.37   72.39
   3  -2   5  406.16   74.09
   3   2  -5  293.57   91.19
   3   2  -5  330.17   69.69
  -3  -2  -5  362.46   74.89
  -3   2   5  427.46   69.89
   3  -2   5  491.95   79.69
  -3   2   5  469.95   96.39
   3   2  -5  321.87   77.19
  -3  -2  -5  435.96   74.89
  -3  -2   5  456.75   73.09
   3  -2  -5  567.94   84.69
  -3  -2   5  464.35   72.09
  -3   2  -5  427.56   72.99
   3   2   5  421.56   72.59
  -3  -2   5  397.66   71.49
   3  -2  -5  471.45   70.49
   3  -2  -5  502.15   69.49
  -3   2  -5  445.26   71.79
  -3   2  -5  514.55  100.29
   3   2   5  246.88   83.69
   3  -2  -5  547.05   82.39
   3  -2  -5  495.25   70.19
  -3   2  -5  379.56   71.09
  -3   2  -5  392.76   70.19
   3   2   5  362.86   76.49
  -3  -2   5  488.05   71.09
   3  -2  -5  433.46   70.99
  -3  -2   5  417.16   70.49
  -3  -2   5  271.27   70.89
   3   2   5  353.76   70.69
  -4   2   5   56.29   28.10
  -4  -2  -5   59.99   27.80
  -4  -2  -5   44.70   38.80
   4  -2   5   85.09   49.00
  -4   2   5  113.99   26.20
  -4  -2  -5   71.99   25.90
   4   2  -5   57.99   16.00
   4  -2   5  115.29   35.90
  -4   2   5   45.50   20.00
   4   2  -5   20.10   22.40
   4  -2   5   55.69   35.90
   4  -2  -5   40.70   21.10
   4  -2  -5   42.10   41.70
   4   2   5   90.99   70.39
   4  -2  -5   56.89   20.70
  -4  -2   5   38.10   20.50
  -4  -2   5   39.30   27.80
  -4   2  -5   56.59   25.30
  -4  -2   5   30.70   34.30
  -4   2  -5   62.09   16.90
   4   2   5   73.89   29.90
   4   2   5   55.19   17.90
   5   2  -5   26.10   19.30
  -5  -2  -5    2.10   20.70
   5  -2   5   50.39   11.00
  -5   2   5   30.10   17.00
  -5  -2  -5   25.20   28.50
  -5   2   5   40.40   24.80
  -5  -2  -5   -7.50   22.30
   5   2  -5   62.19   41.90
   5  -2   5  -83.59   40.00
  -5   2   5   15.70   26.60
  -5  -2   5   20.30   20.10
   5  -2  -5   32.30   11.50
   5   2   5   20.90   14.50
  -5   2  -5   51.79   26.10
   5  -2  -5   21.40   13.80
  -5  -2   5   43.50   28.40
  -5   2  -5   35.60   24.60
  -5  -2   5   43.90   27.00
   5  -2  -5   24.70   27.80
  -5  -2   5  -13.60   21.00
  -5   2  -5  102.79   38.40
  -6   2   5    3.90   29.30
  -6  -2  -5  -11.60   30.50
   6  -2   5   44.10   13.00
   6  -2  -5   33.60   20.80
  -6   2  -5   19.00   34.00
  -6  -2   5  -18.10   28.40
   0   3  -5   26.10   10.20
   0  -3  -5   64.29   27.60
   0   3   5    8.00   14.30
   0  -3   5   16.40   21.40
   0  -3  -5   -6.40   18.20
   0  -3   5   15.00    9.80
   0   3   5   17.00    8.10
   0  -3  -5   -2.80    7.20
   0  -3   5  -50.09   23.10
   0  -3   5   12.70    8.80
   0   3  -5   17.70   10.40
   0   3  -5   28.00   28.30
   0  -3   5   11.20    6.30
   0   3   5    3.10    6.80
   0  -3   5   -0.90    9.10
   0  -3  -5   -0.50   10.10
   0   3  -5   25.90   19.00
   0  -3   5    6.30   12.50
   0  -3  -5    3.50    6.00
   0   3   5   17.00    6.70
   0  -3  -5   24.60    9.60
   0   3  -5   21.80   13.50
   0  -3  -5   11.90   16.50
   0  -3  -5   18.50    7.80
   0  -3   5    7.60    7.00
   0   3   5  -16.70   14.60
   0  -3   5    8.10   10.60
   0   3  -5   -9.90   13.30
   0   3   5   -1.30   16.90
   0  -3   5   -7.20   11.10
   0  -3  -5    5.80   12.30
   0  -3  -5    3.10   13.00
   1  -3   5  475.25   82.39
   1  -3   5  528.75   82.19
  -1  -3  -5  400.36   82.29
   1   3  -5  391.26   90.09
  -1  -3  -5  504.35   82.19
  -1   3   5  525.55   82.49
  -1  -3  -5  366.36   92.49
   1  -3   5  519.05   82.49
   1   3  -5  444.96   82.89
  -1  -3  -5  375.36   84.69
   1  -3   5  465.85   82.49
  -1   3   5  582.64   83.39
   1  -3   5  367.06   84.39
   1   3  -5  530.35   82.79
  -1   3   5  587.94   82.49
   1   3  -5  453.25   82.09
  -1  -3  -5  547.35   83.59
  -1  -3  -5  564.64   84.59
  -1   3   5  550.14   91.19
   1  -3   5  526.15   82.29
   1  -3   5  535.85   82.59
  -1  -3  -5  504.85   82.89
  -1  -3  -5  455.35   83.69
   1   3  -5  481.65   84.79
   1  -3   5  452.35   87.49
  -1  -3  -5  491.55   83.59
  -1   3   5  575.64   84.99
  -1  -3   5  383.76   82.09
   1  -3  -5  542.35   82.29
  -1   3  -5  350.76   83.19
   1   3   5  391.26   82.69
  -1   3  -5  559.94   84.99
  -1   3  -5  371.56   90.69
  -1  -3   5  374.16   82.09
  -1   3  -5  467.65   84.19
  -1  -3   5  555.34   84.09
  -1  -3   5  410.76   83.29
  -1  -3   5  391.56   86.29
   1  -3  -5  535.75   85.49
   1  -3  -5  472.55   82.69
   1   3   5  432.46   84.39
  -1   3  -5  581.64   82.19
   1  -3  -5  484.45   82.29
   1   3   5  426.76   82.69
  -1   3  -5  544.75   83.29
   1   3   5  386.66   82.49
   1  -3  -5  550.94   82.19
   1   3   5  435.36   89.59
  -1   3  -5  532.95   83.19
  -1   3  -5  545.55   82.79
   1  -3  -5  611.54   83.69
   1  -3  -5  538.85   85.59
  -1  -3   5  544.15   83.29
  -1  -3   5  465.65   82.59
  -2   3   5  256.47   37.30
  -2   3   5  296.37   44.80
  -2  -3  -5  187.98   41.00
   2  -3   5  186.58   50.69
  -2  -3  -5  145.59   43.70
   2  -3   5  201.28   36.60
  -2  -3  -5  228.38   39.30
   2  -3   5  185.68   36.60
  -2  -3  -5  222.08   40.80
  -2  -3  -5  137.59   41.50
  -2  -3  -5  238.08   39.60
   2  -3   5  197.18   37.60
  -2  -3  -5  200.48   43.50
   2  -3   5  242.18   41.00
   2   3  -5  236.48   37.60
   2  -3   5  188.08   38.80
  -2  -3  -5  229.78   37.20
   2   3  -5  115.29   40.30
  -2   3   5  241.38   37.20
   2   3  -5  147.99   59.79
  -2  -3  -5  187.68   38.20
  -2   3   5  266.77   48.50
   2  -3   5  158.18   40.60
  -2  -3   5  142.09   58.89
   2   3   5  201.78   39.80
   2   3   5  220.28   42.70
  -2   3  -5  262.07   38.60
   2   3   5  137.39   38.70
   2  -3  -5  258.87   46.80
   2   3   5  151.18   44.90
  -2  -3   5  211.48   37.80
  -2  -3   5  211.78   38.70
  -2  -3   5  210.48   43.00
  -2   3  -5  220.48   47.00
  -2  -3   5  116.29   41.40
   2  -3  -5  238.58   37.10
  -2   3  -5  220.88   41.50
   2  -3  -5  289.07   47.50
   2  -3  -5  240.18   38.80
   2  -3  -5  236.28   36.40
  -2  -3   5  240.28   40.60
  -2   3  -5  204.38   37.90
  -2   3  -5  233.38   37.90
  -2   3  -5  224.68   43.10
   2  -3  -5  242.08   37.70
  -2  -3   5  173.18   40.00
  -2   3  -5  238.48   40.10
  -2  -3   5  211.28   36.90
  -2   3  -5  152.98   42.70
  -3   3   5  198.38   35.80
   3  -3   5  122.39   32.00
   3   3  -5   77.99   24.40
  -3   3   5  180.58   29.30
  -3  -3  -5  140.69   36.80
   3  -3   5  142.89   25.30
  -3  -3  -5   91.29   27.30
  -3  -3  -5  107.79   28.80
   3  -3   5  123.29   23.30
  -3  -3  -5  137.69   37.20
  -3  -3  -5  116.79   24.30
  -3   3   5  136.69   25.10
  -3   3   5  150.68   24.10
  -3  -3  -5   91.99   29.80
   3   3  -5  -18.60   63.59
   3   3  -5  104.49   32.40
   3  -3   5  127.79   33.50
   3  -3   5   23.40   65.49
  -3   3   5  203.08   66.19
   3  -3   5   91.29   62.39
   3  -3   5  150.08   29.70
  -3  -3  -5   88.69   28.70
   3  -3   5  120.39   29.20
  -3  -3   5  124.09   30.10
   3  -3  -5  180.58   31.00
  -3  -3   5  144.39   28.60
   3  -3  -5  113.99   25.60
   3   3   5   64.99   38.60
   3   3   5  100.19   28.20
  -3   3  -5  163.48   32.50
  -3   3  -5  180.68   28.50
   3   3   5  101.39   27.60
  -3  -3   5   98.89   45.80
   3  -3  -5  181.68   47.90
   3  -3  -5   94.99   50.09
  -3  -3   5  144.99   26.10
  -3  -3   5  132.09   27.40
  -3   3  -5  133.99   26.70
  -3   3  -5  104.69   24.40
   3  -3  -5  127.89   22.90
  -3  -3   5  144.19   26.60
  -3  -3   5   76.29   26.60
  -3   3  -5  126.19   73.29
   3  -3  -5  155.98   24.30
  -4  -3  -5  162.08   48.30
  -4  -3  -5  203.88   56.09
  -4  -3  -5  209.08   78.59
  -4  -3  -5  155.48   50.09
  -4   3   5  291.77   46.10
   4  -3   5  359.36   56.69
  -4  -3  -5  252.37   55.39
   4  -3   5  286.27   45.10
   4   3  -5  181.68   54.19
  -4   3   5  329.47   49.40
   4  -3   5  333.27   56.09
   4  -3   5  201.88   70.19
   4   3   5  230.28   59.69
  -4  -3   5  201.68   52.99
   4  -3  -5  256.27   49.50
  -4   3  -5  218.08   44.90
  -4   3  -5  292.77   49.30
   4  -3  -5  218.28   65.29
   4  -3  -5  310.67   49.20
   4  -3  -5  283.27   44.40
   4  -3  -5  304.97   46.20
  -4  -3   5  247.88   47.60
  -4  -3   5  156.68   48.00
  -4  -3   5  271.97   53.69
  -4   3  -5  291.17   52.09
  -4  -3   5  224.98   49.80
  -4   3  -5  198.58   56.49
   5   3  -5   25.50   29.30
  -5  -3  -5    7.20   35.80
   5  -3   5   20.10   10.20
  -5  -3  -5   25.50   29.60
  -5  -3  -5    9.50   17.10
  -5   3   5  -41.70   28.30
  -5   3   5   29.90   21.40
  -5  -3   5   19.40   22.00
   5  -3  -5   14.80   12.20
  -5   3  -5   23.30   28.80
  -5   3  -5    1.20   30.00
  -5  -3   5    0.40   20.90
   5  -3  -5    6.10   28.20
  -5   3  -5   20.10   19.20
  -5  -3   5   24.00   19.70
   5   3   5   -4.00   17.80
  -5  -3   5   42.80   27.00
   5  -3  -5   17.90   15.40
   0   4   5   20.90    9.60
   0  -4   5   25.40   10.80
   0   4   5   32.10   17.60
   0  -4   5   28.00    9.60
   0  -4  -5   21.50   12.20
   0  -4  -5   44.60    9.00
   0   4  -5   47.70   25.30
   0  -4   5   40.10   13.90
   0   4   5   26.80    8.80
   0   4  -5   49.00   15.50
   0  -4   5   35.90   13.80
   0  -4  -5   31.50   12.60
   0  -4  -5   38.90   20.90
   0   4  -5   65.59   47.30
   0  -4   5   53.49   34.80
   0   4   5   39.70   11.60
   0  -4   5   32.30   12.60
   0   4  -5   58.29   17.50
   0   4  -5   16.40   16.20
   0   4   5   27.60   23.70
   0  -4   5   18.70   17.00
   0  -4  -5   32.30   17.00
   0   4  -5   31.90   11.90
   0  -4  -5   10.20   15.40
   0  -4   5   44.70    8.60
   0  -4   5   18.30   10.50
   0  -4  -5   47.30   11.00
   0   4   5   91.79   52.09
   0  -4  -5   43.50   15.90
   0   4   5   42.30   16.80
   0  -4  -5   73.39   15.20
  -1  -4  -5  648.64  119.39
   1   4  -5  449.46  129.39
  -1   4   5  751.62  134.69
  -1   4   5  792.82  122.89
   1  -4   5  760.42  119.49
   1  -4   5  595.54  119.79
  -1  -4  -5  716.93  120.29
   1  -4   5  863.61  120.39
   1  -4   5  664.43  119.59
   1  -4   5  702.53  120.99
  -1  -4  -5  470.55  121.99
  -1   4   5  799.12  119.89
   1  -4   5  673.83  119.49
   1  -4   5  678.93  119.49
   1   4  -5  692.53  121.69
  -1  -4  -5  575.04  120.59
  -1  -4  -5  695.33  120.29
  -1  -4  -5  668.13  119.69
  -1  -4  -5  810.02  125.99
   1  -4   5  671.63  120.19
   1  -4   5  760.62  119.29
   1  -4   5  599.94  123.69
   1  -4   5  757.12  119.59
   1  -4  -5  810.82  124.29
  -1   4  -5  742.33  121.59
   1  -4  -5  786.72  119.29
   1  -4  -5  780.32  120.09
   1   4   5  655.43  121.49
   1   4   5  658.43  138.79
   1  -4  -5  846.82  119.59
  -1   4  -5  700.83  120.39
  -1   4  -5  662.73  120.29
  -1  -4   5  588.14  119.09
  -1   4  -5  728.73  119.19
   1  -4  -5  764.32  119.59
  -1  -4   5  764.32  120.79
   1  -4  -5  719.63  119.79
   1   4   5  604.14  119.69
  -1  -4   5  663.73  119.29
  -1  -4   5  772.42  119.59
   1   4   5  587.04  119.39
   1  -4  -5  847.52  122.59
   1  -4  -5  842.62  123.79
  -1   4  -5  772.12  120.39
  -2   4   5 1199.68  174.88
  -2   4   5 1258.47  174.98
  -2  -4  -5  893.21  176.08
   2   4  -5  681.43  182.38
   2   4  -5  789.82  174.78
   2  -4   5 1136.79  175.18
  -2  -4  -5  912.51  175.98
  -2  -4  -5  799.32  176.58
  -2  -4  -5 1030.40  176.18
  -2   4   5 1282.57  175.78
  -2  -4  -5 1014.80  175.58
   2  -4   5  942.01  182.38
  -2  -4  -5 1173.68  177.08
   2  -4   5 1044.30  174.58
  -2  -4  -5  991.90  174.88
  -2  -4  -5 1116.29  174.78
   2  -4   5  981.50  174.98
  -2  -4  -5  811.82  176.58
  -2   4   5 1231.78  179.98
   2  -4   5 1129.59  174.68
   2   4  -5  857.21  175.68
   2  -4   5 1068.09  176.38
   2  -4   5  959.70  175.18
  -2   4  -5 1138.39  176.58
  -2   4  -5 1082.89  177.28
   2  -4  -5 1236.08  175.18
  -2  -4   5  868.71  176.08
   2  -4  -5 1128.19  174.48
  -2   4  -5 1167.48  176.48
   2  -4  -5 1187.38  174.88
  -2   4  -5 1257.57  179.88
  -2  -4   5 1093.39  175.18
  -2  -4   5  987.50  176.68
  -2  -4   5 1013.90  174.78
   2  -4  -5 1195.08  180.38
   2   4   5  898.91  175.88
   2   4   5  762.42  174.98
  -2  -4   5  983.20  175.28
   2  -4  -5 1237.08  174.88
  -2   4  -5 1044.50  175.28
   2  -4  -5 1240.28  175.38
  -2   4  -5 1051.59  176.18
  -2   4  -5 1226.68  174.98
   2   4   5  815.62  176.48
  -2  -4   5  796.32  180.38
  -2  -4   5  900.71  175.58
  -2   4  -5 1151.18  175.68
   2  -4  -5 1224.58  180.88
   2   4   5  780.82  176.78
   3  -4   5  120.59   28.80
   3  -4   5   78.59   25.50
  -3   4   5  120.49   21.10
  -3  -4  -5   65.79   34.00
  -3  -4  -5    8.80   35.30
  -3   4   5  163.28   28.80
  -3  -4  -5   49.20   25.20
  -3  -4  -5  121.49   28.90
  -3   4   5  128.29   22.00
  -3   4   5  137.79   34.50
   3  -4   5   59.69   81.89
  -3  -4  -5   63.59   25.80
   3   4  -5   90.09   26.70
   3  -4   5   86.29   22.60
  -3  -4  -5   98.59   21.50
  -3  -4  -5   58.89   25.40
  -3  -4  -5  145.29   35.20
   3  -4   5  135.19   34.90
   3  -4   5   98.19   20.30
  -3  -4  -5  120.59   37.10
  -3   4   5  200.68   81.99
   3   4  -5  152.38   88.09
   3  -4   5  132.79   26.50
  -3  -4   5   86.59   22.10
   3  -4  -5  109.79   31.30
   3   4   5  141.19   33.60
   3  -4  -5  236.08   67.89
  -3   4  -5  130.29   31.50
  -3   4  -5  139.89   24.30
  -3   4  -5   68.29   84.29
   3  -4  -5  103.99   19.80
   3  -4  -5  131.79   26.30
   3  -4  -5  130.29   25.10
  -3  -4   5   38.20   27.00
   3  -4  -5  116.89   24.00
  -3  -4   5   79.99   26.40
   3  -4  -5  125.09   20.40
  -3   4  -5   81.69   21.20
   3  -4  -5  245.38   60.39
  -3  -4   5  102.19   23.00
  -3  -4   5   58.39   25.50
  -3  -4   5   68.99   41.60
  -3  -4   5  100.99   25.00
  -4  -4  -5  239.68   59.29
  -4  -4  -5  192.18   59.89
  -4  -4  -5  311.27   67.49
  -4  -4  -5  281.27   59.09
   4   4  -5  191.58   61.89
   4  -4   5  388.76   61.89
  -4  -4  -5  361.36   69.59
   4  -4   5  321.17   53.99
   4  -4   5  248.28   77.79
  -4  -4   5  354.26   57.09
   4  -4  -5  328.57   61.69
   4  -4  -5  357.46   83.09
  -4   4  -5  326.17   54.49
  -4  -4   5  245.78   58.09
  -4   4  -5  387.16   60.79
  -4   4  -5  362.76   64.19
  -4  -4   5  308.67   56.89
  -4  -4   5  317.97   59.29
   4  -4  -5  368.26   57.19
  -4  -4   5  262.17   61.69
  -5  -4  -5   16.40   42.60
  -5  -4  -5   11.60   30.90
  -5  -4  -5   44.30   26.90
   5  -4   5   71.49   15.00
  -5  -4  -5   26.40   19.40
   5  -4   5   34.20   16.10
  -5  -4   5   50.09   28.40
  -5   4  -5   86.29   40.90
   5  -4  -5   70.49   16.70
   5  -4  -5   78.19   15.90
   5  -4  -5    8.50   34.70
  -5  -4   5   22.80   24.50
  -5   4  -5   41.70   22.30
  -5  -4   5   45.50   34.50
  -5  -4   5   20.20   20.40
   0  -5  -5  160.68   34.90
   0   5  -5  192.68   38.60
   0   5  -5  144.79   36.90
   0  -5   5  200.88   34.20
   0   5   5  191.68   39.20
   0  -5  -5  184.38   37.80
   0  -5   5  204.98   36.30
   0   5   5  186.48   59.79
   0   5   5  171.28   32.70
   0   5   5  151.98   33.30
   0  -5  -5  192.08   36.10
   0  -5  -5  217.68   32.70
   0  -5   5  180.18   34.00
   0  -5  -5  182.58   32.40
   0  -5  -5  160.98   40.60
   0   5  -5  192.88   36.20
   0  -5  -5  188.38   35.40
   0  -5   5  182.68   32.70
   0   5   5  233.88   40.20
   0  -5   5  195.28   32.70
   0  -5   5  187.18   32.40
   0  -5   5  197.48   33.70
   0   5  -5  117.79   38.90
   0  -5   5   92.09   51.59
   0   5  -5  210.38   34.20
  -1  -5  -5  153.58   31.20
  -1  -5  -5  138.89   40.70
  -1  -5  -5  117.69   32.30
   1  -5   5  157.88   33.00
   1  -5   5  118.79   48.90
  -1   5   5  122.69   35.20
  -1   5   5  152.78   28.90
   1   5  -5  102.39   32.80
   1  -5   5  146.79   31.00
   1  -5   5  152.78   29.00
   1   5  -5   93.79   29.20
   1  -5   5  164.88   27.20
   1  -5   5  147.89   30.40
   1  -5   5  160.98   27.30
  -1  -5  -5  179.38   27.80
  -1   5   5  155.18   27.40
   1   5  -5  139.39   29.80
  -1   5   5  172.58   27.60
   1  -5   5  168.38   29.10
  -1  -5  -5  124.19   33.40
  -1  -5  -5  170.58   26.90
   1   5  -5  101.99   35.10
   1  -5   5  185.38   30.60
   1   5  -5   38.10   73.39
   1  -5   5  112.49   32.60
   1  -5  -5  161.48   29.00
   1   5   5  157.38   38.50
   1   5   5   92.49   28.90
   1  -5  -5  157.88   26.60
   1  -5  -5  133.89   30.70
   1  -5  -5  187.98   29.60
   1  -5  -5  143.19   34.20
  -1  -5   5  152.08   34.40
   1   5   5  116.29   28.30
  -1  -5   5  120.19   29.50
  -1  -5   5  133.99   27.10
  -1   5  -5  184.08   31.10
  -1   5  -5  153.38   28.60
   1  -5  -5  169.98   36.80
  -1  -5   5  167.48   31.40
  -1  -5   5  171.08   27.20
   1   5   5  162.58   39.50
   1   5   5  183.98   82.89
   1  -5  -5  136.49   27.90
  -1  -5   5  151.18   27.90
   1  -5  -5  155.48   29.70
  -1   5  -5  202.18   38.20
  -1   5  -5  185.58   32.40
  -1  -5   5  147.89   29.50
   1  -5  -5  188.48   38.40
  -1   5  -5  105.69   29.30
   1  -5  -5  210.08   43.30
   2  -5   5  696.93  117.59
   2   5  -5  571.14  118.89
   2  -5   5  661.93  118.59
  -2  -5  -5  607.84  120.39
   2  -5   5  710.53  117.69
  -2  -5  -5  641.34  117.59
  -2  -5  -5  600.64  119.79
   2  -5   5  659.93  118.39
   2   5  -5  603.04  120.09
  -2   5   5  848.52  117.99
   2   5  -5  645.44  118.09
  -2  -5  -5  575.74  117.69
   2  -5   5  709.63  122.69
   2  -5   5  714.33  118.09
  -2   5   5  833.52  117.99
  -2  -5  -5  724.23  120.99
   2  -5   5  586.04  118.49
  -2   5   5  753.82  127.79
  -2  -5  -5  650.13  119.09
   2  -5   5  654.53  134.99
  -2  -5   5  627.84  118.49
   2   5   5  512.65  120.59
   2  -5  -5  809.42  119.09
  -2  -5   5  589.64  119.89
  -2   5  -5  863.81  121.19
   2   5   5  620.64  121.79
  -2   5  -5  807.22  118.39
  -2   5  -5  724.83  118.49
  -2  -5   5  703.23  117.99
  -2   5  -5  673.03  118.39
  -2   5  -5  762.42  119.59
   2  -5  -5  897.71  130.49
   2  -5  -5  839.92  118.49
  -2  -5   5  661.93  117.89
  -2   5  -5  796.82  125.69
  -2   5  -5  695.93  119.29
  -2  -5   5  510.65  119.39
   2   5   5  565.94  118.39
   2  -5  -5  680.93  120.09
   2  -5  -5  775.92  117.69
   2  -5  -5  736.83  117.79
   2  -5  -5  916.71  130.59
   2  -5  -5  793.22  118.09
   2  -5  -5  781.62  117.69
  -3  -5  -5   -8.40   17.80
  -3  -5  -5   56.09   36.90
  -3  -5  -5    0.60   24.70
   3  -5   5    9.40    8.90
  -3   5   5   22.70   12.40
  -3  -5  -5   19.70   12.60
   3  -5   5   15.00   24.70
   3   5  -5   62.89  125.79
  -3   5   5   23.10   99.19
  -3  -5  -5   26.90   39.70
  -3  -5  -5  -36.10   20.00
   3  -5   5   27.10   22.10
  -3  -5  -5  -32.20   24.50
   3   5  -5   -7.80   18.40
   3  -5   5   27.90   20.50
  -3   5   5   17.40   59.49
   3  -5   5   16.50   16.00
   3  -5   5  108.59  112.69
  -3   5   5   20.40   11.40
  -3  -5  -5   -5.50   31.70
   3  -5   5    8.20   17.80
   3  -5   5   30.20   39.20
   3  -5  -5   33.20   16.00
  -3  -5   5   20.10   21.30
  -3  -5   5    1.80   12.50
  -3  -5   5   37.10   12.90
   3  -5  -5    4.80   15.10
  -3   5  -5   26.80   12.10
  -3  -5   5    4.50   22.70
  -3  -5   5  -66.09   36.70
   3  -5  -5   54.29   66.29
   3  -5  -5   26.90   10.70
  -3   5  -5   18.90   16.10
  -3   5  -5  -40.10  113.09
   3  -5  -5    9.30   10.40
   3  -5  -5   26.30   28.70
  -3  -5   5  -12.40   17.00
   3  -5  -5   32.90   16.50
  -4  -5  -5  137.79   58.39
  -4  -5  -5  139.39   39.60
   4  -5   5   70.19   46.00
  -4  -5  -5  124.19   44.30
   4  -5   5  212.98   51.89
  -4  -5  -5  139.59   43.40
   4  -5   5  216.08   55.79
  -4  -5  -5  147.99   42.70
   4  -5   5  246.78   59.99
  -4  -5  -5  263.97   59.29
   4  -5   5  229.38   37.60
  -4  -5   5  109.59   42.80
   4  -5  -5  272.27   42.20
   4  -5  -5  291.27   46.70
  -4  -5   5  200.08   40.20
  -4  -5   5  255.57   42.90
  -4  -5   5  175.68   42.00
  -4  -5   5  173.08   48.60
  -4   5  -5  211.88   46.80
   4  -5  -5  289.47   38.50
   4  -5  -5  305.77   47.80
  -4   5  -5  193.08   38.70
   4  -5  -5  285.87   38.30
  -5  -5  -5  -51.49   46.20
   5  -5   5   32.70   16.00
  -5  -5  -5   -5.80   23.90
  -5  -5  -5   -7.20   39.50
  -5   5  -5    3.20   24.80
  -5  -5   5   13.20   39.10
   5  -5  -5   78.69   34.60
  -5   5  -5   22.00   40.40
  -5  -5   5    8.30   21.20
  -5  -5   5   30.80   51.39
  -5  -5   5  -42.90   26.60
   5  -5  -5   20.40   16.60
   0  -6   5 1026.00  155.98
   0   6  -5  866.71  157.58
   0  -6  -5 1010.30  157.88
   0   6  -5  880.11  159.08
   0  -6  -5  977.80  157.28
   0   6  -5  832.92  159.28
   0  -6   5 1008.00  156.18
   0  -6  -5  892.01  157.58
   0  -6  -5  807.22  155.68
   0  -6   5 1094.59  156.48
   0  -6   5  906.21  156.28
   0   6   5 1039.10  160.28
   0  -6  -5  875.31  166.68
   0  -6  -5  993.00  156.08
   0  -6  -5  978.70  158.08
   0   6  -5  643.94  157.18
   0   6   5  682.73  157.38
   0  -6   5 1058.39  156.48
   0   6   5  918.61  156.38
   0  -6   5  663.33  166.68
   0   6  -5 1007.10  156.48
   0  -6  -5  997.90  157.68
   0  -6   5 1116.59  158.28
   0   6   5  842.02  155.98
   1   6  -5  128.19   32.50
  -1  -6  -5  111.49   29.70
   1  -6   5  190.18   34.90
   1  -6   5  172.38   26.00
  -1  -6  -5  164.18   27.00
  -1  -6  -5  162.78   34.80
   1  -6   5  121.39   28.20
  -1   6   5  162.18   40.70
  -1  -6  -5  102.99   35.50
   1   6  -5   54.39   38.30
   1  -6   5  159.88   31.60
   1   6  -5   71.89   36.30
  -1  -6  -5  128.99   25.50
  -1   6   5  138.19   28.60
   1   6  -5  119.19   28.30
   1  -6   5  169.48   36.60
   1  -6   5   21.50   59.29
  -1  -6  -5  164.08   32.70
   1  -6   5  141.09   25.70
   1  -6   5  130.79   28.90
  -1   6   5  137.49   25.80
   1  -6   5  131.99   31.90
  -1  -6  -5  161.68   30.70
  -1   6   5  164.98   26.50
  -1  -6   5  169.48   26.40
   1  -6  -5  142.39   27.30
  -1  -6   5  137.39   26.30
   1   6   5  142.79   29.80
  -1  -6   5  160.78   27.20
  -1   6  -5   78.19   30.70
   1   6   5  130.99   27.10
   1  -6  -5  164.88   50.29
   1  -6  -5  134.19   30.70
  -1   6  -5  187.48   33.60
  -1  -6   5  143.69   33.90
   1  -6  -5  149.69   25.20
   1  -6  -5  146.79   35.50
  -1   6  -5   96.89   39.40
   1  -6  -5  133.09   44.70
  -1  -6   5  150.88   28.00
   1   6   5  186.08   44.70
  -1  -6   5   94.49   25.40
  -1   6  -5  136.19   27.40
   1  -6  -5  174.58   31.20
   1  -6  -5  129.79   29.00
  -1   6  -5  171.98   31.10
   2  -6   5   28.20   20.80
  -2  -6  -5   13.40    9.70
   2  -6   5   22.10   88.69
   2  -6   5   20.60   14.40
  -2  -6  -5   42.10   30.90
   2  -6   5   66.19   13.20
   2  -6   5   35.00   12.30
   2  -6   5   57.89   18.40
  -2   6   5   26.00   13.80
   2   6  -5   30.20   25.60
   2   6  -5   30.20   23.40
   2   6  -5    2.10   30.10
   2   6  -5   38.30   12.90
   2  -6   5   53.89   21.30
  -2   6   5   10.70   16.50
   2  -6   5   32.50   16.50
  -2  -6  -5    5.80   27.50
  -2   6   5   13.80   53.49
  -2  -6  -5   31.30   12.90
  -2  -6  -5   30.20   18.80
   2  -6   5   51.09   38.50
  -2  -6  -5    3.60   24.40
  -2   6   5   80.49   41.90
  -2   6   5   40.60   11.00
  -2  -6  -5   58.19   27.70
   2  -6  -5   11.20   33.80
   2   6   5    4.10   26.50
  -2  -6   5   35.50   12.00
  -2   6  -5   20.50   14.50
   2  -6  -5    6.60   20.80
   2  -6  -5   52.39   12.10
  -2  -6   5   41.60   16.40
  -2   6  -5   28.00   21.00
  -2   6  -5   18.50   55.69
  -2  -6   5   48.60   45.50
  -2  -6   5   17.80   13.70
  -2   6  -5   34.20   16.90
   2  -6  -5   31.40   12.80
   2   6   5   41.20   16.70
   2  -6  -5   25.10   23.00
   2  -6  -5   49.50   16.00
  -2  -6   5    9.60   26.20
   2  -6  -5   23.30   18.00
  -2   6  -5   23.60   17.60
   2  -6  -5   86.29   60.79
  -2  -6   5   17.20   25.70
  -2   6  -5   44.30   21.00
   2  -6  -5    6.40   69.89
  -2   6  -5   55.79   34.40
   3  -6   5   26.00   21.70
  -3  -6  -5   -8.80   25.40
   3   6  -5   63.19   36.90
   3  -6   5   50.19   58.79
  -3  -6  -5   29.90   17.10
  -3  -6  -5  -53.19   56.39
   3  -6   5    8.80   20.70
  -3  -6  -5   31.20   30.50
   3   6  -5   62.19   22.30
   3  -6   5   18.00   15.80
   3  -6   5   80.59   33.60
  -3  -6  -5   35.30   40.90
  -3   6   5    8.50   17.00
  -3  -6   5   -6.60   22.90
   3  -6  -5   28.20   19.00
   3  -6  -5   35.60   22.60
  -3  -6   5   17.30   15.10
  -3  -6   5  -30.50   17.70
   3  -6  -5  -23.30   50.19
  -3   6  -5   -3.60   14.90
  -3  -6   5  -49.50   27.30
   3  -6  -5   40.80   12.10
  -3   6  -5    5.40   22.10
  -4  -6  -5   10.10   17.30
   4  -6   5   49.30   16.90
  -4  -6  -5   22.20   26.30
  -4   6   5  106.99   28.60
   4  -6   5   36.40   43.00
  -4  -6  -5   72.89   49.70
  -4  -6  -5   36.50   32.70
   4  -6   5   39.60   15.70
   4  -6   5   74.39   31.40
  -4  -6  -5   30.80   30.30
   4  -6   5    8.60   28.80
   4  -6   5  183.18   60.49
  -4  -6   5   56.79   19.70
   4  -6  -5  122.79   33.30
   4  -6  -5   99.29   25.40
  -4  -6   5   32.60   21.80
   4  -6  -5   63.59   33.80
   4  -6  -5  114.39   20.50
  -4   6  -5   46.00   23.80
  -4   6  -5   39.70   16.50
  -4  -6   5   -4.70   30.70
  -4  -6   5  -37.30   31.80
   4  -6  -5   87.69   17.30
  -4  -6   5   27.20   23.70
   5  -6   5    5.00   20.60
  -5  -6  -5  -81.59   46.10
  -5  -6  -5   47.00   40.50
  -5   6   5   17.20   19.50
   5  -6   5    4.40   13.40
  -5  -6  -5    5.30   24.10
  -5   6  -5  -13.00   39.80
  -5  -6   5  -25.30   29.30
  -5   6  -5   17.40   40.60
  -5  -6   5   36.80   48.80
   5  -6  -5  -18.40   15.20
   5  -6  -5   11.30   27.30
  -5  -6   5   20.50   25.10
   0  -7  -5   99.79   20.70
   0   7  -5    7.20   29.70
   0  -7   5  107.79   20.60
   0   7  -5   59.09   41.00
   0  -7   5   94.79   21.70
   0  -7  -5   91.49   31.00
   0  -7  -5  101.19   29.80
   0   7  -5  124.29   41.30
   0   7   5  132.99   22.80
   0   7  -5   71.89   21.70
   0   7   5  148.29   21.30
   0   7  -5  102.39   31.80
   0  -7   5  127.49   29.20
   0   7   5   37.30   41.70
   0  -7  -5  115.09   27.50
   0  -7   5  111.99   20.80
   0  -7   5  102.49   22.90
   0   7   5   92.29   32.90
   1  -7   5  234.08   43.80
  -1   7   5  170.78   30.80
  -1   7   5  174.38   33.40
   1  -7   5  180.68   33.40
   1  -7   5  226.28  110.69
  -1  -7  -5  141.79   41.00
   1   7  -5  175.38   32.90
  -1  -7  -5  135.79   35.10
  -1   7   5  189.88   30.60
   1   7  -5  120.39   55.59
   1  -7   5  118.19   45.40
  -1  -7  -5  148.39   29.60
   1  -7   5  177.78   30.00
   1  -7   5  182.68   34.60
  -1  -7  -5  107.99   36.90
  -1   7   5  178.88   46.40
   1   7  -5  169.28   40.70
  -1   7   5   89.69   50.89
  -1  -7  -5  180.08   39.60
   1  -7   5  177.48   29.90
   1  -7   5  158.98   36.00
  -1  -7  -5  160.48   33.10
  -1  -7   5  172.58   32.60
   1   7   5   84.49   51.59
   1   7   5  128.59   32.40
  -1   7  -5  163.58   41.90
  -1   7  -5  300.37   62.69
  -1  -7   5  120.99   30.70
  -1  -7   5  197.68   40.20
  -1  -7   5  139.09   30.60
  -1   7  -5  160.48   35.80
   1  -7  -5  132.89   32.70
   1  -7  -5  191.78   29.30
   1  -7  -5  216.98   38.10
  -1   7  -5  154.98   32.20
  -1   7  -5  160.18   36.70
   1   7   5  167.88   31.30
  -1  -7   5  194.08   30.90
   1  -7  -5  148.99   40.00
   1  -7  -5   90.09   77.19
   1  -7  -5  173.58   36.90
   1  -7  -5  139.49   38.80
  -1  -7   5  146.49   30.20
   2  -7   5  108.99   56.09
  -2  -7  -5    2.70   10.00
   2   7  -5   43.00   43.60
  -2   7   5   38.10   16.00
  -2  -7  -5  -20.60   28.00
   2  -7   5   45.30   19.30
  -2   7   5   82.49   79.89
  -2   7   5   28.60   20.20
  -2  -7  -5   47.30   33.40
   2   7  -5   43.80   20.10
  -2   7   5   35.40   12.00
  -2  -7  -5   39.60   15.20
   2   7  -5   44.20   17.60
   2  -7   5   30.40   19.50
  -2  -7  -5   69.49   32.90
   2  -7   5   19.30   12.40
   2  -7   5   -2.20  151.38
  -2  -7  -5   32.20   22.40
   2  -7   5   37.10   21.20
   2  -7   5   52.89   12.80
  -2  -7   5   40.00   14.70
   2   7   5   43.90   16.40
  -2   7  -5   16.30   22.60
   2  -7  -5  -32.90  104.79
  -2  -7   5   55.59   14.70
  -2  -7   5    8.30   14.10
   2  -7  -5   64.99   21.90
   2  -7  -5  -65.09  107.69
   2  -7  -5   45.10   21.30
  -2   7  -5   -9.70   20.90
  -2   7  -5   61.59   69.69
  -2   7  -5   27.50   19.30
   2   7   5   19.70   25.50
  -2   7  -5    3.30   18.70
   2  -7  -5   54.09   12.90
   2  -7  -5   53.89   15.80
  -2  -7   5   15.80   23.30
  -2  -7   5  -38.20   46.50
  -2   7  -5   28.70   20.50
  -3  -7  -5   66.79   86.39
   3   7  -5   90.59   42.20
  -3  -7  -5  136.39   36.60
  -3  -7  -5  127.59   53.69
   3  -7   5  268.67   38.20
   3  -7   5  209.08   40.50
  -3   7   5  219.98   34.50
   3   7  -5  143.19   44.90
   3  -7   5  198.08   35.90
   3  -7   5  451.05  179.18
  -3  -7  -5  131.19   33.30
  -3  -7  -5  163.48   45.30
  -3  -7  -5   91.69   40.50
   3  -7   5  189.48   36.90
  -3   7   5  226.78   34.60
   3  -7   5  172.48   44.00
   3   7   5   90.59   37.80
  -3   7  -5  187.18   34.90
  -3   7  -5  232.58   37.30
  -3  -7   5   55.19   50.79
  -3  -7   5   95.49   46.80
   3   7   5    4.00   97.79
   3  -7  -5  253.47   34.50
   3  -7  -5  222.68   34.60
   3  -7  -5  202.98   39.40
  -3  -7   5  138.19   35.70
  -3  -7   5  137.79   35.30
  -3  -7   5  168.88   37.40
   3  -7  -5  233.08   42.60
   3  -7  -5  251.87   44.50
  -4   7   5  107.99   30.60
  -4  -7  -5   11.80   19.20
  -4  -7  -5   44.20   30.50
  -4  -7  -5   93.19   47.50
  -4  -7  -5   58.69   30.40
   4  -7   5   29.60   20.10
   4  -7   5   88.39   21.60
   4  -7   5  144.49   36.90
   4  -7   5   60.29   24.80
   4  -7  -5  108.09   34.00
  -4  -7   5   63.19   28.20
  -4   7  -5   77.99   20.00
   4  -7  -5  137.09   23.20
   4  -7  -5  192.78   36.10
  -4   7  -5   51.59   36.50
  -4  -7   5   38.20   20.80
  -4  -7   5   35.80   45.60
   4  -7  -5  138.59   33.30
  -4  -7   5   78.59   23.10
  -5   7   5   15.60   23.20
   5  -7  -5    8.40   18.30
   0   8   5    5.70   12.80
   0   8   5  -50.39   33.50
   0  -8  -5  -40.50   33.60
   0   8   5  -30.90   60.29
   0   8  -5  -21.80   27.10
   0   8  -5  -15.30   13.80
   0   8   5   -4.10    9.50
   0  -8  -5   12.80   12.50
   0  -8   5  -14.50   12.10
   0   8  -5   44.60   67.59
   0  -8   5   -9.60    9.90
   0  -8  -5   27.30   11.80
   0  -8  -5  -18.80   31.00
   0  -8  -5  -11.20   28.40
   0  -8  -5   10.90   23.30
   0  -8   5   12.30   14.30
   0  -8   5  -15.00   13.50
   1  -8   5  110.49   25.80
  -1  -8  -5  150.48   30.40
  -1  -8  -5   48.70   35.30
  -1   8   5   97.09   56.59
   1  -8   5  101.99   19.50
   1   8  -5  -19.00   84.19
   1   8  -5   31.00   36.40
  -1   8   5   51.19   19.00
  -1   8   5   53.29   72.49
  -1  -8  -5   29.30   36.60
   1   8  -5   55.59   20.50
  -1   8   5  118.79   27.80
  -1  -8  -5   81.49   25.60
  -1  -8  -5  123.69   30.70
  -1  -8  -5   82.29   18.50
  -1   8   5  122.99   21.00
   1  -8   5   51.89   18.90
  -1  -8   5   90.79   25.90
   1  -8  -5   59.59   25.50
   1   8   5   33.80   81.59
   1   8   5  100.99   21.30
  -1  -8   5   58.19   38.00
  -1  -8   5  115.99   20.60
  -1   8  -5  132.89   77.09
   1  -8  -5  177.38   39.70
   1  -8  -5  123.09   36.40
  -1   8  -5  129.19   22.70
   1  -8  -5   53.89   31.70
   1  -8  -5  123.19   32.50
  -1  -8   5   83.99   20.40
  -1   8  -5   57.79   21.50
  -1   8  -5   80.39   33.30
   1   8   5   73.69   22.40
  -1   8  -5  107.19   40.40
  -1   8  -5   64.49   28.10
  -1  -8   5  140.09   42.80
   1  -8  -5   78.09   17.90
  -2  -8  -5  -12.40   51.09
  -2  -8  -5   85.69   42.70
  -2   8   5   29.30   20.90
   2  -8   5   14.00   14.00
  -2  -8  -5    9.20   21.70
  -2  -8  -5   18.50   34.40
  -2   8   5   25.00   13.80
  -2   8   5   50.79   20.60
   2   8  -5  -32.80   66.49
   2   8  -5   79.39   24.80
   2   8  -5   73.99   19.30
   2  -8   5   22.50   22.70
   2  -8   5   50.39   16.60
   2  -8   5   86.59   23.30
  -2  -8  -5   45.00   12.80
  -2  -8   5   -1.00   17.30
   2   8   5   48.10   18.30
   2   8   5   24.70   83.49
   2  -8  -5   74.99   23.20
  -2   8  -5   46.10   20.90
   2  -8  -5   26.20   50.79
   2  -8  -5   88.59   27.70
  -2   8  -5   10.00   33.50
  -2   8  -5   31.70   24.40
  -2   8  -5   63.69   21.60
  -2   8  -5    9.60   75.09
   2  -8  -5   52.29   28.30
  -2  -8   5   17.40   33.70
   2  -8  -5   61.29   15.80
  -2  -8   5   15.60   17.00
  -2  -8   5   30.10   15.00
  -3  -8  -5   50.19   30.30
   3  -8   5   30.20   25.80
  -3  -8  -5    4.80    9.80
   3  -8   5   44.10   31.60
  -3  -8  -5   86.99   50.19
   3  -8   5   13.90   16.90
   3  -8   5   15.10   20.00
  -3   8   5    0.10   11.70
  -3   8   5   -5.70   17.50
  -3  -8  -5   20.60   24.20
   3   8  -5  -15.60   42.20
   3   8  -5   34.10   35.30
   3  -8  -5   22.70   18.30
  -3   8  -5   44.30   56.09
   3   8   5  -14.50   22.00
  -3  -8   5  -17.50   21.20
  -3   8  -5   14.90   17.80
   3  -8  -5   23.70   27.40
   3  -8  -5   19.20   15.80
  -3  -8   5   17.90   14.70
  -3  -8   5    6.40   15.10
  -3  -8   5   30.50   40.30
   3  -8  -5   40.20   35.30
   4  -8   5   22.90   20.90
   4  -8   5    8.30   21.80
  -4  -8  -5   -5.90   30.20
  -4  -8  -5   19.10   39.80
   4  -8   5    3.10   36.90
  -4  -8  -5    0.40   16.20
  -4   8   5   46.70   35.50
   4  -8  -5   28.90   31.20
  -4   8  -5   -2.90   14.70
  -4  -8   5   20.70   18.80
  -4  -8   5    8.90   34.40
   4  -8  -5   30.90   20.10
   4  -8  -5    7.90   34.50
  -4  -8   5   -6.70   25.50
   0   9  -5  153.18   33.40
   0   9   5   49.10   62.29
   0  -9   5  134.29   34.20
   0  -9   5   54.59   71.69
   0  -9   5  167.38   37.00
   0  -9  -5  134.99   59.49
   0   9   5  208.98   34.40
   0  -9  -5  117.39   40.40
   0   9  -5   52.29   53.59
   0  -9   5  131.69   30.40
   0  -9  -5  208.78   32.60
   0  -9  -5  257.97   42.50
   0  -9   5  133.09   32.20
   0  -9  -5  139.19   31.70
   0   9   5  193.18   30.90
  -1  -9  -5  301.47   79.69
   1  -9   5  529.85   76.59
  -1  -9  -5  474.25   94.29
  -1   9   5  392.06   73.09
  -1  -9  -5  398.86   75.29
  -1   9   5  435.46   73.19
   1  -9   5  539.95   75.89
  -1   9   5  193.88  101.99
  -1  -9  -5  531.45   81.49
   1  -9   5  444.56   72.89
  -1   9   5  411.36   77.49
   1   9  -5  430.86   73.69
  -1  -9  -5  367.26   71.99
   1  -9  -5  301.87   76.39
   1   9   5  365.36   74.29
  -1   9  -5  454.95   73.69
   1  -9  -5  453.95   86.39
  -1  -9   5  410.66   88.99
  -1  -9   5  455.75   73.59
   1  -9  -5  407.76   98.39
   1  -9  -5  264.17   82.99
  -1  -9   5  457.95   73.59
   1  -9  -5  416.96   72.59
   1  -9  -5  511.95   82.99
  -1   9  -5  436.86   78.69
  -1   9  -5  386.16  100.19
   1   9   5  522.65  113.19
  -1  -9   5  356.56   75.89
   1   9   5  414.46   72.99
   2   9  -5   27.50   20.60
  -2  -9  -5   64.49   14.90
   2   9  -5   10.10   25.60
  -2  -9  -5   45.70   34.20
  -2   9   5   77.39   24.00
   2  -9   5   67.69   33.20
  -2   9   5    3.60   24.40
   2  -9   5   21.40   13.60
  -2  -9  -5   49.40   36.10
   2  -9   5   78.99   26.30
  -2   9   5   54.79   15.40
  -2  -9  -5   27.80   24.10
   2   9   5   36.00   16.50
  -2   9  -5   50.59   29.90
   2  -9  -5  109.59   42.60
  -2   9  -5   40.30   23.50
  -2  -9   5   47.50   16.90
   2   9   5   40.50   28.30
   2  -9  -5   51.29   17.20
  -2  -9   5   54.99   64.99
  -2  -9   5    2.90   29.00
  -2   9  -5   24.50   22.00
  -2  -9   5   29.80   19.10
   2  -9  -5   85.79   33.40
   2  -9  -5   16.00   26.20
  -3   9   5   59.99   18.20
   3  -9   5   86.79   29.30
  -3  -9  -5   22.60   14.50
  -3  -9  -5  110.09   45.90
   3  -9   5   13.70   16.90
   3   9  -5   24.30   27.50
  -3  -9  -5   35.80   24.60
  -3   9   5   36.90   17.20
  -3  -9  -5   56.89   38.20
   3  -9  -5    6.60   33.00
  -3  -9   5   34.60   21.50
   3   9   5   15.00   24.00
  -3   9  -5   72.19   20.40
   3  -9  -5   87.39   26.10
  -3  -9   5   23.70   18.20
  -3  -9   5   66.49   38.00
   3  -9  -5   36.70   17.30
  -4  -9  -5   28.90   28.90
  -4   9   5   53.89   22.50
  -4  -9  -5  -19.70   70.79
   4  -9   5  -39.90   26.10
  -4  -9   5   16.30   19.60
   4  -9  -5   72.29   33.30
  -4  -9   5   47.60   19.80
   4  -9  -5   27.00   21.00
  -4   9  -5   44.50   18.60
   0  10   5   24.20   15.40
   0 -10   5    8.20   16.70
   0 -10   5   31.50   27.30
   0 -10  -5  -24.80   28.60
   0 -10  -5   25.80   14.50
   0  10   5   52.29   15.90
   0 -10   5    7.70   20.20
   0  10  -5   35.40   22.90
   0  10  -5   76.09   19.50
   0 -10  -5   26.40   24.50
   0 -10  -5   15.30   29.70
   1  10  -5   73.29   26.30
   1 -10   5   91.69   32.50
   1  10  -5   55.99   22.20
  -1 -10  -5   79.69   27.80
  -1  10   5   62.69   42.60
   1 -10   5   50.39   17.50
  -1 -10  -5   37.30   43.90
   1 -10   5   89.09   32.60
  -1 -10  -5   43.00   38.10
  -1  10   5   13.80   18.70
  -1 -10  -5   71.79   16.10
  -1  10  -5   75.79   40.80
  -1  10  -5   42.10   38.30
   1 -10  -5   45.80   18.50
   1 -10  -5   19.90   38.20
  -1 -10   5   48.60   16.30
  -1 -10   5   35.00   29.50
  -1  10  -5   22.20   21.00
  -1  10  -5   46.80   24.60
   1  10   5   70.19   23.60
  -1 -10   5   38.20   19.50
   1  10   5   54.19   17.70
  -1 -10   5  119.29   54.69
  -2 -10  -5  109.59   25.70
   2 -10   5  163.18   50.49
  -2 -10  -5  241.68   45.80
  -2  10   5  195.48   35.70
   2 -10   5  203.28   38.20
  -2 -10  -5  145.79   34.60
   2  10  -5   80.49   30.70
   2 -10   5  127.39   27.10
  -2  10   5  120.39   26.50
  -2 -10   5   39.50   35.70
  -2 -10   5  142.29   27.90
  -2  10  -5  155.58   32.90
   2  10   5   47.30   36.50
  -2 -10   5  139.99   28.20
   2 -10  -5  170.38   50.49
   2 -10  -5  166.68   28.10
   2  10   5  119.49   29.20
  -2  10  -5  141.99   31.50
   2 -10  -5  176.48   41.30
   3 -10   5   49.00   32.30
   3  10  -5  -14.30   29.50
  -3  10   5   49.30   17.90
  -3 -10  -5   22.90   11.40
   3 -10   5    2.90   16.80
  -3 -10  -5   51.29   41.60
   3 -10  -5   16.30   30.70
   3  10   5   20.60   25.40
  -3  10  -5   39.80   16.10
  -3 -10   5   27.90   14.20
  -3 -10   5  -25.70   44.60
   3 -10  -5   33.40   17.50
  -3 -10   5   18.10   20.00
   0  11  -5   26.90   21.90
   0  11   5   53.59   16.70
   0 -11  -5   23.80   38.50
   0 -11   5   -5.30   44.10
   0  11  -5   29.60   17.90
   0 -11   5   44.60   31.00
   0  11   5  109.29   20.60
   0 -11   5   71.89   28.00
  -1 -11  -5   30.10   30.00
  -1  11   5   47.80   15.00
   1 -11   5   12.20   15.20
   1  11  -5   18.50   16.70
  -1 -11  -5   25.10   13.70
  -1 -11  -5   18.80   29.20
   1 -11   5   29.10   32.20
  -1  11   5   18.80   18.00
  -1 -11   5   28.40   17.10
   1 -11  -5   98.19   37.20
   1  11   5   11.80   15.70
   1 -11  -5   34.40   20.80
  -1  11  -5   14.20   18.10
  -1  11  -5   42.10   18.70
   1  11   5   19.80   13.80
  -1 -11   5   15.60   27.70
   2 -11   5   15.90   19.00
  -2  11   5   55.09   14.20
  -2 -11  -5   75.59   42.20
   2  11  -5   64.99   22.70
  -2 -11  -5   30.40   12.60
  -2 -11  -5    7.60   25.70
  -2 -11   5   16.90   52.39
  -2 -11   5   18.60   16.80
  -2  11  -5   32.40   22.00
  -2 -11   5   43.70   15.70
  -2  11  -5   76.09   31.70
   2  11   5   64.19   17.40
  -3 -11  -5   18.20   25.80
  -3  11   5   34.10   29.00
   3 -11   5   37.60   14.90
  -3  11  -5   35.50   22.20
   3 -11  -5   12.60   18.40
  -3 -11   5  -32.50   48.50
  -3 -11   5    2.20   14.30
   0 -12  -5   -1.40   38.20
   0 -12   5   17.90   33.20
   0  12   5   34.10   18.70
   0 -12   5  -81.09   61.29
   0  12   5   -9.00   15.70
   0  12  -5  -26.50   18.10
   0  12  -5  -12.20   15.70
   1 -12   5  128.29   53.49
   1 -12   5   20.90   46.20
  -1  12   5   14.60   13.50
  -1 -12  -5   99.39   41.30
   1  12  -5   59.99   18.20
   1  12  -5   37.30   22.10
  -1 -12  -5  103.99   39.30
  -1  12   5  -21.40   29.30
  -1  12  -5   80.89   26.30
   1 -12  -5  123.09   43.10
   1  12   5   67.39   19.30
   1  12   5   76.69   24.00
  -1 -12   5    2.30   30.60
  -1  12  -5   14.30   16.80
  -1 -12   5   68.19   24.10
  -2 -12  -5   -4.10   27.90
  -2  12   5   -8.40   13.80
  -2 -12   5   -7.70   21.10
  -2 -12   5    2.60   39.10
   0   0   6  244.08   43.10
   0   0  -6  311.37   44.60
   0   0  -6  264.27   46.70
   0   0  -6  328.27   44.00
   0   0  -6  184.38   42.70
   0   0   6  241.38   45.30
   0   0   6  270.67   44.00
   0   0  -6  242.08   42.50
   0   0   6  253.57   43.20
   0   0   6  208.08   42.60
   0   0   6  224.88   44.50
  -1   0   6  122.29   27.20
  -1   0   6  149.99   21.30
  -1   0  -6   93.29   25.00
   1   0  -6   80.99   19.40
   1   0  -6   77.89   18.20
   1   0  -6   92.59   18.80
  -1   0   6  107.79   21.40
   1   0   6  107.19   18.60
   1   0   6   76.19   20.60
   1   0  -6  138.09   31.50
  -1   0  -6   83.79   22.10
  -1   0  -6  127.49   31.70
  -1   0   6  114.59   28.80
  -1   0   6   98.29   19.80
  -1   0  -6   87.89   18.70
  -1   0   6   91.39   19.10
  -1   0  -6  116.49   25.00
  -1   0  -6   95.59   23.00
  -1   0   6  113.99   26.80
  -1   0  -6  105.39   20.30
   1   0   6   83.09   29.50
  -1   0  -6   90.59   18.30
  -1   0   6  163.78   24.60
  -1   0  -6  128.69   21.50
   1   0  -6  123.89   27.00
   1   0   6  135.19   28.30
  -1   0  -6   99.39   27.60
   1   0   6   99.49   20.90
   1   0   6   92.39   21.00
   1   0  -6  149.09   28.80
  -1   0  -6  116.89   25.10
  -1   0   6   86.99   19.90
   1   0  -6   98.89   18.50
   2   0  -6 1377.86  204.58
  -2   0  -6 1409.66  204.18
   2   0   6 1011.20  204.58
   2   0   6 1042.20  209.18
   2   0   6 1227.58  201.78
   2   0  -6 1360.26  201.78
   2   0   6 1119.89  202.68
   2   0  -6 1299.37  205.88
  -2   0   6 1267.97  202.98
   2   0   6 1106.99  202.28
  -2   0  -6 1325.17  203.08
  -2   0  -6 1131.59  202.68
  -2   0   6 1499.25  204.38
   2   0  -6 1108.19  201.58
   2   0   6 1134.79  201.98
  -2   0  -6 1153.98  207.18
   2   0  -6  917.31  201.78
  -2   0  -6 1105.89  201.98
   2   0  -6 1203.58  211.98
   2   0   6 1020.40  201.98
   2   0   6 1191.08  201.88
  -2   0   6 1356.76  201.98
  -2   0  -6 1280.67  205.58
   3   0   6  150.78   38.20
  -3   0  -6  143.99   32.50
  -3   0  -6  113.79   30.10
   3   0  -6   76.39   39.20
   3   0  -6   66.49   50.79
  -3   0  -6  168.18   31.20
  -3   0  -6  228.18   38.90
   3   0   6  156.48   27.50
   3   0  -6  145.59   26.20
  -3   0   6  185.48   29.90
   3   0   6  108.79   28.50
   3   0  -6  154.18   30.80
  -3   0   6  183.68   29.30
   3   0   6   87.59   49.80
   3   0  -6  132.19   27.90
  -3   0  -6   97.19   28.00
  -3   0   6  212.58   33.70
   3   0   6  129.39   34.60
   3   0   6   35.70   64.89
   3   0   6  175.58   37.60
  -3   0   6  149.79   28.50
  -3   0   6  192.88   30.60
   4   0   6   28.60  156.28
  -4   0   6   -1.90   18.00
   4   0   6    9.40   22.80
   4   0  -6   -9.30   19.70
   4   0  -6   23.00   12.70
  -4   0  -6   12.70   28.30
   4   0  -6  -60.89   96.99
   4   0  -6   11.40   18.60
   4   0   6   19.90   54.39
  -5   0   6   23.90   20.20
  -5   0   6   12.50   20.40
   5   0   6    6.90   11.40
   5   0  -6   14.60   11.50
  -5   0  -6   21.90   23.30
   5   0  -6    4.60   21.70
   5   0   6   58.89   49.60
  -5   0   6   31.70   25.40
  -5   0  -6   -5.60   22.60
  -5   0   6   19.20   27.30
   5   0  -6    9.80   30.40
  -5   0  -6   28.00   16.20
  -6   0  -6   57.09   36.00
  -6   0   6   22.70   31.10
  -6   0  -6   14.10   31.10
  -6   0   6   17.00   26.90
   0  -1   6  510.35   80.89
   0   1  -6  416.06   78.69
   0   1  -6  430.46   79.49
   0  -1  -6  367.76   79.79
   0   1  -6  565.24   79.59
   0   1  -6  589.34   82.39
   0  -1   6  395.66   78.69
   0   1   6  447.46   82.09
   0  -1  -6  504.25   81.69
   0  -1   6  409.16   78.99
   0  -1   6  463.55   78.89
   0  -1  -6  548.95   81.09
   0   1   6  473.25   79.09
   0  -1   6  409.66   80.19
   0   1   6  371.26   78.69
   0   1   6  508.35   78.99
   0   1  -6  538.85   81.29
   0  -1   6  457.75   79.29
   0  -1  -6  524.85   79.39
   0  -1  -6  506.35   79.49
   0   1   6  429.06   81.69
  -1   1   6  547.95   87.79
   1  -1   6  626.54   87.79
   1   1  -6  487.75   87.29
   1  -1   6  443.66   87.49
   1  -1   6  469.05   87.59
  -1   1   6  506.75   92.89
  -1  -1  -6  531.75   90.49
   1   1  -6  568.64   89.89
   1  -1   6  513.55   92.79
  -1   1   6  686.33   92.29
  -1  -1  -6  486.45   89.19
  -1   1   6  449.86   89.29
   1   1  -6  488.95   87.29
  -1   1   6  511.45   87.79
  -1  -1  -6  501.65   88.29
  -1  -1  -6  516.05   87.29
  -1  -1  -6  561.74   88.59
  -1  -1  -6  403.46   89.39
  -1  -1  -6  487.75   93.59
  -1   1   6  458.85   87.39
   1  -1   6  508.25   91.49
  -1  -1  -6  616.54   89.29
   1  -1   6  503.95   87.29
  -1  -1  -6  506.35   87.49
   1  -1   6  539.85   88.19
   1   1  -6  577.94   93.19
   1   1  -6  458.05   87.79
   1  -1   6  460.55   88.09
   1  -1   6  496.05   87.29
  -1  -1  -6  540.35   88.19
  -1   1  -6  433.86   90.59
   1  -1  -6  527.35   87.29
  -1  -1   6  492.55   89.99
  -1  -1   6  531.95   87.89
   1  -1  -6  550.34   89.99
  -1   1  -6  466.05   89.39
   1  -1  -6  541.35   87.49
  -1   1  -6  437.56   91.19
   1   1   6  424.56   87.19
  -1  -1   6  454.05   87.59
  -1  -1   6  492.65   87.59
   1   1   6  469.55   87.99
   1   1   6  487.65   90.39
  -1  -1   6  555.44   91.19
   1  -1  -6  696.13   90.89
  -1   1  -6  467.35   87.19
   1  -1  -6  547.95   87.89
  -1   1  -6  574.74   90.29
  -1  -1   6  419.16   89.69
  -1   1  -6  578.64   88.39
   1  -1  -6  640.94   93.29
  -1  -1   6  534.35   87.39
   1   1   6  630.84   87.89
  -1   1  -6  525.55   88.09
   1  -1  -6  534.95   87.19
  -1  -1   6  552.44   88.09
   1   1   6  518.55   91.99
  -1   1  -6  496.95   94.29
  -1   1  -6  603.74   88.49
  -2  -1  -6  442.16   70.89
   2  -1   6  410.46   67.99
   2  -1   6  327.87   69.99
   2   1  -6  453.55   68.19
  -2  -1  -6  438.66   68.29
  -2  -1  -6  407.96   69.19
   2  -1   6  388.26   70.69
   2   1  -6  302.87   68.39
   2   1  -6  384.76   73.59
   2  -1   6  408.46   68.19
  -2  -1  -6  341.97   69.59
   2  -1   6  445.76   68.59
   2   1  -6  411.76   76.39
  -2  -1  -6  411.46   75.59
   2  -1   6  433.16   69.49
   2  -1   6  357.76   74.39
   2  -1   6  289.47   87.99
   2   1  -6  326.67   67.59
   2   1  -6  297.07   90.49
   2   1  -6  434.86   68.79
  -2  -1  -6  310.77   72.29
  -2  -1  -6  329.47   68.39
  -2   1  -6  460.05   70.79
   2   1   6  324.27   69.79
   2  -1  -6  528.35   74.89
   2   1   6  381.26   74.29
  -2   1  -6  555.94   73.29
  -2  -1   6  302.07   68.99
  -2  -1   6  451.15   68.19
  -2   1  -6  420.56   67.89
  -2   1  -6  413.06   88.29
   2   1   6  287.17   86.59
   2  -1  -6  390.66  100.89
   2  -1  -6  435.96   67.89
   2  -1  -6  385.16   67.59
   2   1   6  347.57   67.99
  -2  -1   6  402.56   69.09
  -2   1  -6  472.95   91.09
   2  -1  -6  458.95   68.59
   2  -1  -6  379.66   70.09
  -2  -1   6  437.36   72.99
   2  -1  -6  400.26   68.09
   2   1   6  447.96   68.69
   2  -1  -6  445.36   73.79
   3  -1   6  411.16   83.79
   3   1  -6  238.68   61.89
  -3  -1  -6  320.07   62.19
   3   1  -6  284.87   59.29
   3   1  -6  233.48   78.19
  -3   1   6  362.76   60.79
  -3   1   6  386.86   60.29
  -3  -1  -6  334.47   62.09
   3  -1   6  395.76   63.89
   3  -1   6  339.77   60.29
   3  -1   6  315.37   63.99
   3  -1   6  354.06   64.89
  -3  -1  -6  317.27   65.69
   3   1  -6  337.47   71.59
   3  -1   6  285.67   80.29
   3   1  -6  254.17   60.59
  -3  -1  -6  367.86   62.79
  -3  -1  -6  376.66   65.79
  -3  -1  -6  309.87   63.29
   3  -1   6  355.16   59.59
  -3   1   6  409.96   60.69
   3   1   6  355.46   67.39
  -3  -1   6  363.26   61.49
  -3   1  -6  384.26   61.59
   3  -1  -6  434.56   60.09
   3   1   6  327.27   62.79
  -3   1  -6  368.76   62.29
   3  -1  -6  387.16   59.19
  -3  -1   6  400.06   60.79
  -3   1  -6  318.27   59.99
   3  -1  -6  330.67   79.29
  -3  -1   6  331.07   61.19
  -3  -1   6  408.46   63.19
  -3  -1   6  379.16   60.99
   3   1   6  221.48   86.09
   3  -1  -6  316.47   61.29
   3   1   6  286.87   60.69
   3  -1  -6  453.15   76.29
  -3  -1   6  443.46   61.09
  -3   1  -6  293.47   61.29
   3   1   6  353.56   60.09
  -4   1   6  182.78   40.10
   4   1  -6  149.19   37.70
  -4  -1  -6  253.97   50.49
  -4  -1  -6  150.48   43.60
  -4   1   6  337.47   47.30
   4   1  -6  191.88   41.60
   4  -1   6  225.48  162.88
  -4   1   6  266.47   43.40
   4  -1   6  282.37   64.19
   4  -1  -6  240.68   39.20
   4   1   6  200.68   39.00
   4  -1  -6  178.28   42.10
   4   1   6  224.58   47.90
  -4  -1   6  220.28   45.20
   4  -1  -6  124.49  120.49
   4   1   6  226.18   68.49
  -4   1  -6  275.27   46.40
   4  -1  -6  186.58   43.50
  -5   1   6   60.59   24.60
   5  -1   6   92.99   18.80
  -5   1   6   38.80   20.00
  -5   1   6   62.39   33.90
  -5  -1  -6   39.70   20.90
  -5  -1  -6   47.30   25.70
   5   1  -6   59.39   33.10
  -5   1   6   47.10   27.20
   5   1  -6   62.49   19.30
   5  -1   6  150.18   41.70
  -5  -1  -6   82.59   30.00
   5  -1  -6   81.49   17.80
   5  -1  -6   32.50   18.50
  -5   1  -6   50.49   20.00
  -5  -1   6   79.19   25.60
  -5   1  -6   92.39   27.60
  -5   1  -6  136.09   44.50
  -5   1  -6   64.59   25.30
   5  -1  -6   73.39   33.90
  -5  -1   6   72.49   23.80
  -5  -1   6  102.49   34.60
  -5  -1   6  175.38   32.50
   5   1   6   52.09   47.50
   5   1   6  100.59   20.10
  -6  -1  -6   14.00   28.70
   6  -1   6    6.50   14.40
  -6   1   6   -4.50   26.30
  -6  -1   6   -3.20   27.80
  -6   1  -6  -22.40   37.30
  -6  -1   6    6.80   35.10
   0  -2   6 1519.95  285.37
   0  -2   6 1433.16  285.07
   0   2  -6 2156.18  287.07
   0  -2  -6 1892.41  285.47
   0   2   6 1694.83  283.87
   0  -2  -6 1596.94  284.97
   0   2  -6 1268.57  284.07
   0   2   6 1268.77  283.77
   0  -2   6 1670.93  283.87
   0   2  -6 1981.30  284.37
   0  -2   6 1586.94  283.87
   0  -2  -6 1884.81  283.97
   0   2  -6 1634.74  283.77
   0   2   6 1813.02  286.07
   0  -2   6 1694.63  284.07
   0  -2  -6 1737.53  285.77
   0  -2   6 1883.51  284.17
   0  -2   6 1466.85  283.77
   0   2   6 1480.65  283.77
   0   2  -6 1942.41  284.07
   0  -2  -6 1713.13  284.57
   0   2   6 1751.82  285.27
   0   2  -6 1858.41  284.67
   0   2  -6 1810.12  284.97
   0   2   6 1567.94  284.27
   0  -2  -6 1511.05  284.47
   0  -2  -6 1922.51  284.07
   1   2  -6 3330.47  542.15
  -1  -2  -6 3192.08  539.95
   1  -2   6 3177.38  539.65
   1  -2   6 3139.39  539.65
  -1  -2  -6 3024.70  540.35
   1  -2   6 3517.45  539.75
  -1   2   6 3101.59  539.75
   1   2  -6 2751.92  539.95
  -1   2   6 3258.37  539.75
   1  -2   6 3253.07  539.75
  -1  -2  -6 2576.84  541.85
   1   2  -6 3077.89  539.65
   1  -2   6 3493.35  539.75
   1  -2   6 3503.35  539.85
  -1   2   6 3375.36  539.75
   1  -2   6 3146.99  542.05
  -1   2   6 3029.40  539.65
  -1  -2  -6 2973.60  540.05
   1   2  -6 3394.06  539.65
  -1   2   6 3330.07  540.85
  -1  -2  -6 2563.34  540.35
   1  -2   6 2964.70  541.25
  -1  -2  -6 3235.08  539.85
  -1  -2  -6 3208.18  539.65
  -1  -2  -6 3570.84  540.25
   1   2  -6 3351.76  540.85
  -1   2  -6 3441.46  539.65
  -1  -2   6 3633.64  540.55
  -1  -2   6 2812.22  539.65
  -1  -2   6 2908.71  539.85
  -1  -2   6 3168.18  539.75
  -1   2  -6 3335.37  540.35
   1   2   6 2817.32  539.65
   1  -2  -6 3839.22  541.45
  -1  -2   6 2678.63  539.55
  -1  -2   6 2516.15  540.45
   1  -2  -6 3311.37  541.25
   1  -2  -6 2942.51  539.55
   1   2   6 3318.27  539.85
  -1  -2   6 2887.51  540.75
   1   2   6 3108.89  540.75
  -1  -2   6 3314.47  539.65
   1  -2  -6 3698.53  539.75
   1   2   6 2905.81  540.95
  -1   2  -6 3815.22  540.25
   1  -2  -6 3543.15  542.05
   1  -2  -6 3428.86  539.75
   1  -2  -6 3461.25  539.55
  -1   2  -6 3568.74  539.95
  -1   2  -6 3651.63  540.15
  -1   2  -6 2995.70  541.75
   1   2   6 2583.44  539.45
  -1  -2   6 3749.02  540.15
  -1   2  -6 3685.43  540.85
   1  -2  -6 3385.86  539.85
   2  -2   6  148.89   25.00
  -2   2   6  195.58   38.10
   2   2  -6   89.09   24.40
   2   2  -6  102.09   39.90
  -2  -2  -6  115.99   28.80
  -2   2   6  189.38   27.60
   2  -2   6  143.99   26.70
   2   2  -6   88.99   31.30
  -2  -2  -6   76.49   26.50
  -2   2   6  123.39   25.00
   2   2  -6  153.18   25.50
  -2  -2  -6  133.09   25.20
  -2   2   6  165.08   31.50
   2  -2   6  122.59   27.90
  -2   2   6  153.78   25.20
  -2  -2  -6  130.99   35.50
  -2  -2  -6  141.09   30.00
   2   2  -6   43.30   68.09
   2  -2   6  177.68   41.70
  -2  -2  -6  161.48   27.20
   2   2  -6  112.39   27.80
   2  -2   6  149.59   30.40
  -2  -2  -6  107.59   28.20
  -2  -2  -6  114.49   30.30
   2  -2   6  132.69   30.70
   2   2   6   42.10   43.00
  -2  -2   6  157.08   27.50
  -2   2  -6  158.38   30.80
   2  -2  -6  157.78   25.40
  -2  -2   6  146.29   26.30
  -2  -2   6  115.79   27.40
   2   2   6  114.39   26.70
   2   2   6  122.99   29.00
   2  -2  -6  156.78   24.20
   2   2   6  112.99   35.90
  -2  -2   6  176.68   37.90
  -2   2  -6  133.89   25.40
   2  -2  -6  137.49   27.10
   2   2   6  130.29   26.10
   2  -2  -6  161.58   25.40
  -2   2  -6  150.18   26.90
  -2   2  -6  146.39   29.50
   2  -2  -6  138.09   25.20
   2  -2  -6  201.98   36.90
   2  -2  -6  156.68   36.70
  -2  -2   6  136.59   30.00
  -2   2  -6  129.19   26.90
  -2  -2   6  139.29   26.20
  -2  -2   6  140.19   38.10
  -2   2  -6  127.69   35.30
   3  -2   6  238.98   52.69
  -3  -2  -6  274.07   52.09
   3   2  -6  127.69   68.89
  -3  -2  -6  265.17   45.80
  -3  -2  -6  247.98   47.80
  -3  -2  -6  246.38   49.10
   3   2  -6  151.48   53.69
   3   2  -6  237.88   49.20
  -3  -2  -6  237.18   47.40
   3  -2   6  252.67   49.20
   3  -2   6  290.47   44.40
   3   2  -6  176.28   48.00
   3  -2   6  164.28   77.49
  -3  -2  -6  212.28   54.49
   3   2  -6  185.28   44.50
  -3  -2  -6  243.28   47.30
   3  -2   6  265.57   51.99
   3  -2   6  247.48   45.30
   3  -2   6  243.78   48.00
  -3   2  -6  255.27   46.40
  -3   2  -6  228.38   45.10
  -3   2  -6  294.67   47.80
   3   2   6  178.38   68.09
   3  -2  -6  326.57   52.59
   3  -2  -6  320.47   46.00
  -3  -2   6  240.18   46.90
   3   2   6  245.78   53.99
  -3   2  -6  275.67   49.20
   3   2   6  231.48   45.70
   3  -2  -6  296.97   44.00
  -3  -2   6  312.87   47.00
   3  -2  -6  307.17   44.90
   3  -2  -6  286.57   69.79
  -3  -2   6  316.27   46.30
  -3  -2   6  299.67   49.20
  -3  -2   6  188.28   46.70
   3  -2  -6  277.57   46.30
   3  -2  -6  346.97   67.89
   3   2   6  180.18   48.10
  -3  -2   6  318.87   46.10
  -4  -2  -6  121.69   33.80
   4  -2   6  145.49   26.20
  -4  -2  -6  150.38   46.40
  -4   2   6  162.28   31.80
   4  -2   6  141.59   36.70
   4  -2   6  187.78   47.30
   4  -2   6  152.08   57.29
  -4   2   6  193.08   33.50
  -4   2   6  141.19   32.20
   4  -2   6  178.18   60.69
  -4  -2  -6   89.99   31.80
  -4  -2  -6  104.19   33.80
  -4  -2   6   85.49   32.60
   4  -2  -6   54.99   29.30
  -4   2  -6  159.58   33.10
  -4  -2   6  131.19   33.10
   4   2   6  112.89   37.20
   4  -2  -6  173.08   27.70
  -4  -2   6   98.99   29.40
   4  -2  -6  128.49   31.50
   4   2   6   69.69   70.29
  -4   2  -6  100.29   28.80
  -4   2  -6  100.89   36.70
  -4  -2   6  115.39   30.70
   4  -2  -6  170.98   24.90
  -5   2   6   -5.10   26.40
  -5   2   6    7.40   20.60
  -5   2   6  -22.90   35.30
  -5  -2  -6  -11.80   27.60
   5   2  -6   41.30   21.10
  -5   2   6   12.90   20.80
  -5  -2  -6   15.10   18.70
  -5  -2  -6   10.50   21.30
   5  -2   6   11.80   10.00
   5   2  -6  -41.20   38.30
  -5  -2   6   10.20   16.60
   5   2   6   15.80   14.30
  -5  -2   6   -2.40   26.50
   5  -2  -6   23.50   13.90
  -5   2  -6   37.40   41.20
  -5  -2   6   23.90   23.60
  -5   2  -6   36.30   25.60
   5  -2  -6   16.60   13.40
  -5  -2   6   27.70   20.90
  -5   2  -6   -0.30   19.60
   5  -2  -6   -2.60   28.00
  -6   2  -6  -57.29   47.00
   0   3   6 5233.08  938.31
   0  -3  -6 4362.56  939.21
   0   3   6 4912.51  938.41
   0  -3  -6 4787.32  938.51
   0  -3  -6 6608.54  938.71
   0   3  -6 5195.58  940.81
   0   3  -6 6370.46  938.81
   0   3   6 4261.37  938.31
   0  -3   6 4973.90  940.01
   0  -3  -6 5945.50  938.31
   0  -3   6 6202.58  938.61
   0   3   6 5015.10  938.21
   0  -3   6 5547.15  938.31
   0   3  -6 5629.14  938.31
   0   3   6 5791.02  939.41
   0   3  -6 6508.95  938.51
   0   3  -6 5538.65  939.11
   0  -3   6 5530.55  938.31
   0  -3   6 5177.78  938.31
   0  -3  -6 5915.71  938.91
   0   3   6 4758.12  939.21
   0  -3  -6 6160.18  938.41
   0   3  -6 5980.20  939.01
   0  -3   6 6518.55  938.51
   0   3   6 5814.22  940.91
   0  -3   6 5559.24  938.31
   0  -3  -6 6227.18  938.81
   0  -3   6 6246.67  938.61
  -1  -3  -6  233.08   41.60
   1  -3   6  203.18   40.00
   1  -3   6  215.48   38.30
   1  -3   6  224.78   37.50
  -1  -3  -6  265.27   39.30
  -1   3   6  248.48   43.60
  -1   3   6  221.68   59.39
  -1  -3  -6  214.38   38.00
   1   3  -6  191.08   38.50
  -1  -3  -6  249.58   37.00
   1  -3   6  232.48   36.70
  -1   3   6  226.58   37.30
  -1  -3  -6  175.08   37.90
   1   3  -6  215.78   38.50
   1  -3   6  213.18   38.10
  -1  -3  -6  166.18   43.80
  -1  -3  -6  232.18   39.00
   1  -3   6  185.18   45.70
   1   3  -6  197.88   36.60
   1  -3   6  204.08   37.10
   1   3  -6  154.48   56.89
  -1  -3  -6  178.28   39.60
  -1   3   6  207.78   37.50
   1  -3   6  242.98   37.30
   1   3  -6  179.68   41.00
  -1   3  -6  173.48   40.00
  -1   3  -6  214.88   38.70
   1   3   6  267.97   53.89
   1   3   6  193.08   36.90
  -1  -3   6  216.98   37.10
   1  -3  -6  275.77   45.40
  -1   3  -6  223.08   36.60
   1  -3  -6  231.38   37.50
  -1  -3   6  178.18   36.80
  -1   3  -6  240.78   40.00
  -1   3  -6  121.29   56.89
  -1   3  -6  214.48   39.30
   1   3   6  198.48   43.10
  -1  -3   6  263.17   42.70
  -1  -3   6  205.78   37.50
  -1   3  -6  247.58   38.10
  -1  -3   6  243.18   39.10
   1   3   6  165.38   39.10
  -1  -3   6  136.99   37.90
   1  -3  -6  241.38   37.80
   1  -3  -6  246.78   37.00
  -1  -3   6  125.19   44.20
   1  -3  -6  216.48   37.10
  -1   3  -6  211.08   41.30
   1  -3  -6  261.37   44.80
   1   3   6  137.69   38.30
   1   3   6  197.88   37.80
  -2   3   6  242.78   41.10
   2  -3   6  154.38   30.60
  -2  -3  -6  155.58   34.20
   2  -3   6  155.98   30.00
   2   3  -6  103.89   28.80
   2   3  -6  149.99   32.20
  -2  -3  -6  148.89   33.70
   2   3  -6  144.29   28.60
  -2  -3  -6  146.49   31.70
  -2  -3  -6  136.29   28.10
   2  -3   6  188.88   30.30
  -2   3   6  160.18   28.40
  -2   3   6  221.28   32.10
  -2  -3  -6  142.49   36.70
  -2   3   6  184.18   28.60
   2   3  -6  131.29   71.49
  -2  -3  -6  150.78   31.30
   2  -3   6  165.68   34.20
  -2  -3  -6  114.89   31.40
  -2   3   6  151.48   39.10
   2  -3   6  151.98   31.10
   2  -3   6  139.29   28.20
   2  -3   6  101.49   47.60
  -2  -3  -6  152.88   34.10
   2  -3   6  175.18   28.00
  -2  -3   6  156.78   32.10
  -2   3  -6  187.48   30.10
  -2   3  -6  157.88   32.10
  -2  -3   6  165.78   28.40
  -2   3  -6  184.38   30.30
   2  -3  -6  198.18   41.90
  -2  -3   6  182.18   32.80
  -2   3  -6  171.48   35.40
   2  -3  -6  169.38   27.70
   2   3   6   45.20   40.30
  -2  -3   6  163.98   37.60
   2  -3  -6  158.98   29.60
   2   3   6   65.19   49.60
   2  -3  -6  149.19   29.80
  -2   3  -6  177.38   29.60
   2  -3  -6  164.88   28.50
   2   3   6   92.99   44.70
   2  -3  -6  157.48   38.00
   2   3   6   93.09   32.60
  -2  -3   6  137.49   30.40
  -2  -3   6  182.08   29.70
   2   3   6  119.49   30.00
   2  -3  -6  191.28   29.60
  -2  -3   6  130.49   34.60
  -2   3  -6  195.58   33.50
  -2   3  -6  152.88   40.40
  -3   3   6  155.18   24.50
  -3  -3  -6   81.69   35.70
  -3   3   6  234.98   38.30
  -3   3   6  -20.90   98.29
   3  -3   6  122.89   24.00
   3  -3   6  116.89   22.50
  -3  -3  -6   92.89   27.90
   3  -3   6  134.59   74.79
  -3  -3  -6   64.09   27.30
   3  -3   6  117.99   33.40
   3   3  -6   46.40   27.20
  -3  -3  -6   99.89   27.70
   3  -3   6  113.59   29.90
  -3  -3  -6   88.79   27.80
  -3  -3  -6  105.39   24.10
   3  -3   6  131.89   34.50
  -3   3   6  161.48   22.90
   3  -3   6  146.59   31.00
   3   3  -6   82.39   23.90
   3   3  -6   -5.80   71.69
   3  -3  -6  155.48   26.90
   3  -3  -6  154.18   23.60
   3  -3  -6  143.49   22.00
  -3   3  -6  109.09   23.60
  -3   3  -6   68.99   77.99
   3  -3  -6  142.89   55.79
  -3   3  -6  155.98   30.50
   3   3   6   93.29   28.20
  -3   3  -6  105.19   27.60
  -3  -3   6  100.59   26.60
  -3  -3   6  107.99   29.20
  -3  -3   6  122.29   26.30
   3   3   6  104.49   26.60
  -3  -3   6   70.59   40.70
   3   3   6   52.39   44.20
  -3  -3   6  115.79   26.00
  -3   3  -6  137.09   24.40
   3  -3  -6  126.39   27.30
  -3  -3   6  138.89   25.70
   3  -3  -6  155.28   49.60
   3  -3  -6  143.09   30.90
  -4   3   6   69.09   26.10
  -4   3   6   65.79   18.60
  -4   3   6   45.80   23.60
  -4   3   6    2.80   20.30
   4  -3   6   64.79   32.80
   4   3  -6   34.60   29.00
  -4  -3  -6   -6.30   21.00
  -4  -3  -6   20.50   39.50
   4  -3   6  -31.70   48.80
  -4  -3  -6   29.10   24.60
   4   3  -6   21.60   34.00
  -4  -3  -6   11.90   29.60
   4  -3   6  105.49   40.90
  -4  -3  -6   -1.00   27.60
  -4   3   6  107.39   31.90
   4  -3   6   22.90   12.30
   4  -3   6   59.69   36.00
  -4   3  -6   46.90   24.60
  -4  -3   6   52.99   29.40
  -4  -3   6   28.30   23.00
   4   3   6   12.40   39.10
  -4  -3   6   17.60   20.70
  -4   3  -6   27.10   30.00
   4  -3  -6   48.30   14.00
  -4  -3   6   26.10   20.00
   4  -3  -6   21.80   20.80
   4  -3  -6   46.60   12.30
   4  -3  -6   26.80   52.79
  -4   3  -6   26.30   14.20
  -4   3  -6   32.20   20.30
   5  -3   6   30.20   12.70
   5   3  -6   40.70   32.50
  -5  -3  -6   27.50   17.50
  -5  -3  -6   26.70   36.70
   5   3  -6   26.00   59.29
  -5   3   6   34.10   31.90
  -5  -3  -6   58.19   40.00
  -5  -3  -6   -9.20   23.70
  -5   3   6   28.20   22.10
  -5  -3   6  -17.60   24.60
  -5   3  -6   42.40   31.10
  -5  -3   6   31.20   21.70
   5  -3  -6   26.20   29.70
   5  -3  -6   63.39   14.60
   5  -3  -6   39.20   15.10
  -5   3  -6   10.70   38.70
  -5  -3   6   29.00   25.90
  -5   3  -6   26.30   24.00
   5   3   6   19.20   18.00
  -5  -3   6   26.90   21.00
   0   4   6  294.37   49.00
   0  -4   6  252.37   44.70
   0  -4  -6  222.88   50.79
   0  -4   6  235.88   49.30
   0   4  -6  269.47   43.60
   0   4   6  207.38   44.90
   0  -4  -6  208.78   46.00
   0  -4  -6  213.08   45.20
   0   4   6  232.68   44.40
   0  -4   6  281.17   45.80
   0  -4  -6  279.57   48.80
   0  -4   6  333.17   46.90
   0   4  -6  296.37   46.10
   0   4  -6  188.38   71.49
   0  -4  -6  293.17   45.90
   0   4  -6  230.78   45.40
   0  -4  -6  192.98   49.99
   0   4   6  216.38   59.09
   0   4  -6  263.87   48.40
   0  -4  -6  324.87   47.40
   0   4  -6  210.78   50.89
   0   4   6  198.78   46.00
   0  -4  -6  314.07   43.90
   0  -4   6  247.38   45.50
   0  -4   6  214.18   54.69
  -1  -4  -6  -17.70   22.20
  -1  -4  -6   36.10   16.00
   1  -4   6   35.10   14.10
  -1  -4  -6   31.50   16.30
   1   4  -6   11.20   14.60
   1  -4   6   19.80   11.40
   1   4  -6  -37.70   58.89
  -1   4   6    5.20    8.90
   1  -4   6   32.20   11.10
   1  -4   6   10.40    7.60
  -1   4   6   18.60   12.40
  -1  -4  -6   -8.60   23.00
  -1  -4  -6   11.40   12.40
   1   4  -6    4.10   14.90
   1  -4   6   30.60   17.00
   1   4  -6   19.00    6.40
  -1   4   6   30.60   17.70
   1  -4   6   21.70    8.40
   1   4  -6    3.50   20.50
   1  -4   6    8.40    9.60
   1  -4   6   21.30   35.50
   1  -4   6   14.10   11.90
   1  -4   6  -10.00   17.80
  -1  -4  -6   49.00   10.90
  -1  -4   6    4.40    9.70
   1  -4  -6   14.60    9.80
   1  -4  -6   33.20   10.80
  -1   4  -6   19.00   18.80
  -1  -4   6  -17.30   19.70
  -1  -4   6   12.20    9.90
   1  -4  -6   19.40   14.30
  -1  -4   6   22.90    9.10
  -1   4  -6   19.00    7.60
   1   4   6  -15.10   19.30
  -1  -4   6   31.10   11.00
   1  -4  -6    4.30   19.30
   1   4   6   16.30   12.40
   1  -4  -6   16.40   11.00
   1   4   6   15.30   58.09
  -1   4  -6   25.80   17.50
  -1   4  -6   26.50   16.40
   1  -4  -6    2.20   11.50
  -1   4  -6    7.20   13.90
  -1  -4   6   -1.10   14.20
   1   4   6   14.10    8.90
   1  -4  -6   -0.30   32.20
   1  -4  -6   35.40   25.20
   1   4   6   13.80   14.50
   1  -4  -6   24.10    9.60
  -1  -4   6   -2.10   34.40
   2  -4   6 1439.46  239.88
  -2  -4  -6 1545.25  242.28
  -2  -4  -6 1364.26  240.78
   2   4  -6 1205.18  241.08
  -2  -4  -6 1295.47  240.98
  -2  -4  -6 1179.88  240.98
   2  -4   6 1496.05  239.98
  -2  -4  -6 1231.18  241.38
   2   4  -6 1395.06  240.18
  -2  -4  -6 1269.87  240.08
  -2   4   6 1675.73  244.78
   2  -4   6 1194.18  247.18
   2  -4   6 1370.86  240.48
  -2   4   6 1557.44  240.08
  -2  -4  -6 1178.58  241.98
  -2   4   6 1596.54  240.28
   2  -4   6 1181.18  240.38
   2  -4   6 1414.06  241.38
  -2  -4  -6 1426.96  239.98
  -2   4   6 1781.52  241.18
   2  -4   6 1530.45  240.48
   2   4  -6 1217.28  240.48
   2  -4   6 1388.56  240.48
   2  -4  -6 1614.04  240.08
   2  -4  -6 1507.55  239.78
  -2   4  -6 1463.85  240.78
   2   4   6 1147.69  241.88
  -2   4  -6 1461.05  242.18
  -2  -4   6 1330.87  240.48
   2   4   6 1258.57  240.98
  -2  -4   6 1343.37  241.18
   2  -4  -6 1665.23  240.18
   2  -4  -6 1775.72  245.88
  -2  -4   6 1637.84  240.28
  -2   4  -6 1350.96  241.48
  -2  -4   6 1378.96  241.48
  -2  -4   6 1137.19  240.68
   2  -4  -6 1656.13  245.88
  -2   4  -6 1573.24  243.58
   2  -4  -6 1609.74  240.48
   2   4   6 1236.08  242.68
  -2  -4   6 1434.96  240.38
  -2   4  -6 1635.54  244.68
  -2   4  -6 1505.55  240.28
   2  -4  -6 1550.44  240.28
  -2   4  -6 1528.45  241.88
  -2   4  -6 1435.06  240.58
   3   4  -6   51.89   25.10
  -3   4   6  211.58   43.00
   3   4  -6   70.29   27.60
   3  -4   6  100.69   21.60
  -3  -4  -6   76.29   20.50
   3  -4   6  139.99   29.90
   3  -4   6   99.79   28.30
  -3  -4  -6  146.09   35.70
   3  -4   6  105.09   19.80
  -3  -4  -6   66.19   31.40
   3  -4   6   80.09   25.60
  -3  -4  -6   93.39   25.00
  -3   4   6  163.08   92.09
   3   4  -6    0.70   94.49
  -3   4   6  120.89   19.80
  -3   4   6  131.19   21.80
   3  -4   6  -34.50   94.59
  -3  -4  -6   71.99   24.70
  -3  -4  -6   68.29   25.70
   3  -4   6  137.69   27.40
  -3  -4  -6   17.70   42.90
  -3   4  -6   97.99   23.40
   3  -4  -6  124.69   24.70
   3  -4  -6  128.49   19.50
   3  -4  -6  120.59   20.60
  -3   4  -6   50.89   20.70
   3  -4  -6  192.78   63.29
   3   4   6   76.89   25.70
  -3  -4   6   69.89   27.90
   3  -4  -6  116.19   26.20
  -3  -4   6   39.20   28.50
  -3   4  -6  111.59   33.20
  -3  -4   6  116.99   22.20
  -3  -4   6  104.29   23.60
   3  -4  -6  124.09   73.69
  -3  -4   6   61.89   24.30
   3   4   6  106.89   33.80
  -3  -4   6   74.79   43.50
  -3   4  -6  200.28  123.69
   3  -4  -6  120.79   25.80
  -3  -4   6  100.49   24.30
   4  -4   6  -23.80   84.39
  -4  -4  -6  -36.90   26.30
   4   4  -6   60.89   29.70
   4  -4   6  -15.10   34.40
  -4  -4  -6   -8.30   26.30
  -4   4   6   36.20   36.50
  -4   4   6   -9.30   21.10
  -4   4   6   -0.80   17.80
  -4  -4  -6    5.50   39.50
   4  -4   6   -5.60   34.00
  -4  -4  -6  -21.60   42.10
  -4  -4  -6  -18.00   24.60
   4   4  -6    4.30   36.90
  -4   4   6    2.90   25.20
   4  -4   6    6.70   10.60
   4  -4   6   29.90   42.80
   4  -4  -6   20.00   10.60
   4   4   6  -10.40   18.20
  -4  -4   6  -26.30   19.60
  -4  -4   6    6.90   19.30
   4  -4  -6    4.50   20.50
   4  -4  -6   21.40   11.10
  -4  -4   6    7.80   22.30
  -4   4  -6   53.39   30.20
   4  -4  -6   24.10   18.60
  -4   4  -6    8.60   11.80
  -4  -4   6   24.90   25.40
   4  -4  -6   54.99   71.09
  -4   4  -6   24.00   34.80
  -4  -4   6   11.90   19.30
   5  -4   6  162.88   31.60
  -5  -4  -6   99.29   33.30
  -5  -4  -6   29.70   45.00
  -5   4   6  241.38   35.20
   5  -4   6  196.18   31.40
  -5  -4  -6  133.59   35.60
  -5   4   6  308.07   95.09
  -5  -4  -6   69.89   85.89
   5  -4  -6  221.08   31.80
  -5   4  -6  234.08   79.99
  -5  -4   6  125.79   38.40
  -5   4  -6  145.19   36.50
   5  -4  -6  245.48   45.10
  -5  -4   6   73.59   35.00
  -5  -4   6  161.58   36.70
   0   5   6  189.08   42.10
   0   5  -6  218.28   43.40
   0  -5   6  256.87   36.60
   0  -5   6  278.57   40.80
   0  -5   6  256.57   42.80
   0  -5   6   83.89   59.29
   0  -5   6  244.98   37.30
   0  -5   6  217.48   35.70
   0  -5  -6  201.58   35.70
   0  -5  -6  238.18   35.90
   0  -5  -6  239.78   40.50
   0   5   6  232.68   44.40
   0  -5  -6  246.98   40.70
   0   5   6  152.38   38.20
   0   5   6  155.68   35.80
   0   5  -6  150.28   39.00
   0   5  -6  136.99   42.50
   0   5  -6  177.48   37.80
   0   5   6  171.18   36.30
   0   5   6  184.68   63.29
   0  -5   6  237.68   35.70
   0  -5   6  209.58   36.40
   0  -5  -6  208.38   38.70
   0   5  -6  228.18   37.40
   0  -5   6  214.48   37.50
   0  -5   6  137.79   38.80
   0  -5  -6  223.68   40.00
   0  -5  -6  180.98   46.10
   0  -5  -6  158.88   41.70
   1   5  -6 1436.96  241.08
  -1  -5  -6 1315.57  241.88
   1  -5   6 1058.09  245.58
  -1  -5  -6 1532.35  241.68
  -1  -5  -6 1515.05  242.08
   1  -5   6 1392.16  242.08
   1   5  -6 1447.86  242.18
   1  -5   6 1381.66  241.28
  -1   5   6 1611.64  240.88
  -1  -5  -6 1465.45  240.78
   1  -5   6 1246.88  241.18
  -1  -5  -6 1194.88  240.88
   1  -5   6 1625.04  240.78
  -1   5   6 1385.56  240.88
  -1   5   6 1557.44  244.18
   1   5  -6 1166.48  242.88
  -1  -5  -6 1429.46  240.78
   1  -5   6 1488.65  240.88
   1  -5   6 1527.45  240.98
  -1   5   6 1467.15  240.98
  -1  -5  -6 1491.05  242.18
   1  -5   6 1415.46  241.08
  -1  -5  -6 1189.78  246.58
   1  -5   6 1510.65  241.38
   1  -5   6 1369.06  241.08
  -1  -5   6 1514.95  240.98
  -1   5  -6 1509.15  243.38
  -1   5  -6 1562.64  240.78
  -1  -5   6 1481.55  240.78
   1   5   6 1411.36  243.18
   1  -5  -6 1386.26  244.78
   1  -5  -6 1662.03  242.98
   1  -5  -6 1374.36  240.98
   1  -5  -6 1519.15  240.98
  -1   5  -6 1421.06  241.48
  -1   5  -6 1733.83  242.58
   1   5   6 1134.09  241.08
   1  -5  -6 1592.14  240.68
   1  -5  -6 1349.96  244.58
  -1  -5   6 1314.07  240.48
   1  -5  -6 1582.34  241.68
  -1  -5   6 1474.65  241.28
  -1  -5   6 1520.25  240.98
  -1   5  -6 1501.35  241.68
   1   5   6 1294.47  240.68
   1   5   6 1317.07  241.18
   1  -5  -6 1272.47  240.98
  -1   5  -6 1539.45  241.08
  -2  -5  -6  134.29   33.70
   2  -5   6  160.48   40.10
  -2   5   6  139.99   31.90
  -2  -5  -6  125.09   34.00
  -2  -5  -6  130.59   30.40
   2  -5   6  171.88   34.10
  -2   5   6  154.28   27.80
  -2  -5  -6  135.79   27.00
  -2  -5  -6  173.98   39.10
   2  -5   6  150.58   27.80
  -2   5   6  161.68   27.50
  -2  -5  -6  120.79   28.30
   2  -5   6  123.59   30.50
   2  -5   6  139.19   26.90
  -2   5   6  111.29   47.00
   2   5  -6  166.38   38.10
   2   5  -6  166.98   28.80
   2   5  -6   51.19   48.20
   2  -5   6  122.09   30.40
   2  -5   6  144.99   28.80
  -2   5   6  262.47   46.70
  -2  -5  -6  192.18   37.40
   2   5  -6  137.89   34.50
  -2   5  -6  148.39   37.00
   2   5   6  147.59   29.80
   2  -5  -6  174.58   30.60
  -2  -5   6  134.69   35.70
  -2   5  -6  135.59   30.00
  -2  -5   6  142.59   28.70
  -2   5  -6  153.18   29.80
  -2  -5   6  107.79   28.70
   2   5   6   74.79   42.40
   2  -5  -6  202.88   31.50
  -2  -5   6  111.29   33.70
  -2   5  -6  140.49   35.40
   2   5   6  133.29   37.00
  -2  -5   6  101.79   34.70
   2  -5  -6  182.08   27.40
  -2   5  -6  156.38   50.09
   2  -5  -6  254.67   60.79
   2  -5  -6  158.48   28.70
  -2  -5   6  160.68   27.70
  -2   5  -6  131.49   35.00
   2  -5  -6  159.88   28.00
   2  -5  -6  203.78   29.90
  -2   5  -6  181.98   31.20
  -3  -5  -6  283.57   57.09
  -3  -5  -6  228.98   75.79
  -3  -5  -6  255.17   60.09
   3   5  -6  217.98   62.39
  -3  -5  -6  351.06   65.79
  -3  -5  -6  285.67   61.49
  -3  -5  -6  227.28   59.79
  -3   5   6  418.26   57.29
  -3   5   6  400.86   57.89
   3  -5   6  333.77   59.69
   3  -5   6  341.87   57.79
   3  -5   6  372.26  145.59
  -3  -5  -6  334.17   60.59
   3  -5   6  360.06   60.89
   3  -5   6  382.36   77.59
   3  -5   6  316.67   56.89
   3   5  -6  226.98   59.79
   3   5  -6  320.97  153.88
  -3  -5  -6  226.08   72.09
   3  -5   6  322.57   60.59
   3  -5   6  339.77   62.49
  -3   5  -6  260.87   57.69
   3  -5  -6  474.65   75.79
   3  -5  -6  398.36   57.09
  -3   5  -6  308.77   58.29
   3   5   6  253.07   59.89
   3  -5  -6  419.86   59.99
   3  -5  -6  432.76   60.39
  -3  -5   6  383.16   58.79
  -3  -5   6  192.28   66.89
  -3  -5   6  246.88   60.99
  -3  -5   6  314.77   58.09
   3  -5  -6  617.34  106.99
   3  -5  -6  407.16   58.49
   3  -5  -6  400.76   57.29
  -3  -5   6  346.67   58.89
  -4  -5  -6  -44.30   44.30
  -4  -5  -6   -2.00   21.90
   4  -5   6    9.10   27.50
   4  -5   6   -1.40   34.80
   4  -5   6   39.30   31.80
   4  -5   6  -12.70   39.80
  -4  -5  -6    9.00   27.00
   4  -5   6    1.80   11.10
  -4   5   6    9.70   16.30
   4   5  -6    6.60   47.70
  -4  -5  -6  -25.20   23.70
  -4  -5  -6   31.30   45.50
  -4   5   6   33.50   25.40
  -4  -5   6   22.20   20.10
   4  -5  -6   24.00   14.90
  -4  -5   6    5.00   23.60
  -4   5  -6  -15.70   29.10
   4  -5  -6   12.70   37.50
  -4   5  -6    6.80   12.40
  -4  -5   6  -14.00   26.00
   4  -5  -6   21.70   11.90
   4  -5  -6  -47.70   25.00
  -4  -5   6  -14.40   22.50
   4  -5  -6   -8.30   19.80
  -4  -5   6   20.90   19.20
   5  -5   6    4.60   12.40
   5  -5   6   24.30   16.30
  -5   5   6   -9.10   29.90
  -5  -5  -6   23.20   21.40
  -5  -5  -6   20.00   28.40
  -5  -5  -6    0.50   37.80
   5  -5  -6   25.20   21.90
  -5  -5   6   34.60   25.60
  -5   5  -6  -94.69   42.90
  -5  -5   6   43.40   25.50
   5  -5  -6  -24.30   24.50
   5  -5  -6   37.40   36.30
  -5  -5   6  -27.40   30.80
  -5   5  -6   44.10   27.50
   0  -6  -6    1.90   26.30
   0  -6   6   -3.90    8.00
   0  -6  -6  -16.90   18.60
   0  -6  -6  -20.70   24.10
   0   6  -6    2.80   11.70
   0   6  -6   21.70   20.60
   0  -6   6  -41.20   72.59
   0  -6  -6  -22.70   17.50
   0   6  -6   20.90   18.70
   0  -6   6    7.20   11.90
   0  -6  -6  -49.40   45.30
   0   6   6    4.20    8.10
   0  -6   6    1.90    9.50
   0   6  -6  -63.29   32.10
   0  -6  -6    4.50   18.40
   0  -6   6    5.30   18.60
   0  -6   6   12.50    9.40
   0  -6   6  -16.60   11.80
   0  -6  -6   -6.90    7.50
   0  -6  -6   -1.20    9.00
   0   6   6   11.60   10.20
   1   6  -6  205.28   38.20
  -1   6   6  257.27   37.10
  -1  -6  -6  260.57   44.00
   1   6  -6  121.49   52.49
  -1  -6  -6  200.48   36.50
  -1   6   6  209.28   38.70
   1  -6   6  234.38   47.60
   1   6  -6  154.28   42.80
  -1  -6  -6  181.58   45.80
   1  -6   6  212.08   37.60
  -1  -6  -6  204.88   40.10
   1  -6   6  224.68   47.10
  -1  -6  -6  181.88   42.40
  -1   6   6  193.88   37.00
   1  -6   6  149.09   77.39
   1  -6   6  199.18   39.60
   1  -6   6  234.78   36.90
   1  -6   6  191.68   38.70
   1  -6   6  195.78   36.30
   1   6  -6  204.78   42.50
  -1  -6   6  155.28   36.40
  -1  -6   6  268.87   37.70
  -1   6  -6  222.18   38.10
   1  -6  -6  200.58   37.90
   1  -6  -6  203.48   56.69
  -1  -6   6  200.98   37.50
   1  -6  -6   76.29   55.09
  -1   6  -6  238.78   37.50
   1   6   6  191.58   37.20
   1  -6  -6  220.08   40.10
  -1  -6   6  195.68   36.90
   1   6   6  197.48   38.40
  -1   6  -6  153.88   39.20
   1  -6  -6  238.08   36.30
  -1  -6   6  193.28   37.20
   1  -6  -6  193.58   41.70
   1  -6  -6  214.88   48.60
  -1   6  -6  259.97   42.70
   1   6   6  231.28   55.39
  -1   6  -6  219.98   40.70
  -1  -6   6  269.07   43.40
   1  -6  -6  221.18   40.40
   2   6  -6   10.80   33.10
  -2   6   6   20.60   17.60
   2  -6   6  -83.79  102.69
   2   6  -6    1.00   11.00
  -2   6   6  -72.39   44.90
   2  -6   6   15.10    9.50
   2   6  -6   31.00   27.40
  -2   6   6   20.20   14.70
   2   6  -6    7.50   59.49
  -2   6   6   16.50   56.59
   2  -6   6    0.70   15.70
   2   6  -6   12.40   21.10
  -2  -6  -6  -13.10   26.70
   2  -6   6   40.30   18.30
   2  -6   6    9.60   13.70
   2  -6   6   30.00   12.80
  -2  -6  -6    6.40   16.10
  -2  -6  -6  -10.70   28.90
  -2  -6  -6    1.30    8.50
   2  -6   6   15.20   17.00
  -2   6   6    9.90    9.10
  -2  -6  -6   11.50   13.20
  -2  -6  -6    1.30   23.80
   2  -6   6   46.00   34.70
   2  -6   6   31.40   25.50
  -2  -6  -6    2.70   30.80
   2  -6  -6    7.40   11.80
  -2  -6   6  -16.60   48.10
  -2   6  -6    0.60   24.00
   2   6   6    2.40   23.30
   2   6   6    1.70   13.60
   2  -6  -6   17.00   17.50
   2  -6  -6   26.40   66.69
   2  -6  -6   30.00   15.30
   2  -6  -6  -68.89   79.59
   2  -6  -6   44.40   23.80
   2  -6  -6  -39.00   35.30
   2  -6  -6   42.80   24.10
  -2  -6   6   26.50   14.70
  -2   6  -6   69.09   61.99
  -2  -6   6    2.20   10.70
   2  -6  -6   18.60   13.00
  -2  -6   6    8.80   24.60
   2   6   6  -36.40   42.10
  -2   6  -6    8.60   17.30
  -2  -6   6  -28.40   26.50
  -2   6  -6   -9.20   13.70
  -2   6  -6   -5.40   18.80
  -2   6  -6   18.10   16.80
  -2  -6   6   -4.60   10.20
  -2   6  -6  -16.30   33.70
   3  -6   6  342.47   55.19
   3  -6   6  336.07   52.29
   3  -6   6  352.76   53.69
   3   6  -6  229.88   57.19
  -3  -6  -6  228.38   51.59
   3   6  -6  200.88   53.89
  -3  -6  -6  192.38   81.39
  -3  -6  -6  354.36   65.39
  -3  -6  -6  281.57   58.09
   3  -6   6  393.76   78.19
  -3  -6  -6  211.38   52.29
  -3  -6  -6  257.17   48.90
   3  -6   6  326.47   61.09
   3  -6  -6  178.68   54.79
  -3   6  -6  314.37   50.49
  -3  -6   6  183.28   56.19
  -3  -6   6  268.67   52.69
  -3  -6   6  267.07   49.60
  -3   6  -6  331.47   52.79
   3   6   6  212.18   53.19
   3  -6  -6  310.67   51.89
  -3  -6   6  352.96   51.79
  -4  -6  -6   -6.10   27.80
  -4   6   6    6.40   18.80
  -4   6   6   48.60   20.80
  -4  -6  -6   -5.20   48.20
  -4  -6  -6   21.60   16.90
   4  -6   6   29.70   13.20
   4  -6   6   37.60  110.59
  -4  -6  -6   -7.80   28.40
   4  -6   6   14.80   30.00
   4  -6   6   21.20   49.00
   4  -6   6   25.40   15.60
  -4  -6  -6   16.60   31.50
   4  -6  -6   70.49   22.00
  -4  -6   6    9.30   29.50
  -4   6  -6   11.80   24.40
  -4  -6   6  -18.90   19.70
   4  -6  -6   20.70   35.00
   4  -6  -6   49.50   33.50
  -4   6  -6   33.10   14.60
   4  -6  -6   68.49   14.70
  -4  -6   6   29.30   18.30
  -4  -6   6   49.40   27.80
  -5  -6  -6  -33.50   23.70
   5  -6   6   10.90   21.30
  -5   6   6   15.70   21.30
  -5  -6  -6  -36.30   48.60
   5  -6   6   10.60   17.00
  -5  -6  -6    6.60   44.80
  -5  -6   6  -85.79   47.00
  -5   6  -6   24.40   31.00
   5  -6  -6   24.30   16.20
   5  -6  -6   -9.90   31.60
  -5  -6   6  -31.90   24.20
  -5  -6   6   25.30   29.10
  -5   6  -6  -55.19   44.20
   0  -7   6   37.90   20.30
   0  -7  -6   61.89   23.40
   0  -7   6   42.20   15.80
   0  -7   6   75.39   30.00
   0   7   6  -19.50   29.30
   0  -7  -6   64.59   12.90
   0   7  -6   47.60   15.10
   0  -7  -6    9.00   24.10
   0   7   6  -30.10   38.10
   0  -7   6   78.99   17.10
   0   7  -6   50.69   39.60
   0  -7   6   50.79   13.30
   0  -7  -6   23.90   13.70
   0   7  -6   59.79   44.60
   0  -7   6   57.19   13.20
   0   7   6   27.00   14.20
   0  -7  -6   42.40   23.70
   0   7  -6   15.50   26.20
   0   7   6   51.29   13.30
   0  -7  -6    3.90   34.40
   0   7  -6  103.39   27.60
  -1  -7  -6   24.30   25.20
   1  -7   6    5.80   37.30
  -1  -7  -6   48.10   25.30
   1   7  -6   23.80   15.50
  -1   7   6   37.00   18.50
   1  -7   6   -4.40   44.30
   1   7  -6    5.80   28.20
  -1   7   6   15.90   10.50
   1  -7   6   32.90   10.80
   1   7  -6   76.49   54.19
  -1  -7  -6   32.20   28.70
   1  -7   6   42.80   21.20
  -1  -7  -6    8.80   29.30
  -1  -7  -6   10.70    8.70
  -1   7   6  -45.00   39.00
   1  -7   6  130.99  119.29
  -1   7   6   13.70   11.20
   1   7  -6  -25.60   33.40
   1  -7   6   51.29   18.80
  -1  -7  -6   47.00   20.90
   1  -7   6   33.80   10.40
   1  -7  -6   -0.20   24.00
  -1   7  -6   26.40   23.00
   1  -7  -6   38.70   80.09
   1  -7  -6   35.90   21.30
  -1   7  -6  -17.30   23.80
   1  -7  -6   23.30   10.90
   1   7   6    6.40   10.90
  -1  -7   6   34.90   18.30
  -1  -7   6   11.50   10.50
  -1   7  -6   -3.10   49.10
   1  -7  -6   25.30   15.90
   1   7   6   14.20   16.20
   1  -7  -6   26.40   24.90
  -1  -7   6   55.09   40.60
  -1  -7   6   16.40   11.90
  -1   7  -6    8.40   20.20
   1   7   6   -9.70   51.69
  -1  -7   6   14.70   13.10
  -1  -7   6   13.80   12.80
  -1   7  -6   37.70   13.30
  -1   7  -6   52.59   15.60
   1  -7  -6   -7.80   31.80
  -1  -7   6   27.90   12.30
   2  -7   6    2.50  175.28
  -2  -7  -6   28.60   30.30
  -2   7   6   68.49   15.30
  -2   7   6   28.00   11.20
   2   7  -6   39.30   17.70
   2  -7   6   53.79   21.50
  -2  -7  -6  -17.10   19.10
  -2   7   6    8.20   75.69
   2  -7   6    4.20   12.20
   2  -7   6   33.30   12.40
  -2   7   6   12.60   17.80
   2  -7   6   22.90   18.50
  -2  -7  -6   15.40    8.00
   2   7  -6   22.10   21.70
   2  -7   6   41.20   20.60
  -2  -7  -6   81.09   43.00
   2   7  -6   72.99   47.20
  -2  -7  -6   28.70   34.70
  -2  -7   6   27.90   55.49
  -2   7  -6   -8.90   18.90
  -2   7  -6   55.39   20.40
  -2   7  -6   37.80   17.50
  -2   7  -6   36.50   23.60
  -2  -7   6   33.50   13.60
   2  -7  -6   15.60   22.00
   2  -7  -6   23.20   32.20
   2  -7  -6   32.20   12.90
   2   7   6   24.00   14.00
   2   7   6    1.60   24.20
  -2   7  -6  -25.90   96.49
   2  -7  -6   14.30   22.00
  -2  -7   6   10.00   13.40
   2  -7  -6    2.50   15.10
   2  -7  -6   56.99  110.29
  -2  -7   6   -5.60   30.60
  -2   7  -6   24.90   48.40
  -2  -7   6   18.00   12.70
  -2   7  -6   38.90   21.80
  -3   7   6   87.59   18.00
  -3  -7  -6   29.30   29.00
   3  -7   6   86.19   27.20
   3  -7   6   98.59   20.50
  -3  -7  -6   25.20   25.00
   3   7  -6   55.39   33.10
   3   7  -6   37.30   32.90
  -3  -7  -6   61.19   14.70
  -3  -7  -6  101.59   39.20
   3  -7   6   84.59   22.90
  -3   7   6   85.59   20.20
   3  -7   6   37.80   18.20
   3  -7   6   34.10   18.90
   3  -7   6   72.49   29.30
  -3   7  -6   51.99   18.80
  -3  -7   6    4.00   18.60
   3  -7  -6   86.49   21.30
   3   7   6   32.30   23.70
  -3  -7   6   76.49   19.90
  -3  -7   6  -36.40   36.30
   3  -7  -6  159.78   39.30
  -3   7  -6   44.10   25.40
   3  -7  -6   84.79   29.60
  -3  -7   6  -20.00   43.10
   3  -7  -6   70.79   20.40
  -3  -7   6   26.40   23.90
   3  -7  -6   68.79   23.70
  -4  -7  -6   41.40   31.60
  -4  -7  -6   42.20   54.39
   4  -7   6   45.80   27.50
  -4  -7  -6   16.60   27.50
  -4   7   6  150.08   28.20
   4  -7   6   89.89   21.20
  -4   7   6   79.59   22.60
   4  -7   6   84.19   37.70
   4  -7   6   64.29   28.20
  -4   7  -6   54.59   35.50
   4  -7  -6  176.98   34.30
  -4  -7   6   28.80   19.50
   4  -7  -6   90.69   35.10
  -4  -7   6   56.39   27.70
  -4   7  -6   69.29   18.60
   4  -7  -6  114.69   19.90
  -4  -7   6   46.40   44.80
  -4  -7   6   40.70   20.40
   5  -7  -6   17.70   20.90
   0   8  -6  230.88   95.69
   0  -8  -6  315.97   55.39
   0  -8  -6  226.18   60.39
   0  -8  -6  294.97   59.99
   0   8  -6  389.76   66.89
   0   8  -6  146.19   64.89
   0   8   6  239.98   85.79
   0  -8   6  343.07   56.39
   0  -8   6  306.57   55.39
   0   8   6  309.17   56.39
   0   8  -6  401.46   56.59
   0  -8  -6  313.67   65.99
   0  -8   6  361.56   56.69
   0  -8   6  437.96   56.09
   0   8  -6  360.16   56.49
   0   8   6  309.57   55.49
   0  -8  -6  221.28   55.49
  -1  -8  -6  124.09   32.60
  -1   8   6  110.79   62.99
   1   8  -6   83.69   42.00
   1  -8   6  206.78   34.00
   1   8  -6  174.58   28.40
  -1  -8  -6   72.19   35.80
  -1  -8  -6   41.60   35.60
  -1   8   6   95.89   71.09
  -1   8   6  175.98   26.50
  -1   8   6  137.89   32.90
  -1  -8  -6  143.09   43.10
   1   8  -6  115.79   28.50
   1   8  -6   72.79  108.79
   1  -8  -6  136.89   40.80
  -1   8  -6   72.49   36.20
  -1   8  -6   98.29   91.69
  -1   8  -6   88.79   37.20
   1   8   6  152.38   26.60
  -1  -8   6  180.98   48.80
  -1  -8   6  110.19   25.90
   1  -8  -6  131.29   36.90
   1  -8  -6  129.29   29.90
   1   8   6  120.19   28.60
  -1   8  -6  143.69   29.10
  -1  -8   6   96.49   25.40
  -1   8  -6  197.38   50.19
   1   8   6    8.60   89.59
  -1   8  -6  135.19   28.60
   1  -8  -6  113.79   47.50
   1  -8  -6  202.98   65.19
  -2  -8  -6   76.59   43.50
   2   8  -6  182.08   80.09
  -2  -8  -6   71.79   38.10
   2  -8   6  109.89   20.90
  -2   8   6   96.19   20.60
  -2  -8  -6  115.09   21.30
   2  -8   6  151.18   30.70
  -2   8   6  123.69   26.00
  -2  -8  -6   92.09   28.90
  -2   8   6   41.70   26.70
  -2  -8  -6   74.19   61.89
   2   8  -6   62.99   29.00
  -2   8  -6   44.10   79.69
   2  -8  -6  113.79   21.70
  -2  -8   6   88.59   22.30
   2   8   6   76.59   23.10
  -2  -8   6  143.19   35.40
  -2  -8   6   73.09   23.20
  -2   8  -6  106.19   26.80
  -2  -8   6   88.19   23.60
   2  -8  -6  181.08   34.70
  -2   8  -6   78.79   31.40
  -2   8  -6   58.89   28.60
  -2   8  -6   91.69   30.20
   2   8   6   83.39   35.00
   2  -8  -6   90.49   54.49
   2  -8  -6   93.59   25.60
   3   8  -6   17.70   35.50
   3  -8   6   30.00   21.50
  -3  -8  -6  -18.80   47.10
  -3   8   6   -0.20   11.20
  -3   8   6   25.20   15.40
   3   8  -6   12.00   45.60
  -3  -8  -6  -67.39   28.80
   3  -8   6   40.40   31.80
   3  -8   6    8.10   18.70
   3  -8   6   37.70   16.00
  -3  -8  -6    3.20   11.70
   3  -8   6   20.80   25.60
  -3  -8  -6  -15.90   21.40
   3  -8  -6   68.79   38.70
   3  -8  -6   -5.40   19.00
   3  -8  -6  -20.30   16.50
   3   8   6   15.10   21.70
  -3   8  -6   -1.40   16.10
  -3   8  -6   41.40   49.60
  -3  -8   6   20.60   21.70
  -3  -8   6   20.90   13.60
  -3  -8   6   29.80   40.10
   3  -8  -6    2.70   28.10
  -3  -8   6  -10.30   15.20
   4  -8   6   40.10   24.80
  -4   8   6   37.10   23.20
  -4  -8  -6   19.90   27.00
  -4  -8  -6   23.60   41.10
   4  -8   6   53.49   22.60
   4  -8   6   58.19   42.30
  -4   8   6   43.40   28.90
  -4  -8  -6  -33.90   49.70
   4  -8  -6   18.00   23.00
  -4  -8   6   -6.20   16.30
  -4   8  -6   27.40   13.20
  -4  -8   6   24.00   15.50
  -4  -8   6    8.50   20.90
   4  -8  -6   48.10   31.10
   4  -8  -6   51.89   38.50
   0  -9   6   45.10   20.50
   0   9   6  -35.70   62.19
   0   9   6    3.40   14.30
   0  -9   6   -5.40   12.90
   0   9   6   19.80   13.30
   0  -9  -6   -1.10   12.20
   0  -9   6   54.19   17.80
   0  -9  -6  115.39   31.80
   0  -9  -6  -23.90   33.60
   0  -9  -6  -10.60   17.60
   0  -9  -6   48.00   32.80
   0  -9   6    1.30   28.20
   0   9  -6  -19.20   16.40
   0   9  -6   76.19   59.19
   0  -9  -6  -50.49   47.30
   1  -9   6  132.19   29.80
   1  -9   6   63.09   19.20
   1  -9   6   87.99   24.00
  -1   9   6   43.80   21.20
  -1   9   6  108.59   35.60
  -1  -9  -6  -17.90   54.49
  -1  -9  -6  167.98   31.80
   1   9  -6  -66.09   58.29
  -1  -9  -6   14.50   34.40
  -1  -9  -6  155.98   20.70
  -1   9   6   40.90   18.30
  -1   9   6   46.30   81.69
   1   9  -6  136.59   27.30
   1   9  -6   22.40   22.00
  -1   9  -6   55.19   33.80
  -1   9  -6   89.49   24.00
  -1  -9   6  141.49   58.69
   1  -9  -6  100.59   30.10
   1   9   6  100.59   89.09
   1   9   6  147.99   22.60
  -1  -9   6   84.39   29.10
   1  -9  -6  122.69   22.30
  -1   9  -6   87.19   60.59
  -1   9  -6   25.40   29.00
  -1  -9   6   87.59   22.70
   1   9   6  162.18   27.70
  -1  -9   6   93.29   23.60
   1  -9  -6  -29.20   58.89
  -2   9   6   -7.40   22.70
  -2  -9  -6    9.40   39.70
  -2   9   6   22.80   26.10
   2  -9   6   -0.20   24.70
   2  -9   6   15.80   15.20
   2  -9   6   16.70   14.30
  -2  -9  -6   48.80   42.50
  -2  -9  -6    9.10    9.80
  -2  -9  -6   26.50   23.80
   2   9  -6   -2.40   23.30
   2   9  -6   13.30   22.70
  -2   9   6   25.10   10.60
   2   9   6  -11.80   23.30
   2  -9  -6   -4.10   16.20
   2  -9  -6   20.90   45.20
  -2   9  -6   -7.50   19.50
  -2  -9   6    4.90   33.10
  -2   9  -6   43.40   33.20
  -2   9  -6   11.20   23.20
   2   9   6   19.80   17.30
   2  -9  -6  -31.50   20.40
  -2  -9   6   12.10   17.50
  -2  -9   6   12.40   16.90
   2  -9  -6  -35.40   38.90
   3   9  -6    0.40   29.50
  -3  -9  -6  -15.40   35.20
   3  -9   6   15.60   23.70
  -3  -9  -6   14.70   21.70
  -3   9   6    2.80   15.10
  -3  -9  -6   50.89   40.30
   3  -9   6   -7.60   12.40
  -3  -9  -6   -0.50   12.20
  -3  -9   6    0.90   13.90
  -3  -9   6  -39.40   18.10
  -3   9  -6    7.40   14.50
   3  -9  -6    0.00   23.40
   3  -9  -6  -25.10   15.60
  -3  -9   6   45.80   43.80
  -3  -9   6    2.00   19.50
   3  -9  -6   10.20   35.10
  -4   9   6   44.10   22.30
  -4   9   6   41.10   28.30
  -4  -9  -6  -49.90   29.80
  -4  -9  -6   11.80   69.89
   4  -9   6   -4.20   22.60
   4  -9  -6   48.90   34.70
  -4  -9   6    4.60   18.40
   4  -9  -6   12.90   26.20
  -4   9  -6   17.80   18.30
  -4  -9   6    5.90   21.10
   0  10   6   41.00   17.40
   0 -10   6   55.79   20.60
   0 -10  -6  107.19   33.60
   0  10  -6   42.50   22.20
   0 -10  -6   65.79   28.60
   0 -10   6   61.09   25.40
   0 -10  -6  110.79   32.40
   0  10   6   92.79   19.10
   0  10  -6   76.89   27.00
   0 -10   6  100.09   32.80
  -1 -10  -6  113.79   35.00
  -1  10   6   52.39   22.60
  -1 -10  -6   80.59   18.90
   1  10  -6   81.39   31.30
   1 -10   6   92.69   20.90
  -1  10   6   82.69   20.50
   1  10  -6   75.09   24.40
  -1 -10  -6  104.89   43.40
  -1 -10  -6  160.58   33.60
   1 -10   6  177.48   32.40
  -1 -10   6   56.39   31.10
  -1  10  -6   86.49   23.60
   1  10   6   57.49   23.40
   1  10   6  121.09   24.50
  -1  10  -6   38.30   34.70
   1 -10  -6   47.30   39.30
  -1 -10   6   85.69   61.59
  -1 -10   6   86.09   23.60
  -1 -10   6   95.19   22.30
  -1  10  -6   79.79   30.20
  -1  10  -6   55.69   40.70
   1 -10  -6  133.69   24.40
   2 -10   6    0.90   13.40
  -2  10   6   -9.60   10.80
   2 -10   6  -31.50   43.20
  -2 -10  -6   12.30   46.20
  -2  10   6   78.49   26.00
   2 -10   6   39.20   28.00
  -2 -10  -6   13.00   12.30
   2  10  -6  -21.80   21.00
  -2 -10  -6   62.79   51.19
  -2 -10  -6   47.50   23.90
   2 -10  -6  -13.10   15.90
   2 -10  -6   26.80   33.00
  -2 -10   6   -6.20   16.50
   2  10   6   11.80   15.80
  -2 -10   6   10.30   17.40
   2 -10  -6   48.00   59.59
  -2 -10   6   27.90   31.90
  -2  10  -6  -21.20   19.60
  -2  10  -6  -24.40   23.10
  -3  10   6  -15.60   16.80
   3 -10   6   -0.60   13.20
  -3 -10  -6   21.30   22.80
  -3 -10  -6    3.80   40.20
   3  10  -6  -17.60   29.80
  -3 -10  -6   -0.10   10.30
  -3  10   6  -10.10   21.80
  -3  10  -6    4.40   16.20
   3 -10  -6  -20.90   16.90
   3 -10  -6   12.90   30.30
  -3 -10   6  -19.30   40.70
  -3 -10   6   22.90   13.10
   3  10   6   12.20   26.10
  -3 -10   6   -3.80   15.20
   0  11  -6  241.68   38.40
   0  11   6  159.38   36.20
   0 -11   6  145.19   58.29
   0 -11   6  122.69   45.80
   0 -11  -6  214.78   81.99
   0 -11  -6  272.47   47.40
   0  11   6  202.28   38.10
   1 -11   6   23.40   40.60
  -1  11   6   10.10   11.60
   1 -11   6   46.80   17.70
  -1 -11  -6   27.30   25.60
  -1 -11  -6  -17.20   38.40
   1  11  -6    8.50   19.10
  -1  11  -6   32.70   23.10
   1 -11  -6   23.40   25.60
  -1 -11   6   37.10   29.80
  -1 -11   6   33.10   14.70
   1 -11  -6   38.20   32.30
  -1  11  -6    6.00   18.30
   1  11   6   11.60   19.40
   1  11   6   27.70   14.40
  -2  11   6   22.90   35.90
  -2 -11  -6    2.90   10.20
   2  11  -6    6.40   21.80
  -2 -11  -6   19.60   24.30
   2 -11   6   -8.00   11.60
  -2  11   6   19.90   12.40
  -2 -11  -6   30.10   41.90
  -2 -11   6  -14.80   16.70
   2 -11  -6    7.60   31.70
  -2  11  -6  -13.20   26.50
  -2  11  -6    8.30   22.80
   2  11   6   25.70   16.50
  -2 -11   6   10.70   33.20
   2 -11  -6   15.90   20.40
   3 -11   6    6.20   14.10
  -3 -11  -6   -8.40   27.00
   3 -11  -6  -26.30   24.20
  -3 -11   6  -12.10   17.70
  -3 -11   6   11.00   17.40
   0 -12   6   34.00   32.40
   0  12  -6  -10.30   19.00
   0 -12  -6   -3.10   38.90
   0 -12   6  -31.20   91.79
   0  12   6   -7.50   12.80
   0  12  -6   11.50   15.00
   0  12   6   -4.20   17.20
   1  12  -6   34.30   22.90
  -1 -12  -6   10.30   33.00
   1  12  -6    2.20   18.70
   1 -12   6  -32.60   47.00
  -1  12   6    1.80   11.70
   1 -12   6   48.40   51.29
  -1 -12  -6    8.30   33.40
  -1  12  -6    6.40   24.40
  -1 -12   6   12.90   22.80
  -1 -12   6  -26.70   28.70
   1 -12  -6  -22.70   37.50
   1  12   6  -24.50   25.40
   1  12   6   11.00   15.00
  -2 -12   6    6.00   39.10
   0   0   7   -0.30   10.20
   0   0  -7  -15.40   17.20
   0   0  -7    5.90    8.40
   0   0  -7   -3.10    6.80
   0   0   7   13.60    9.30
   0   0   7    0.80    8.90
   0   0   7  -20.60   19.00
   0   0  -7    1.40   16.90
   0   0   7    4.70   10.90
   0   0  -7   15.00   15.00
   0   0  -7    7.50   29.50
   0   0   7   -5.70    7.20
   0   0  -7   22.10   16.30
   0   0   7   -8.60   18.00
  -1   0  -7   16.00    9.90
  -1   0  -7   29.40    8.30
   1   0  -7   30.70   10.00
   1   0   7   37.00   12.00
   1   0   7   33.40   25.20
   1   0  -7   31.70   10.50
   1   0  -7   39.10    8.40
  -1   0  -7   42.00   14.30
   1   0  -7   15.40   17.00
   1   0  -7   93.79   38.00
  -1   0   7   16.00   35.70
  -1   0  -7   33.10   24.20
   1   0  -7   20.40   10.00
  -1   0   7   -7.10   15.90
   1   0   7   42.00    8.00
  -1   0  -7   27.90   22.10
  -1   0   7   25.30   11.10
   1   0   7   15.40   29.10
  -1   0  -7   40.50   45.80
   1   0  -7   54.39   20.70
   1   0  -7   34.50   23.00
  -1   0  -7   19.20    8.90
  -1   0  -7   52.49   17.30
  -1   0  -7   54.49   19.20
  -1   0   7   14.70    9.80
   1   0   7   13.10   11.00
  -1   0   7   23.20    9.30
  -1   0   7   46.90   17.40
  -1   0  -7   36.10   20.10
  -1   0   7    1.30   22.30
   1   0   7   30.70   15.90
  -2   0  -7  437.36   75.49
   2   0  -7  340.47   63.89
  -2   0  -7  463.05   66.69
   2   0   7  344.67   65.59
   2   0   7  337.77   69.49
   2   0  -7  447.36   71.99
   2   0   7  285.47   86.59
   2   0   7  311.87   66.89
  -2   0   7  359.96   64.69
   2   0  -7  434.66   71.49
  -2   0  -7  249.78   64.79
  -2   0   7  447.36   72.39
   2   0  -7  307.37   64.49
  -2   0  -7  405.86   79.29
   2   0   7  373.06   64.39
   2   0  -7  324.07   70.69
  -2   0  -7  476.35   69.49
  -2   0  -7  400.86   64.69
   2   0  -7  365.26  101.49
   2   0   7  355.16   67.69
   2   0   7  428.76   65.29
  -2   0   7  402.86   65.59
   2   0   7  389.36   64.19
   2   0  -7  398.06   64.49
   2   0   7  287.97   73.79
  -2   0   7  442.76   64.79
  -3   0   7  128.99   27.80
  -3   0   7  177.18   31.90
   3   0   7  128.29   38.60
  -3   0  -7  137.49   30.00
   3   0   7  141.69   26.90
   3   0   7  116.99   48.60
  -3   0  -7  159.68   37.80
   3   0  -7  113.49   45.50
  -3   0   7  113.69   29.30
  -3   0   7  171.88   28.50
   3   0   7  151.78   26.60
  -3   0  -7  218.78   38.60
   3   0  -7   73.49   53.39
   3   0   7  180.58   32.50
   3   0  -7  127.89   27.20
  -3   0   7  201.98   33.10
   3   0   7  124.89   74.79
   3   0  -7  124.89   30.50
  -3   0  -7  133.19   30.50
  -3   0  -7  165.08   32.80
   3   0  -7  127.29   25.20
  -3   0  -7  106.19   27.70
  -4   0  -7   72.19   33.40
  -4   0  -7   33.20   24.60
  -4   0  -7   38.90   19.30
  -4   0  -7   24.20   27.30
   4   0   7   -8.80  174.58
   4   0   7   45.60   68.59
  -4   0  -7   42.00   22.90
  -4   0   7   43.50   19.60
   4   0  -7   60.09  122.59
   4   0   7   28.20   27.40
   4   0  -7   27.70   14.90
  -4   0   7   36.80   22.80
   4   0  -7   17.30   18.90
  -4   0   7   34.70   28.00
   4   0  -7    8.50   17.80
   5   0  -7   16.70   29.10
  -5   0  -7   11.70   19.10
  -5   0   7   -7.60   20.80
  -5   0   7   30.60   19.00
   5   0  -7   -1.00   14.30
  -5   0  -7  -20.90   23.00
   5   0   7    7.20   11.40
  -5   0   7   -4.40   30.20
  -5   0  -7   -1.90   22.80
  -5   0   7   25.70   25.70
   0  -1   7   31.90   21.80
   0   1  -7   62.69   29.50
   0   1  -7   56.59   14.60
   0   1   7   39.60   12.20
   0  -1   7   33.60   10.70
   0  -1  -7   55.49   20.80
   0   1  -7   29.90   18.60
   0   1  -7   38.60   14.60
   0   1  -7   31.40   19.50
   0   1   7   21.10    9.10
   0  -1  -7   62.09   15.90
   0  -1   7   43.90    9.90
   0  -1   7   28.00   12.60
   0  -1  -7   38.90   15.60
   0  -1   7   36.60   11.80
   0  -1   7   43.30   12.00
   0   1   7   49.30   10.20
   0  -1   7   18.50   26.00
   0  -1   7   36.60   13.00
   0   1   7   43.10   14.00
   0   1   7   48.10   10.80
   0   1   7   12.20   24.10
   0   1   7   36.90   23.70
   0  -1  -7   35.10    9.20
   0   1  -7   28.60   11.60
   0  -1  -7   23.50   35.90
   0  -1  -7   26.40   13.80
   0   1  -7   46.40   10.70
  -1   1   7 1098.49  174.18
   1   1  -7 1072.89  173.88
  -1   1   7 1168.38  172.08
   1  -1   7  923.41  174.68
  -1  -1  -7  967.00  171.98
   1  -1   7  976.50  171.78
  -1  -1  -7  903.11  171.68
  -1  -1  -7 1174.48  173.18
   1   1  -7 1128.19  178.08
  -1   1   7  896.51  172.18
   1  -1   7 1053.39  172.68
  -1  -1  -7  962.20  173.88
  -1   1   7  853.41  172.08
  -1  -1  -7  950.00  182.58
  -1  -1  -7 1066.59  172.58
   1  -1   7  965.00  176.98
  -1  -1  -7  940.11  172.38
   1  -1   7 1081.09  172.28
   1   1  -7 1024.00  171.78
   1  -1   7 1187.38  172.08
  -1  -1  -7  747.43  172.38
  -1  -1  -7  997.40  172.28
  -1   1   7  997.70  171.98
   1  -1   7  964.80  171.88
  -1   1   7  871.11  171.78
   1   1  -7 1104.19  171.78
   1   1  -7  892.31  172.08
  -1  -1  -7  886.51  173.18
   1  -1   7  958.60  171.68
  -1  -1   7 1001.60  171.88
   1  -1  -7 1284.17  174.68
  -1  -1   7 1041.10  175.98
  -1   1  -7 1155.18  172.08
  -1   1  -7 1111.59  173.58
  -1  -1   7 1107.99  172.38
   1   1   7 1137.09  172.18
  -1  -1   7 1016.40  171.98
   1  -1  -7 1018.80  171.68
   1  -1  -7 1093.69  171.88
   1   1   7  939.11  172.18
  -1   1  -7 1180.98  172.68
  -1   1  -7  916.21  175.38
  -1   1  -7  902.51  173.98
   1  -1  -7 1064.99  177.78
  -1   1  -7  924.81  171.68
  -1   1  -7 1098.59  172.58
   1  -1  -7 1229.68  174.58
   1   1   7 1003.30  175.68
   1   1   7  988.50  171.68
  -1  -1   7 1247.58  173.18
  -1  -1   7  947.31  171.98
   1  -1  -7 1132.69  172.28
  -1   1  -7 1104.09  173.58
  -1  -1   7  898.41  173.88
   1   1   7  822.62  173.88
   1  -1  -7 1080.59  171.78
   2  -1   7  310.17   58.99
  -2  -1  -7  238.88   58.39
   2   1  -7  284.37   63.39
  -2   1   7  438.46   61.89
   2  -1   7  323.37   58.49
   2  -1   7  306.47   56.79
   2   1  -7  232.28   57.49
  -2  -1  -7  351.66   58.29
   2  -1   7  308.97   59.79
   2   1  -7  350.96  100.39
  -2   1   7  419.76   58.49
  -2  -1  -7  319.67   58.89
   2  -1   7  141.09   92.69
  -2  -1  -7  346.17   68.59
  -2  -1  -7  336.87   60.29
   2   1  -7  328.67   67.69
   2  -1   7  290.67   59.49
   2   1  -7  342.97   56.99
  -2   1   7  332.57   57.29
  -2   1   7  362.56   64.29
  -2  -1  -7  440.76   62.09
  -2   1   7  339.07   57.09
   2  -1   7  345.27   57.09
  -2   1   7  367.96   58.39
   2   1  -7  327.17   58.49
   2  -1   7  297.57   66.19
   2  -1   7  338.47   56.79
  -2   1  -7  395.56   62.59
  -2   1  -7  303.37   57.79
  -2   1  -7  319.17   58.19
  -2   1  -7  377.76   90.39
   2  -1  -7  288.07   60.09
  -2   1  -7  377.86   68.09
   2   1   7  218.18   65.59
   2  -1  -7  414.46   65.79
   2  -1  -7  387.06   64.39
   2  -1  -7  399.06  104.29
  -2  -1   7  416.16   58.59
   2   1   7  303.37   57.59
   2  -1  -7  368.06   57.59
   2   1   7  311.27   60.59
  -2  -1   7  299.27   65.09
  -2  -1   7  332.37   57.89
   2  -1  -7  309.57   56.89
   2  -1  -7  358.06   56.99
   2   1   7  244.28   76.99
  -2   1  -7  330.27   56.99
   2  -1  -7  311.37   56.39
  -2  -1   7  349.17   58.19
   3  -1   7  150.08   35.10
   3   1  -7   84.19   26.50
  -3   1   7  162.88   24.90
  -3  -1  -7   60.69   22.70
   3  -1   7   50.49  105.09
   3  -1   7  116.99   22.30
  -3  -1  -7  110.59   28.40
  -3  -1  -7  144.49   35.40
   3  -1   7  118.59   23.60
   3   1  -7   68.19   40.00
  -3  -1  -7  106.89   27.30
   3  -1   7  114.69   32.90
  -3  -1  -7  128.89   29.30
  -3   1   7  142.39   26.20
  -3   1   7  112.99   23.20
  -3   1   7  172.48   26.50
   3  -1   7  133.49   32.30
   3   1  -7   23.30   56.69
   3   1  -7   87.69   25.30
  -3  -1  -7  155.48   37.10
  -3  -1  -7  119.29   30.70
   3  -1   7  111.49   29.30
  -3  -1  -7  104.69   26.60
   3   1  -7  124.79   21.40
  -3  -1   7  107.09   25.80
   3   1   7   24.50   68.19
  -3   1  -7   54.79   22.50
   3  -1  -7   99.19   22.40
   3   1   7   90.69   35.60
  -3  -1   7  145.89   26.20
  -3  -1   7  133.69   29.40
  -3   1  -7  118.49   27.60
  -3  -1   7  138.39   24.20
  -3   1  -7  124.19   28.10
   3   1   7  110.59   28.10
  -3   1  -7   95.79   23.70
   3  -1  -7  109.79   20.90
  -3  -1   7  100.49   23.90
   3   1   7  138.59   23.30
   3  -1  -7   99.59   25.30
   3   1   7  106.29   23.40
  -3  -1   7  127.89   25.10
   3  -1  -7   75.19   50.69
  -3   1  -7  133.79   31.60
  -4  -1  -7  184.68   42.80
   4  -1   7  218.78   36.90
  -4  -1  -7  231.18   50.39
  -4   1   7  262.57   45.60
  -4  -1  -7  147.69   43.70
  -4  -1  -7  151.98   41.10
   4   1  -7  169.68   41.70
  -4   1   7  225.58   42.80
   4   1  -7  172.68   44.60
  -4   1   7  239.58   40.50
   4  -1   7  150.28   68.89
  -4   1   7  164.48   40.10
  -4   1   7  262.27   47.30
  -4   1   7  176.98   42.50
   4  -1   7  288.57   48.20
   4  -1  -7  149.29   42.50
  -4   1  -7  160.38   42.10
  -4   1  -7  213.38   42.90
   4  -1  -7  219.28   36.40
   4  -1  -7  177.98   41.50
  -4  -1   7  261.17   43.90
  -4   1  -7  221.98   46.90
  -4  -1   7  215.18   42.60
   4   1   7  189.08   73.29
   4   1   7  157.98   44.40
  -4  -1   7  202.38   40.10
  -4  -1   7  201.18   40.10
  -4   1  -7  225.88   42.80
  -5   1   7   21.60   30.80
   5  -1   7   30.80   12.10
  -5   1   7    2.00   32.50
   5   1  -7   23.20   16.50
  -5  -1  -7   -5.90   18.40
  -5   1   7    7.10   19.50
  -5  -1  -7    4.90   26.30
   5   1  -7   26.30   31.00
  -5  -1  -7   38.90   17.40
  -5   1   7  -15.80   19.40
  -5  -1   7  -16.60   22.60
  -5  -1   7   26.10   15.80
   5   1   7   13.00   12.70
  -5  -1   7    5.30   20.20
  -5   1  -7   18.60   21.00
   5  -1  -7   19.60   14.50
   5  -1  -7   15.70   21.60
  -5  -1   7   28.10   27.60
  -5   1  -7   10.60   24.30
   5  -1  -7   63.19   30.90
  -5   1  -7   -7.50   16.20
   0  -2   7 1658.33  246.88
   0   2  -7 1524.25  247.98
   0  -2   7 1291.87  248.98
   0  -2  -7 1610.34  246.68
   0  -2   7 1420.36  246.78
   0  -2  -7 1434.26  246.48
   0  -2  -7 1616.74  246.88
   0  -2   7 1429.96  246.48
   0   2  -7 1752.72  247.18
   0  -2  -7 1568.34  248.38
   0  -2  -7 1057.89  246.28
   0   2   7 1153.48  246.38
   0  -2   7 1376.66  246.48
   0  -2   7 1497.45  246.68
   0   2   7 1469.05  250.57
   0   2  -7 1601.44  247.48
   0  -2  -7 1810.42  251.57
   0  -2  -7 1426.36  247.48
   0  -2   7 1347.27  248.68
   0   2  -7 1632.94  250.87
   0  -2   7 1382.56  246.58
   0   2  -7 1740.13  246.88
   0   2   7 1451.85  248.38
   0   2  -7 1095.49  246.38
   0   2  -7 1500.05  247.18
   0   2   7 1523.75  246.58
   0   2   7 1434.76  246.88
   0  -2  -7 1399.96  247.18
  -1  -2  -7 1114.69  197.78
   1   2  -7 1184.18  198.78
   1   2  -7 1288.57  196.58
  -1   2   7 1257.97  196.78
  -1  -2  -7 1355.86  197.28
  -1   2   7 1258.57  198.78
   1  -2   7 1140.19  196.68
   1  -2   7 1158.28  196.38
   1   2  -7 1074.79  196.88
   1  -2   7 1152.28  196.38
  -1   2   7 1114.29  196.48
   1  -2   7 1162.28  196.58
  -1  -2  -7 1012.20  196.38
   1   2  -7 1023.40  204.58
   1  -2   7 1264.27  196.78
   1  -2   7  902.51  199.48
  -1  -2  -7 1071.89  198.28
  -1   2   7 1223.58  198.48
   1  -2   7 1050.79  197.08
   1   2  -7 1145.29  196.48
   1  -2   7 1095.09  196.48
  -1  -2  -7 1224.98  196.48
  -1   2   7 1319.67  196.68
  -1  -2  -7 1190.98  196.88
  -1  -2  -7 1182.28  196.88
   1  -2  -7 1385.86  196.68
  -1   2  -7 1104.39  196.58
   1  -2  -7 1292.17  196.58
  -1  -2   7 1005.30  196.38
   1  -2  -7 1211.98  198.68
   1   2   7  988.70  198.18
  -1   2  -7 1306.67  197.18
  -1  -2   7  852.01  198.68
  -1   2  -7  973.50  201.58
  -1  -2   7 1130.49  196.68
  -1  -2   7 1411.96  197.18
  -1   2  -7 1190.48  197.48
   1   2   7 1029.90  200.68
   1  -2  -7 1072.29  196.38
  -1   2  -7 1336.97  198.58
  -1   2  -7 1171.98  196.48
   1   2   7 1141.49  196.38
   1   2   7  986.30  196.68
   1   2   7 1155.58  196.68
   1  -2  -7 1281.07  198.78
  -1  -2   7 1160.48  196.58
   1  -2  -7 1281.37  196.68
   1  -2  -7 1360.26  196.48
  -1   2  -7 1276.27  197.18
  -1  -2   7 1254.37  196.38
   2  -2   7  270.27   48.40
  -2  -2  -7  273.77   51.39
   2   2  -7  281.67  120.99
   2  -2   7  283.07   61.09
  -2  -2  -7  198.18   49.30
   2   2  -7  258.07   51.69
   2   2  -7  219.18   63.49
  -2   2   7  349.27   59.59
   2  -2   7  251.47   49.80
  -2  -2  -7  311.67   52.49
  -2  -2  -7  172.88   51.89
   2  -2   7  249.97   52.49
  -2  -2  -7  287.77   53.59
   2  -2   7  277.87   50.39
  -2   2   7  322.97   48.70
   2  -2   7  272.17   48.40
   2  -2   7  279.07   51.89
   2   2  -7  162.08   56.79
   2   2  -7  263.87   48.80
  -2  -2  -7  287.37   50.49
  -2  -2   7  252.77   58.29
  -2   2  -7  286.07   61.29
  -2  -2   7  343.47   50.99
  -2  -2   7  260.57   49.90
   2  -2  -7  363.46   49.00
   2  -2  -7  287.87   48.10
   2  -2  -7  302.97   57.59
  -2  -2   7  311.47   49.50
  -2   2  -7  281.27   48.90
  -2   2  -7  313.37   52.39
   2   2   7  234.08   52.69
  -2  -2   7  273.27   50.19
   2   2   7  178.98   58.49
   2  -2  -7  292.37   48.60
  -2   2  -7  273.37   49.40
   2  -2  -7  348.17   58.89
  -2   2  -7  322.47   52.99
   2  -2  -7  322.07   49.99
  -2  -2   7  317.07   51.89
   2   2   7  283.07   49.50
  -2   2  -7  334.07   51.89
  -2   2  -7  276.37   49.90
   3   2  -7  244.78   61.89
   3  -2   7  383.16   61.99
  -3  -2  -7  362.36   65.79
  -3  -2  -7  363.16   68.49
  -3   2   7  481.85   63.19
  -3  -2  -7  303.27   64.29
   3  -2   7  271.57   96.19
   3  -2   7  435.86   65.79
  -3  -2  -7  388.96   67.59
   3  -2   7  330.47   69.19
   3   2  -7  286.87   79.59
  -3  -2  -7  329.97   63.89
   3  -2   7  336.57   62.49
   3  -2   7  361.66   66.79
   3  -2   7  359.76   66.19
  -3   2   7  401.36   62.89
  -3   2   7  449.86   64.19
   3  -2   7  325.57   68.09
   3   2  -7  277.47   65.89
   3  -2  -7  425.66   61.79
   3  -2  -7  318.47   85.99
   3  -2  -7  416.56   63.69
   3   2   7  118.29   84.59
  -3  -2   7  401.86   63.39
  -3   2  -7  370.16   64.89
   3  -2  -7  321.97   69.79
   3  -2  -7  361.16   62.39
  -3  -2   7  423.46   66.19
  -3   2  -7  378.66   66.39
   3   2   7  322.57   62.89
   3  -2  -7  456.65   87.59
  -3  -2   7  341.97   63.69
  -3  -2   7  390.36   62.89
   3   2   7  329.17   65.39
  -3   2  -7  377.56   64.09
  -3  -2   7  351.96   63.29
   3   2   7  325.87   74.39
  -3   2  -7  315.37   62.79
   4  -2   7   49.90   59.29
   4  -2   7   23.30   10.80
   4  -2   7   60.59   29.60
  -4   2   7    4.30   29.50
  -4   2   7  -20.10   27.00
  -4  -2  -7   44.90   24.90
  -4   2   7   18.50   19.10
   4   2  -7   14.00   14.50
  -4   2   7   12.10   18.90
  -4  -2  -7   50.09   23.50
  -4  -2  -7    9.20   31.50
  -4   2   7   17.30   17.40
   4   2  -7  -15.60   20.80
  -4  -2  -7   28.10   22.50
   4  -2  -7   15.50   12.90
  -4   2  -7   35.20   16.10
   4   2   7   50.89   29.10
   4  -2  -7   20.40   10.70
  -4   2  -7   36.00   23.90
  -4   2  -7    9.20   19.90
   4  -2  -7  -22.00   17.60
  -4  -2   7   18.80   28.80
   4   2   7    4.30   13.60
  -4  -2   7   40.50   20.20
   4   2   7  -27.30   82.09
   4  -2  -7    3.30   18.20
  -4  -2   7   -5.10   17.30
  -4  -2   7   33.10   18.40
  -4   2  -7   -3.50   28.90
  -5   2   7  120.29   35.30
  -5  -2  -7   21.60   21.60
   5   2  -7    6.40   35.50
  -5  -2  -7   97.09   33.00
   5   2  -7   71.59   26.50
  -5   2   7   95.79   38.40
  -5  -2  -7   76.99   28.30
   5  -2   7   86.09   18.50
  -5   2   7   73.89   24.60
  -5  -2   7   53.89   23.60
   5   2   7   47.70   18.40
  -5   2  -7   81.99   25.40
  -5  -2   7   44.00   22.80
  -5   2  -7   78.69   22.40
  -5  -2   7   71.29   27.90
  -5   2  -7   73.19   29.50
   5  -2  -7  103.19   21.70
   5  -2  -7  102.99   19.10
  -5  -2   7   84.59   29.90
   5  -2  -7   33.80   31.60
   0   3   7    8.70   17.20
   0  -3   7   26.50   16.50
   0  -3   7    2.20   11.80
   0  -3  -7   -8.40    9.40
   0  -3  -7    0.90   16.00
   0  -3  -7   -3.10    6.20
   0   3  -7    3.50    5.80
   0  -3  -7   13.20   15.80
   0  -3   7   -6.10    6.60
   0   3   7  -20.40   44.70
   0   3  -7   20.20   13.30
   0   3  -7   -4.00   15.00
   0   3   7   -2.00    7.30
   0  -3  -7   -4.60    8.30
   0  -3  -7  -10.90   20.10
   0   3  -7    0.50   13.80
   0  -3   7   -0.90   11.40
   0   3   7    8.70   20.30
   0  -3  -7   -4.90   12.00
   0   3  -7  -16.50   55.79
   0  -3   7    0.80    8.50
   0   3  -7  -21.20   20.60
   0  -3  -7    3.60    6.30
   0   3   7   -7.80    7.60
   0  -3  -7   72.19   40.00
   0  -3   7    5.10   11.90
   0  -3   7   -8.90   29.30
   0  -3  -7    5.40   17.30
   1   3  -7  492.05   92.29
  -1  -3  -7  479.75   91.89
  -1  -3  -7  490.95   93.69
  -1   3   7  594.24   95.59
  -1   3   7  513.45   91.49
   1   3  -7  342.17  109.29
  -1   3   7  598.14  115.39
   1  -3   7  458.85   93.39
   1  -3   7  530.05   91.79
   1  -3   7  513.25   91.49
   1  -3   7  539.45   91.19
   1  -3   7  464.35   97.59
   1   3  -7  479.75   95.19
   1   3  -7  621.24   91.89
  -1   3   7  591.44   91.49
  -1  -3  -7  573.54   92.49
  -1  -3  -7  402.16   95.59
   1  -3   7  496.45   91.89
   1  -3   7  543.45   91.19
   1   3  -7  541.35   91.19
   1  -3   7  572.64   91.49
  -1   3   7  623.84   91.69
  -1   3  -7  426.86   93.39
  -1  -3   7  432.56   91.79
   1   3   7  472.15   91.89
  -1   3  -7  564.24   91.19
  -1  -3   7  618.64   91.39
  -1  -3   7  576.44   91.49
   1  -3  -7  635.14   91.49
  -1   3  -7  581.74   93.99
   1   3   7  472.35   95.49
   1   3   7  535.95   91.19
   1  -3  -7  532.85   91.69
  -1   3  -7  541.55   92.39
   1  -3  -7  675.33   96.49
   1  -3  -7  561.74   91.49
  -1  -3   7  510.25   91.19
  -1   3  -7  605.14   91.99
   1   3   7  380.06  106.69
   1  -3  -7  614.64   91.39
   1  -3  -7  586.24   91.19
   1  -3  -7  604.34   96.19
  -1   3  -7  546.95   92.69
   1   3   7  426.56   92.09
  -1   3  -7  664.03   93.19
   2   3  -7  461.95   87.69
  -2  -3  -7  412.96   89.19
   2   3  -7  548.65   85.99
  -2  -3  -7  357.26   86.69
   2  -3   7  493.25   85.59
  -2   3   7  531.65   85.79
  -2  -3  -7  525.85   89.49
   2  -3   7  383.26   96.89
  -2  -3  -7  515.15   85.59
   2  -3   7  541.85   85.49
  -2  -3  -7  517.15   88.69
  -2  -3  -7  530.15   87.09
  -2  -3  -7  507.75   87.29
   2  -3   7  399.16   86.69
  -2   3   7  580.24   85.89
   2   3  -7  395.16   85.79
   2  -3   7  425.26   86.69
   2  -3   7  479.95   88.39
   2  -3   7  559.74   86.89
   2  -3   7  492.75   86.79
  -2   3   7  573.24   94.39
  -2  -3  -7  457.65   88.29
   2   3   7  425.86   93.09
   2  -3  -7  586.24   93.99
   2   3   7  463.45   86.99
   2  -3  -7  543.45   85.69
  -2  -3   7  489.05   88.09
  -2   3  -7  571.54   86.89
  -2  -3   7  534.95   86.19
  -2  -3   7  456.55   85.59
  -2  -3   7  489.25   86.59
  -2   3  -7  506.15   93.59
  -2   3  -7  578.04   87.99
  -2   3  -7  558.34   89.09
   2  -3  -7  508.85   85.39
  -2  -3   7  534.85   85.89
  -2  -3   7  508.35   87.19
  -2   3  -7  515.75   85.89
  -2   3  -7  436.06   89.39
   2  -3  -7  650.73   93.79
   2  -3  -7  604.84   86.69
   2  -3  -7  563.44   86.09
   2  -3  -7  581.54   86.29
  -2   3  -7  466.65   86.29
   2   3   7  424.56   88.79
   3  -3   7   41.60   28.00
   3  -3   7   59.79   20.60
   3   3  -7  -15.90   77.29
   3  -3   7   84.19   32.20
  -3  -3  -7   15.80   24.00
  -3   3   7   66.09   19.80
  -3  -3  -7   17.50   24.00
   3  -3   7  102.39   26.00
   3  -3   7  120.19   75.99
   3   3  -7    9.10   18.60
  -3  -3  -7    9.20   29.80
   3   3  -7   45.20   16.80
   3  -3   7   69.29   13.50
   3  -3   7   42.20   22.70
  -3   3   7   65.39   16.20
  -3   3   7  115.19   28.30
  -3  -3  -7   56.39   23.50
  -3  -3  -7   51.39   15.10
  -3  -3  -7   41.80   21.20
   3   3  -7   92.09   37.80
   3  -3   7   48.50   15.20
  -3  -3   7   71.49   17.00
  -3  -3   7   81.49   21.80
   3  -3  -7   58.09   18.20
   3  -3  -7   31.50   48.60
  -3  -3   7   35.20   20.30
  -3   3  -7   35.90   14.70
   3  -3  -7   57.69   17.00
  -3   3  -7   83.69   22.90
  -3   3  -7   63.59   20.00
  -3   3  -7   53.79   16.20
   3  -3  -7   82.99   49.30
   3  -3  -7   57.49   26.30
   3  -3  -7   52.59   12.40
   3   3   7   43.80   17.70
   3   3   7   74.89   27.90
   3  -3  -7   78.49   14.40
   3   3   7   83.89   60.19
  -3  -3   7   38.90   15.80
   3   3   7   32.00   45.70
  -3  -3   7   53.39   16.40
  -4  -3  -7    3.50   23.10
  -4   3   7    8.20   18.50
  -4   3   7   12.90   37.30
  -4  -3  -7  -15.00   20.00
  -4  -3  -7   10.40   39.00
   4  -3   7  -40.30   63.39
  -4   3   7   17.60   17.20
  -4  -3  -7   26.60   29.20
   4  -3   7    0.90   10.30
   4  -3   7   16.00   38.40
  -4  -3  -7   49.99   28.70
  -4   3   7  -10.20   27.40
   4   3  -7    3.70   20.60
   4  -3  -7  -21.80   11.90
   4  -3  -7    7.60   11.90
  -4   3  -7  -12.70   15.50
  -4  -3   7   -1.40   19.10
  -4  -3   7    0.60   27.10
  -4   3  -7   12.40   16.10
  -4   3  -7    0.30   26.60
   4  -3  -7   -5.60   18.50
   4   3   7  -12.10   15.00
  -4  -3   7   -5.50   19.40
  -4  -3   7   19.50   22.90
  -4   3  -7   21.40   29.90
  -4  -3   7   11.00   22.40
   4  -3  -7   41.30   56.39
   5   3  -7  -26.30   48.10
  -5  -3  -7   24.50   25.60
   5  -3   7   25.40   10.10
  -5   3   7   45.70   40.80
  -5  -3  -7    5.50   18.80
  -5  -3  -7   36.80   43.80
  -5   3   7   24.50   20.20
  -5  -3  -7  -40.50   34.70
  -5  -3   7   30.60   31.30
  -5   3  -7   14.10   31.50
   5  -3  -7   29.40   14.20
  -5  -3   7   -2.30   16.90
  -5   3  -7   70.09   56.59
   5  -3  -7    8.40   18.30
   5  -3  -7  -31.20   29.80
  -5  -3   7   30.00   21.00
  -5  -3   7  -20.10   21.00
  -5   3  -7   50.09   22.40
   0  -4   7   20.50   13.90
   0  -4  -7    1.90   17.50
   0  -4  -7    4.20   13.80
   0  -4   7   25.00   41.10
   0  -4   7   12.00    7.00
   0   4   7   13.60    9.80
   0  -4  -7   19.50    7.00
   0  -4  -7   -8.00   12.50
   0   4   7    5.20    9.70
   0  -4  -7    4.00   11.00
   0  -4   7   15.70    9.20
   0  -4   7    1.30   13.00
   0   4   7    1.70   17.10
   0  -4   7   28.40    9.80
   0  -4  -7   12.00   21.40
   0   4  -7   33.30   16.20
   0  -4   7   13.00   17.60
   0  -4  -7   27.80   34.20
   0  -4   7    1.50   11.40
   0   4  -7   18.00   21.10
   0   4   7    3.40   38.60
   0  -4  -7   38.00   17.50
   0   4  -7   16.30   19.50
   0   4  -7    9.80   22.70
   0   4  -7    5.40    6.50
   0  -4  -7    7.70   12.80
   0  -4  -7    9.80   20.60
   1  -4   7  360.76   87.59
  -1  -4  -7  471.65   82.99
  -1  -4  -7  514.15   82.29
  -1  -4  -7  373.26   87.69
  -1  -4  -7  534.65   81.59
  -1   4   7  501.95   80.49
  -1   4   7  500.05   80.19
   1  -4   7  404.36   81.39
  -1  -4  -7  420.96   81.89
   1  -4   7  503.45   80.39
   1   4  -7  397.66   84.79
  -1   4   7  470.05   84.59
  -1  -4  -7  382.86   80.59
  -1  -4  -7  460.45   79.89
   1  -4   7  512.75   80.59
  -1   4   7  484.65   80.19
   1  -4   7  432.36   80.29
   1   4  -7  516.65   80.99
   1  -4   7  518.05   79.89
   1  -4   7  478.85   80.79
   1   4  -7  426.66   81.69
   1  -4   7  468.65   82.99
   1  -4   7  416.76   81.89
   1   4  -7  295.07  113.19
  -1   4  -7  531.75   82.29
   1  -4  -7  411.46   80.79
   1  -4  -7  463.55   80.59
   1  -4  -7  534.55   85.89
   1  -4  -7  437.66   85.89
   1   4   7  471.75   85.19
  -1  -4   7  463.35   80.29
  -1  -4   7  455.15   82.59
   1   4   7  367.26   80.89
   1   4   7  436.56   80.99
  -1   4  -7  521.45   83.89
   1  -4  -7  502.95   79.99
  -1  -4   7  534.85   81.39
  -1   4  -7  545.45   80.19
  -1  -4   7  488.35   79.99
  -1   4  -7  497.75   81.69
   1   4   7  482.55   80.09
  -1   4  -7  484.25   80.79
   1  -4  -7  535.85   80.89
   1  -4  -7  515.35   80.29
   1   4   7  371.56  111.39
  -1   4  -7  468.45   80.79
   2  -4   7 2281.17  368.16
   2  -4   7 2129.19  368.06
  -2  -4  -7 1971.20  367.76
  -2   4   7 2435.76  368.56
   2  -4   7 1856.31  373.96
   2  -4   7 2233.48  367.66
  -2   4   7 2357.96  367.76
  -2  -4  -7 1596.94  369.16
  -2   4   7 2620.84  372.96
   2  -4   7 2098.19  368.16
  -2   4   7 2507.95  367.96
  -2  -4  -7 2273.67  369.76
  -2  -4  -7 2120.39  368.56
   2   4  -7 1892.41  367.76
   2   4  -7 2295.97  369.16
  -2  -4  -7 2007.40  368.86
  -2  -4  -7 2018.40  369.06
  -2  -4  -7 2103.19  367.66
   2  -4   7 2220.78  367.66
   2   4  -7 2073.99  367.86
   2  -4   7 2119.99  369.06
   2  -4   7 2266.57  368.16
  -2  -4  -7 2061.09  368.86
   2  -4  -7 2706.83  368.36
  -2   4  -7 1956.70  368.16
   2  -4  -7 2463.65  367.86
  -2  -4   7 1520.95  368.06
  -2   4  -7 2196.68  370.96
   2   4   7 1889.61  370.36
  -2  -4   7 1971.90  368.76
  -2   4  -7 2454.05  369.56
   2   4   7 2064.89  367.56
  -2   4  -7 2476.55  367.96
   2  -4  -7 2590.34  368.16
   2  -4  -7 2189.78  367.56
  -2  -4   7 2298.97  368.06
  -2  -4   7 1945.81  368.06
  -2  -4   7 2216.18  369.36
   2   4   7 1759.82  368.16
  -2   4  -7 2366.86  371.76
   2  -4  -7 2790.52  373.26
   2  -4  -7 2505.75  367.86
  -2  -4   7 2263.67  367.86
  -2   4  -7 2278.47  368.56
  -3  -4  -7  140.39   59.39
  -3  -4  -7  194.18   48.40
   3  -4   7  243.38   43.30
   3   4  -7  105.79  113.19
   3  -4   7  251.07   42.90
  -3  -4  -7  194.08   43.20
   3   4  -7  145.39   46.30
  -3  -4  -7  179.88   45.10
  -3  -4  -7  202.78   55.19
   3  -4   7  137.69  106.99
   3  -4   7  228.98   49.10
   3  -4   7  358.46   48.70
   3   4  -7  150.48   45.40
  -3  -4  -7  199.28   47.30
   3  -4   7  287.47   47.40
  -3  -4  -7  262.07   53.79
  -3   4   7  325.37   43.20
  -3   4   7  343.07   44.20
   3  -4   7  232.28   47.80
  -3  -4   7  283.67   45.20
   3  -4  -7  306.47   46.60
   3   4   7  241.18   52.29
   3  -4  -7  271.77   43.40
   3   4   7  169.68   45.80
  -3   4  -7  273.37   44.50
  -3  -4   7  198.38   47.80
   3  -4  -7  311.77   46.50
  -3   4  -7  262.27   45.40
   3  -4  -7  371.46   77.89
   3  -4  -7  299.97   45.80
   3  -4  -7  279.67   42.50
  -3   4  -7  253.17   52.29
   3  -4  -7  292.47   79.89
  -3  -4   7  152.88   45.10
  -3  -4   7  255.47   44.70
  -3  -4   7  248.48   44.20
  -3   4  -7  240.18   47.90
  -3  -4   7  102.49   59.29
   4   4  -7  140.79   46.10
   4  -4   7  270.07   53.29
  -4  -4  -7  153.08   44.90
  -4   4   7  227.48   38.00
  -4   4   7  327.97   56.29
  -4  -4  -7  167.28   42.70
  -4  -4  -7  142.29   54.19
  -4   4   7  314.97   42.50
  -4  -4  -7   99.59   43.40
   4  -4   7  237.98   61.89
   4  -4   7  204.48   50.49
   4  -4   7  212.58   36.70
  -4   4   7  290.37   40.70
  -4  -4  -7  188.28   54.69
  -4   4  -7  183.98   43.80
   4  -4  -7  275.67   38.80
  -4  -4   7  214.28   40.80
   4  -4  -7  246.78   44.80
   4   4   7  113.49   38.50
  -4  -4   7  182.98   40.50
  -4   4  -7  163.48   38.20
   4   4   7  120.09   80.89
   4  -4  -7  200.38   42.10
  -4  -4   7  184.18   47.00
  -4   4  -7  176.68   48.30
  -4  -4   7  207.98   43.10
   5  -4   7   55.29   18.20
  -5  -4  -7  -26.90   51.09
  -5  -4  -7   38.50   29.60
  -5  -4  -7   16.90   22.80
  -5  -4  -7   17.70   31.60
  -5   4   7   87.09   25.30
   5  -4   7   75.99   17.20
   5  -4  -7   64.99   34.50
  -5  -4   7   60.09   25.00
  -5   4  -7  134.59   45.50
  -5  -4   7   35.90   31.40
   5  -4  -7  165.18   32.40
   5  -4  -7  109.19   21.80
  -5   4  -7   87.39   28.80
  -5  -4   7   88.69   31.50
   0  -5  -7  565.74  106.59
   0  -5   7  680.23  104.39
   0  -5  -7  619.24  105.49
   0   5   7  495.85  104.39
   0   5   7  527.45  105.29
   0  -5   7  601.24  103.89
   0  -5  -7  684.83  105.79
   0  -5   7  626.74  103.59
   0  -5   7  683.23  103.79
   0   5  -7  575.24  107.19
   0  -5   7  723.83  106.89
   0  -5   7  725.23  103.79
   0  -5   7  391.96  117.19
   0  -5   7  474.85  105.19
   0   5  -7  670.63  104.49
   0  -5  -7  649.54  104.89
   0  -5  -7  686.63  103.69
   0  -5  -7  537.55  103.49
   0   5   7  516.75  132.39
   0  -5  -7  682.23  105.29
   0  -5   7  769.12  104.69
   0   5  -7  585.54  107.59
   0  -5  -7  517.95  110.89
   0   5  -7  688.83  103.89
   0   5   7  564.44  108.19
   0   5  -7  572.74  105.19
   0   5   7  525.55  103.79
   0   5  -7  521.35  105.39
   0   5   7  688.83  103.79
   1   5  -7  364.16   78.19
   1  -5   7  437.66   71.39
   1  -5   7  428.66   71.39
   1  -5   7  467.95   70.39
  -1   5   7  434.26   71.09
  -1  -5  -7  326.47   73.09
  -1  -5  -7  414.86   72.99
   1   5  -7  428.16   71.09
   1  -5   7  403.16   74.69
  -1  -5  -7  414.16   71.89
   1  -5   7  386.86   71.09
   1   5  -7  413.36   72.89
  -1   5   7  445.06   80.09
  -1   5   7  427.86   70.39
  -1  -5  -7  332.17   71.39
  -1  -5  -7  291.57   85.99
   1   5  -7  447.66   70.59
  -1  -5  -7  438.96   73.99
  -1   5   7  440.76   70.39
   1  -5   7  376.36   72.29
   1  -5   7  296.17   88.79
   1  -5   7  450.45   70.49
   1  -5   7  393.26   71.69
  -1  -5  -7  423.86   70.19
   1  -5   7  393.16   72.29
   1   5  -7  338.77   71.99
  -1  -5   7  473.85   70.49
   1  -5  -7  435.16   71.39
  -1   5  -7  387.86   71.69
  -1   5  -7  352.56   70.19
  -1  -5   7  381.76   70.29
   1  -5  -7  394.86   82.19
  -1  -5   7  429.26   70.19
   1  -5  -7  470.25   72.69
   1  -5  -7  475.55   70.19
  -1   5  -7  409.26   72.19
  -1   5  -7  489.35   73.39
  -1   5  -7  432.96   71.09
  -1  -5   7  174.98   94.99
   1  -5  -7  345.57   75.59
   1   5   7  443.76   78.49
  -1  -5   7  438.86   71.39
   1   5   7  334.37   72.49
  -1   5  -7  413.46   78.49
   1   5   7  392.66   71.59
  -1  -5   7  448.86   70.79
   1  -5  -7  413.46   70.39
   1  -5  -7  520.65   84.49
   1  -5  -7  389.96   71.49
   1   5   7  404.76   70.39
   2  -5   7  315.27   55.09
   2  -5   7  315.57   57.49
   2  -5   7  328.47   64.39
   2   5  -7  251.87   60.79
  -2  -5  -7  319.67   64.49
   2   5  -7  339.77   56.09
   2  -5   7  308.67   56.59
  -2  -5  -7  308.47   60.29
   2  -5   7  315.27   56.29
  -2  -5  -7  360.26   61.49
  -2   5   7  349.07   64.99
  -2   5   7  373.76   55.69
  -2   5   7  309.77   58.89
  -2   5   7  345.27   55.89
   2  -5   7  320.37   55.69
  -2  -5  -7  249.68   55.89
   2  -5   7  325.87   59.79
  -2  -5  -7  285.87   56.79
  -2  -5  -7  305.77   55.19
   2   5  -7  306.97   58.29
  -2  -5  -7  267.87   60.09
   2  -5   7  303.07   96.49
   2  -5  -7  426.26   57.19
  -2  -5   7  329.27   55.79
  -2   5  -7  337.57   57.99
  -2   5  -7  353.26   62.59
   2   5   7  271.97   61.89
   2  -5  -7  331.97   81.79
   2  -5  -7  379.16   56.09
  -2  -5   7  346.17   56.19
   2  -5  -7  323.47   76.39
   2  -5  -7  362.56   55.39
   2   5   7  225.98   67.19
   2  -5  -7  423.76   60.29
   2  -5  -7  381.36   57.49
  -2  -5   7  227.48   59.19
  -2   5  -7  283.37   56.89
  -2  -5   7  217.08   62.49
  -2   5  -7  293.47   61.09
  -2  -5   7  306.57   56.29
   2   5   7  301.17   56.49
   2  -5  -7  357.36   55.59
  -2   5  -7  303.37   57.09
   3  -5   7   33.70   13.40
   3   5  -7   68.09   29.20
   3  -5   7    5.00   22.20
  -3   5   7   61.29   17.60
  -3  -5  -7   24.40   20.50
  -3  -5  -7   37.90   23.60
   3  -5   7   31.80   11.50
  -3  -5  -7   15.20   21.90
  -3  -5  -7  -34.20   33.40
   3  -5   7   58.09   26.30
   3  -5   7   45.40   25.20
  -3  -5  -7   17.80   11.70
  -3   5   7   67.69   14.50
   3  -5   7   43.80   24.90
   3  -5   7   55.79   48.60
   3  -5   7 -160.78  142.69
   3   5  -7   -6.80   23.10
   3  -5  -7   41.60   20.00
   3  -5  -7   71.09   20.90
  -3   5  -7   37.80   15.70
  -3  -5   7   30.90   16.70
  -3  -5   7   19.00   17.30
  -3  -5   7   63.09   42.70
  -3  -5   7   25.40   20.90
   3  -5  -7   46.70   40.00
   3  -5  -7   53.49   15.20
  -3  -5   7   41.40   15.10
   3   5   7   21.00   19.70
   3  -5  -7   55.79   16.20
   3  -5  -7   57.49   19.80
  -3   5  -7   41.10   18.50
   3  -5  -7   -5.90   97.19
   3  -5  -7   73.49   34.80
  -3  -5   7  -15.40   23.70
   4  -5   7   63.09   50.49
   4  -5   7   10.10   31.90
  -4  -5  -7  102.59   31.30
  -4   5   7   87.29   23.90
   4   5  -7   52.49   45.50
  -4   5   7  140.29   24.20
  -4  -5  -7    6.90   49.30
  -4   5   7  147.99   26.90
   4  -5   7   30.70   38.30
   4   5  -7    9.30   45.70
   4  -5   7  102.69   42.90
  -4  -5  -7   43.60   31.00
   4  -5   7  103.99   18.20
  -4  -5  -7   10.70   28.00
   4  -5  -7   74.09   25.40
   4   5   7   63.49   25.60
  -4  -5   7   82.79   35.50
   4  -5  -7  117.19   19.50
   4  -5  -7  183.28   36.00
  -4  -5   7   19.00   26.10
  -4  -5   7   62.79   29.30
  -4  -5   7   40.00   26.80
  -4   5  -7   54.09   19.70
  -4   5  -7   43.40   29.60
   4  -5  -7   83.39   19.40
  -4  -5   7   32.40   22.80
   4  -5  -7  129.49   47.60
  -5   5   7   27.30   22.00
   5  -5   7   16.10   16.00
  -5  -5  -7   21.00   38.40
   5  -5   7   38.50   17.80
  -5  -5  -7   34.10   30.40
   5  -5  -7   27.60   21.50
  -5  -5   7    8.20   31.00
  -5  -5   7   31.80   24.20
   5  -5  -7   43.20   16.40
  -5   5  -7   13.10   22.30
  -5   5  -7   99.59   48.90
  -5  -5   7  -11.80   21.90
   0   6   7  -36.10   28.20
   0  -6  -7    2.90   32.10
   0   6   7   19.50   10.10
   0   6  -7   21.50   11.00
   0  -6   7    5.90    9.30
   0   6  -7   67.39   37.70
   0  -6  -7   24.40   44.00
   0  -6   7   10.70    9.80
   0  -6  -7    3.10   27.00
   0   6  -7   -0.90   38.30
   0  -6   7   17.20   14.90
   0   6   7   27.10   11.20
   0  -6  -7   59.39   17.90
   0   6   7   27.40   39.90
   0  -6   7    4.30   82.69
   0   6  -7   25.10   21.50
   0  -6  -7    6.10   17.60
   0  -6  -7   16.60    8.20
   0  -6  -7   28.00   12.10
   0   6  -7    4.60   19.50
   0  -6   7   14.40   11.00
   0   6  -7   17.60   13.60
   0  -6   7   20.70   14.30
   0  -6  -7    5.10   18.90
  -1   6   7  205.78   36.50
   1  -6   7  223.88   35.90
[truncated: 465,116 more chars]
