# Supplementary material for: 8-Furyl­imidazolo-2′-de­oxy­cytidine: crystal structure, packing, atropisomerism and fluorescence
Source: Acta Crystallogr C Struct Chem. 2022 Feb 9;78(Pt 3):141–7. doi: 10.1107/S2053229622001000 (PMC8896525; doi:10.1107/S2053229622001000)
Supplement: Supplementary file 2 [file c-78-00141-Isup2.hkl]

data_I                                                                          
_shelx_title ' dan7820.res in P2(1)2(1)2(1)'                                    
_shelx_refln_list_code          4                                               
_shelx_F_calc_maximum       94.13                                               
_exptl_crystal_F_000       664.00                                               
_reflns_d_resolution_high  0.8502                                               
                                                                                
loop_                                                                           
 _space_group_symop_operation_xyz                                               
 'x, y, z'                                                                      
 '-x+1/2, -y, z+1/2'                                                            
 '-x, y+1/2, -z+1/2'                                                            
 'x+1/2, -y+1/2, -z'                                                            
                                                                                
_cell_length_a     5.3043                                                       
_cell_length_b    11.1405                                                       
_cell_length_c    22.6067                                                       
_cell_angle_alpha  90.000                                                       
_cell_angle_beta   90.000                                                       
_cell_angle_gamma  90.000                                                       
                                                                                
_shelx_F_squared_multiplier     1.000                                           
                                                                                
loop_                                                                           
 _refln_index_h                                                                 
 _refln_index_k                                                                 
 _refln_index_l                                                                 
 _refln_F_squared_calc                                                          
 _refln_F_squared_meas                                                          
 _refln_F_squared_sigma                                                         
 _refln_observed_status                                                         
   2   0   0        196.82        228.69        12.23 o                         
   4   0   0          9.30         20.90        11.59 o                         
   6   0   0        355.36        362.79        54.93 o                         
   1   1   0       1086.51        966.81        46.98 o                         
   2   1   0        112.75        109.08         4.51 o                         
   3   1   0         20.42         16.42         3.52 o                         
   4   1   0        251.16        273.95        12.36 o                         
   5   1   0         57.30         70.89        11.85 o                         
   6   1   0        201.35        232.12        32.42 o                         
   0   2   0         47.74         48.67         3.28 o                         
   1   2   0       3970.23       3769.52       162.11 o                         
   2   2   0         98.45        104.95         4.72 o                         
   3   2   0       1593.29       1626.30        61.31 o                         
   4   2   0        305.82        308.59        14.12 o                         
   5   2   0         20.38         23.65         6.66 o                         
   6   2   0          1.43         -7.71        15.81 o                         
   1   3   0       2199.19       2371.98        77.08 o                         
   2   3   0        431.99        414.41        16.32 o                         
   3   3   0        715.81        761.99        28.87 o                         
   4   3   0         65.39         96.83        13.73 o                         
   5   3   0         53.85         73.90        13.44 o                         
   0   4   0         28.40         21.58         4.48 o                         
   1   4   0          0.55         -0.37         2.31 o                         
   2   4   0        120.60        166.77         7.20 o                         
   3   4   0         19.50         20.78         5.37 o                         
   4   4   0         27.15         33.27         7.21 o                         
   5   4   0         38.35         59.46        11.20 o                         
   1   5   0        612.97        677.19        22.93 o                         
   2   5   0        647.46        714.60        23.57 o                         
   3   5   0         27.18         28.09         4.68 o                         
   4   5   0          2.01         22.13         6.58 o                         
   5   5   0        173.55        265.23        46.53 o                         
   0   6   0          9.72          8.41         3.96 o                         
   1   6   0       1139.84       1233.74        44.21 o                         
   2   6   0         88.24        115.12         6.87 o                         
   3   6   0          6.03          9.66        10.36 o                         
   4   6   0         74.52         76.68         8.74 o                         
   5   6   0          8.90         14.19        12.71 o                         
   1   7   0          6.52          6.52         4.49 o                         
   2   7   0        615.87        660.53        25.84 o                         
   3   7   0         78.39         71.14         7.98 o                         
   4   7   0          3.03         11.69         9.23 o                         
   5   7   0         52.64        107.03        21.52 o                         
   0   8   0        771.46        891.93        58.33 o                         
   1   8   0          2.75         59.31        12.58 o                         
   2   8   0          5.34          6.40        11.46 o                         
   3   8   0          0.04          8.85         8.86 o                         
   4   8   0        126.40        177.15        24.83 o                         
   1   9   0         79.11         79.24         7.96 o                         
   2   9   0        369.47        394.37        22.24 o                         
   3   9   0         57.13         65.62         9.94 o                         
   4   9   0         40.88         24.87        15.11 o                         
   0  10   0         33.54         46.29        11.41 o                         
   1  10   0        390.48        409.47        26.70 o                         
   2  10   0         24.05         10.55         7.59 o                         
   3  10   0          6.77         19.23        13.63 o                         
   1  11   0          2.06         16.29        13.32 o                         
   2  11   0          7.21         38.89        17.72 o                         
   3  11   0          5.54        -33.38        38.25 o                         
   0  12   0          2.09          1.39        17.72 o                         
   1  12   0         19.26         16.77        12.95 o                         
   2  12   0          0.02         -4.35        16.39 o                         
   1   0   1          3.37          4.86         1.33 o                         
   2   0   1        466.26        434.38        14.02 o                         
   3   0   1        198.53        202.85         8.62 o                         
   4   0   1        138.21        132.20         7.79 o                         
   5   0   1          0.98         -1.84         5.91 o                         
   6   0   1         82.46         72.47        41.70 o                         
  -6   1   1         14.10         -0.52        15.83 o                         
  -5   1   1        184.09        191.95        13.19 o                         
  -4   1   1        177.85        183.95         8.80 o                         
  -3   1   1        691.66        717.27        28.77 o                         
  -2   1   1       1358.05       1306.57        40.86 o                         
  -1   1   1       3253.91       3079.54       149.11 o                         
   0   1   1       2184.40       1996.13        80.40 o                         
   1   1   1       3264.08       3138.59       143.31 o                         
   2   1   1       1362.29       1302.79        41.64 o                         
   3   1   1        695.44        714.28        24.98 o                         
   4   1   1        176.09        165.70         9.11 o                         
   5   1   1        184.18        204.49        17.59 o                         
   6   1   1         13.97         19.97        16.92 o                         
  -6   2   1         10.92          1.25        17.58 o                         
  -5   2   1         20.22         25.45         6.86 o                         
  -4   2   1         18.62         31.46         6.71 o                         
  -3   2   1        198.54        233.80        11.82 o                         
  -2   2   1        334.55        367.65        13.55 o                         
  -1   2   1       3395.93       3528.08       146.42 o                         
   0   2   1       4023.29       3383.11       121.68 o                         
   1   2   1       3381.80       3506.59       146.41 o                         
   2   2   1        333.63        371.75        13.33 o                         
   3   2   1        201.15        220.59         9.90 o                         
   4   2   1         19.06         23.24         6.08 o                         
   5   2   1         20.17         45.43        13.12 o                         
   6   2   1         11.20         27.53        25.20 o                         
  -5   3   1        114.85        150.96        17.52 o                         
  -4   3   1         73.39         69.45         9.18 o                         
  -3   3   1        163.26        172.07         8.37 o                         
  -2   3   1        703.58        739.92        29.25 o                         
  -1   3   1        968.92        997.71        32.54 o                         
   0   3   1        742.57        718.60        21.36 o                         
   1   3   1        961.44        985.00        33.86 o                         
   2   3   1        703.80        735.23        31.10 o                         
   3   3   1        163.01        180.44         9.02 o                         
   4   3   1         73.10         79.39        10.38 o                         
   5   3   1        114.64        175.96        14.59 o                         
   6   3   1          9.09         31.76        40.69 o                         
  -5   4   1          3.39         38.76         9.43 o                         
  -4   4   1         56.73         65.09         7.91 o                         
  -3   4   1         29.55         32.46         4.48 o                         
  -2   4   1        196.49        189.31         7.61 o                         
  -1   4   1         63.22         65.58         3.82 o                         
   0   4   1       4650.63       4414.83       140.94 o                         
   1   4   1         62.24         61.50         3.45 o                         
   2   4   1        194.14        191.49         7.52 o                         
   3   4   1         29.39         35.01         5.69 o                         
   4   4   1         56.13         84.85         8.17 o                         
   5   4   1          3.38         23.50        13.91 o                         
  -5   5   1         39.94         47.90        12.10 o                         
  -4   5   1        362.78        409.11        26.36 o                         
  -3   5   1         20.62         21.49         4.45 o                         
  -2   5   1        387.65        465.20        17.04 o                         
  -1   5   1        163.93        168.90         7.74 o                         
   0   5   1         50.00         55.74         4.22 o                         
   1   5   1        165.05        173.74         7.07 o                         
   2   5   1        385.85        443.75        16.41 o                         
   3   5   1         20.36         31.32         4.48 o                         
   4   5   1        359.08        426.79        22.07 o                         
   5   5   1         39.94         49.03        12.92 o                         
  -5   6   1         12.33         31.45        26.48 o                         
  -4   6   1        151.88        173.71        16.54 o                         
  -3   6   1        386.21        405.43        18.41 o                         
  -2   6   1        457.05        514.05        19.73 o                         
  -1   6   1        230.55        280.11        11.60 o                         
   0   6   1          5.01          1.12         4.08 o                         
   1   6   1        231.49        270.41        11.74 o                         
   2   6   1        455.06        503.75        19.45 o                         
   3   6   1        384.22        422.13        18.97 o                         
   4   6   1        151.72        168.55        19.30 o                         
   5   6   1         12.45         -2.75        16.38 o                         
  -5   7   1         43.49         92.53        18.88 o                         
  -4   7   1         15.34         27.94         9.46 o                         
  -3   7   1         24.13         29.57         6.40 o                         
  -2   7   1         90.52        124.56        13.68 o                         
  -1   7   1         56.61         55.97         4.34 o                         
   0   7   1        390.06        375.19        15.64 o                         
   1   7   1         57.18         50.01         4.49 o                         
   2   7   1         90.15        130.54        14.21 o                         
   3   7   1         24.40         12.49         6.61 o                         
   4   7   1         15.55         11.51         9.86 o                         
   5   7   1         43.88         79.41        39.81 o                         
  -4   8   1         27.55         36.03        12.57 o                         
  -3   8   1        163.79        148.89        10.75 o                         
  -2   8   1        170.23        184.49        12.46 o                         
  -1   8   1        329.49        376.79        15.76 o                         
   0   8   1        128.30        149.54        10.58 o                         
   1   8   1        328.67        346.83        15.66 o                         
   2   8   1        169.98        180.62        13.28 o                         
   3   8   1        162.02        170.50        13.56 o                         
   4   8   1         27.35         29.04        14.54 o                         
  -4   9   1         12.99         15.01        17.85 o                         
  -3   9   1         32.82         31.66        10.25 o                         
  -2   9   1        179.46        230.40        15.13 o                         
  -1   9   1         51.32         87.09         8.52 o                         
   0   9   1          0.70         -9.94         9.94 o                         
   1   9   1         51.21         62.05         7.50 o                         
   2   9   1        180.40        209.51        20.72 o                         
   3   9   1         33.06         31.45        10.52 o                         
   4   9   1         13.38          7.77        14.87 o                         
  -3  10   1         39.84         26.52        15.55 o                         
  -2  10   1          2.92         -1.06        10.24 o                         
  -1  10   1         69.66         93.25        16.42 o                         
   0  10   1          3.95         24.27         7.32 o                         
   1  10   1         70.06         85.93        11.76 o                         
   2  10   1          2.92          0.70        12.11 o                         
   3  10   1         39.34         21.91        14.18 o                         
  -3  11   1          4.65         57.15        33.15 o                         
  -2  11   1         78.17         85.49        33.64 o                         
  -1  11   1        130.85        105.78        14.28 o                         
   0  11   1         15.22         25.40        10.39 o                         
   1  11   1        130.88        138.70        14.67 o                         
   2  11   1         78.84         65.15        20.86 o                         
   3  11   1          4.72        -11.71        33.73 o                         
  -2  12   1         19.01          0.85        23.59 o                         
  -1  12   1         20.94         42.14        25.04 o                         
   0  12   1         88.62         79.66        13.82 o                         
   1  12   1         20.97         16.97        15.10 o                         
   2  12   1         18.45        -11.39        16.02 o                         
   0  13   1          0.04         -4.80        15.07 o                         
   1   0   2        138.46        103.40         4.38 o                         
   2   0   2        649.32        604.64        18.50 o                         
   3   0   2        134.74        147.79         8.40 o                         
   4   0   2          2.66          6.91         4.33 o                         
   5   0   2          0.50          1.67         5.96 o                         
   6   0   2         60.21         58.79        15.16 o                         
  -6   1   2         62.98         47.12        14.70 o                         
  -5   1   2        105.95         99.41        12.04 o                         
  -4   1   2         11.84          9.65         5.58 o                         
  -3   1   2         30.86         28.80         4.01 o                         
  -2   1   2        302.20        283.50         9.75 o                         
  -1   1   2       3153.40       3128.52       140.61 o                         
   0   1   2       3675.75       3726.95       133.63 o                         
   1   1   2       3147.40       3012.47       140.58 o                         
   2   1   2        305.56        295.47        10.30 o                         
   3   1   2         31.09         29.26         4.07 o                         
   4   1   2         11.44         11.17         4.58 o                         
   5   1   2        106.55        104.27         9.78 o                         
   6   1   2         63.26         37.64        20.82 o                         
  -6   2   2         15.25          9.95        16.01 o                         
  -5   2   2        202.80        229.59        18.85 o                         
  -4   2   2         98.27         95.47         6.88 o                         
  -3   2   2        387.08        403.62        16.46 o                         
  -2   2   2        198.29        220.89         8.20 o                         
  -1   2   2       5211.11       5560.69       195.06 o                         
   0   2   2       3141.35       2809.55       108.08 o                         
   1   2   2       5209.80       5469.67       199.64 o                         
   2   2   2        199.51        221.32         8.53 o                         
   3   2   2        386.63        380.20        14.85 o                         
   4   2   2         97.81         99.45         7.39 o                         
   5   2   2        202.72        237.98        13.92 o                         
   6   2   2         15.54         13.76        14.04 o                         
  -5   3   2        212.97        255.57        18.59 o                         
  -4   3   2         45.20         41.31         8.54 o                         
  -3   3   2        486.35        503.19        19.64 o                         
  -2   3   2       1283.54       1361.30        55.72 o                         
  -1   3   2       4506.41       4653.55       144.72 o                         
   0   3   2       1602.18       1167.51        35.40 o                         
   1   3   2       4517.31       4773.97       152.84 o                         
   2   3   2       1273.73       1487.23        63.25 o                         
   3   3   2        487.30        508.46        19.29 o                         
   4   3   2         46.13         58.56         8.39 o                         
   5   3   2        211.86        251.21        18.52 o                         
   6   3   2         17.22         30.91        18.89 o                         
  -5   4   2        140.09        183.91        24.39 o                         
  -4   4   2        253.07        341.97        20.18 o                         
  -3   4   2          7.75          8.18         3.88 o                         
  -2   4   2        510.80        585.93        21.53 o                         
  -1   4   2        537.34        500.03        17.07 o                         
   0   4   2         48.69         50.74         2.90 o                         
   1   4   2        536.52        516.64        18.41 o                         
   2   4   2        508.42        602.83        20.63 o                         
   3   4   2          7.36         10.30         5.51 o                         
   4   4   2        253.62        304.60        17.15 o                         
   5   4   2        139.19        166.56        15.85 o                         
  -5   5   2        123.91        149.63        21.87 o                         
  -4   5   2         20.32         34.28         8.26 o                         
  -3   5   2         79.98         76.91         8.66 o                         
  -2   5   2        263.66        306.36        12.17 o                         
  -1   5   2        289.06        299.76        10.61 o                         
   0   5   2        334.25        341.06        14.24 o                         
   1   5   2        291.40        324.92        11.33 o                         
   2   5   2        262.98        295.87        11.04 o                         
   3   5   2         81.24         98.16         6.38 o                         
   4   5   2         20.04         18.62         5.86 o                         
   5   5   2        123.26        168.47        16.34 o                         
  -5   6   2         10.14         21.73        11.63 o                         
  -4   6   2         21.28         33.43         7.91 o                         
  -3   6   2         37.54         69.65        12.43 o                         
  -2   6   2        211.02        230.47         9.97 o                         
  -1   6   2        390.69        439.66        16.15 o                         
   0   6   2       1171.87       1335.31        47.74 o                         
   1   6   2        389.84        423.29        17.01 o                         
   2   6   2        211.05        223.39         9.83 o                         
   3   6   2         37.50         55.34         7.15 o                         
   4   6   2         21.25         31.04         6.25 o                         
   5   6   2         10.12         20.68        13.45 o                         
  -5   7   2          2.02          1.82        17.21 o                         
  -4   7   2         19.56         30.22         8.39 o                         
  -3   7   2         24.33         38.36         6.64 o                         
  -2   7   2       1091.02       1139.44        44.16 o                         
  -1   7   2        148.63        160.32         9.75 o                         
   0   7   2         17.98         12.72         7.27 o                         
   1   7   2        146.96        153.18         7.37 o                         
   2   7   2       1090.35       1141.22        43.92 o                         
   3   7   2         24.74         39.11         7.82 o                         
   4   7   2         19.49         24.46         8.08 o                         
   5   7   2          1.90         10.24        16.29 o                         
  -4   8   2         12.28         17.60        11.13 o                         
  -3   8   2        209.72        211.84        13.32 o                         
  -2   8   2        134.46        151.09        14.33 o                         
  -1   8   2        189.67        212.83        11.85 o                         
   0   8   2        411.41        450.83        20.93 o                         
   1   8   2        190.72        218.17        14.49 o                         
   2   8   2        133.64        161.40        18.67 o                         
   3   8   2        209.85        232.37        17.76 o                         
   4   8   2         12.34         10.25        10.56 o                         
  -4   9   2          4.53         -7.22        16.70 o                         
  -3   9   2         44.49         41.12         7.61 o                         
  -2   9   2         41.54         54.38         9.28 o                         
  -1   9   2         48.01         57.85         8.97 o                         
   0   9   2         12.48         15.81         8.30 o                         
   1   9   2         48.16         60.11         6.95 o                         
   2   9   2         41.43         49.32         8.13 o                         
   3   9   2         44.62         46.23         7.53 o                         
   4   9   2          4.25        -13.23        13.23 o                         
  -3  10   2          6.48         13.97         9.87 o                         
  -2  10   2         94.01         70.86        10.35 o                         
  -1  10   2          1.26         23.15         7.59 o                         
   0  10   2        223.37        239.24        16.05 o                         
   1  10   2          1.25          7.95         8.56 o                         
   2  10   2         94.03         73.89         8.01 o                         
   3  10   2          6.80        -12.95        12.95 o                         
  -3  11   2          2.84        -21.94        26.20 o                         
  -2  11   2         16.94         28.49         9.95 o                         
  -1  11   2         25.99         31.14        11.98 o                         
   0  11   2        214.63        196.75        14.58 o                         
   1  11   2         25.99         29.43        14.05 o                         
   2  11   2         16.63          0.52        23.32 o                         
   3  11   2          2.83         35.70        36.63 o                         
  -2  12   2          2.43         11.75        17.63 o                         
  -1  12   2        111.02         92.44        11.60 o                         
   0  12   2         23.66         17.61        10.67 o                         
   1  12   2        110.41         87.50        18.06 o                         
   2  12   2          2.36         -9.80        16.10 o                         
   0  13   2          5.76        -22.14        22.14 o                         
   1   0   3       1203.05       1120.75        46.76 o                         
   2   0   3        108.87        114.24         4.76 o                         
   3   0   3       1309.35       1250.34        47.97 o                         
   4   0   3          5.24          6.66         5.28 o                         
   5   0   3         87.31         89.21         7.96 o                         
   6   0   3          3.10         -8.70         8.70 o                         
  -6   1   3         50.00         27.18         9.12 o                         
  -5   1   3         90.86         83.12         9.66 o                         
  -4   1   3         11.45         15.64         6.36 o                         
  -3   1   3         22.42         20.14         3.98 o                         
  -2   1   3       1518.93       1550.98        52.84 o                         
  -1   1   3       6740.41       6981.15       237.57 o                         
   0   1   3       1051.92        986.03        36.59 o                         
   1   1   3       6770.42       6837.62       242.89 o                         
   2   1   3       1523.12       1566.64        53.99 o                         
   3   1   3         22.60         25.80         4.43 o                         
   4   1   3         11.58         12.69         4.87 o                         
   5   1   3         91.01        104.41        13.71 o                         
   6   1   3         50.29         45.33        15.91 o                         
  -6   2   3         12.99          4.70         9.68 o                         
  -5   2   3        100.28        111.77        13.78 o                         
  -4   2   3        177.88        191.49        12.31 o                         
  -3   2   3        319.82        326.54        15.26 o                         
  -2   2   3        659.33        692.25        24.99 o                         
  -1   2   3       6007.87       6247.58       202.12 o                         
   0   2   3        880.41        804.76        30.44 o                         
   1   2   3       5998.69       6410.07       229.19 o                         
   2   2   3        650.87        725.22        27.76 o                         
   3   2   3        318.04        288.71        12.17 o                         
   4   2   3        176.63        174.94         9.70 o                         
   5   2   3         99.77        100.01        11.59 o                         
   6   2   3         12.79         10.66        12.77 o                         
  -5   3   3         31.63         36.08         9.65 o                         
  -4   3   3        246.33        246.84        18.09 o                         
  -3   3   3        209.85        209.54         9.97 o                         
  -2   3   3       1765.15       1936.42        78.74 o                         
  -1   3   3        859.45        837.73        27.17 o                         
   0   3   3        691.98        716.66        21.17 o                         
   1   3   3        857.83        842.79        27.64 o                         
   2   3   3       1763.24       2079.39        76.65 o                         
   3   3   3        209.29        195.44         9.00 o                         
   4   3   3        247.37        274.58        22.81 o                         
   5   3   3         32.19         42.92         7.92 o                         
   6   3   3         21.03         37.59        22.53 o                         
  -5   4   3          8.67          9.49         7.52 o                         
  -4   4   3         41.50         42.78         7.85 o                         
  -3   4   3         91.47         98.62         7.69 o                         
  -2   4   3        130.63        126.61         5.93 o                         
  -1   4   3        601.70        558.23        19.72 o                         
   0   4   3         27.00         28.29         2.46 o                         
   1   4   3        596.20        596.01        21.31 o                         
   2   4   3        129.45        134.90         5.73 o                         
   3   4   3         91.25         91.98         6.58 o                         
   4   4   3         41.62         49.00         8.02 o                         
   5   4   3          8.35          4.42         7.44 o                         
  -5   5   3         25.57         19.78         9.59 o                         
  -4   5   3         35.12         41.96         7.05 o                         
  -3   5   3        203.77        219.76        15.58 o                         
  -2   5   3        193.35        207.56         8.29 o                         
  -1   5   3        750.26        677.13        22.34 o                         
   0   5   3        266.71        256.15        10.47 o                         
   1   5   3        748.16        721.77        23.23 o                         
   2   5   3        192.86        196.90         8.07 o                         
   3   5   3        203.56        241.56        10.81 o                         
   4   5   3         35.46         44.22         6.46 o                         
   5   5   3         26.11         41.05        14.96 o                         
  -5   6   3          4.47          2.69        10.04 o                         
  -4   6   3        196.05        229.82        22.49 o                         
  -3   6   3         38.93         47.59         5.61 o                         
  -2   6   3         46.49         50.23         4.62 o                         
  -1   6   3        371.15        391.70        14.33 o                         
   0   6   3        442.25        453.18        18.51 o                         
   1   6   3        372.22        390.64        14.84 o                         
   2   6   3         47.41         38.09         4.41 o                         
   3   6   3         38.86         35.83        13.24 o                         
   4   6   3        194.69        236.91        19.08 o                         
   5   6   3          4.49          0.78        14.00 o                         
  -5   7   3         16.00         39.63        18.13 o                         
  -4   7   3        100.88         91.75        10.81 o                         
  -3   7   3        489.56        511.84        27.69 o                         
  -2   7   3          2.62         -1.39         6.73 o                         
  -1   7   3        304.29        319.65        12.60 o                         
   0   7   3         45.46         39.85         4.16 o                         
   1   7   3        305.26        301.76        13.30 o                         
   2   7   3          2.52          8.21         5.95 o                         
   3   7   3        492.05        560.76        30.13 o                         
   4   7   3        100.87        120.84        10.48 o                         
   5   7   3         16.07         33.71        29.85 o                         
  -4   8   3          8.43         13.39        10.92 o                         
  -3   8   3        283.36        299.75        17.15 o                         
  -2   8   3         32.38         33.86         6.38 o                         
  -1   8   3          7.74         30.04         5.89 o                         
   0   8   3          2.16         20.90         7.60 o                         
   1   8   3          7.52         28.78         5.24 o                         
   2   8   3         32.51         35.80         7.57 o                         
   3   8   3        284.21        278.71        28.96 o                         
   4   8   3          8.61          1.34        10.36 o                         
  -4   9   3          0.48        -16.74        17.49 o                         
  -3   9   3         64.37         49.59         8.49 o                         
  -2   9   3         77.57         82.20         8.20 o                         
  -1   9   3         23.55         19.30         8.10 o                         
   0   9   3        250.45        309.30        19.07 o                         
   1   9   3         23.47         29.34         6.27 o                         
   2   9   3         77.91         70.49         7.55 o                         
   3   9   3         64.23         77.48        12.35 o                         
   4   9   3          0.48          1.08        15.59 o                         
  -3  10   3          4.01         17.44        12.37 o                         
  -2  10   3         77.45         54.49         9.12 o                         
  -1  10   3         52.19         46.26         7.82 o                         
   0  10   3        184.20        209.06        17.58 o                         
   1  10   3         52.21         54.48         7.25 o                         
   2  10   3         77.99         72.18         8.04 o                         
   3  10   3          4.20         13.66        12.26 o                         
  -3  11   3          3.50          6.21        12.26 o                         
  -2  11   3          0.96         -4.80         8.70 o                         
  -1  11   3          1.77          1.68         7.20 o                         
   1  11   3          1.70         21.51         7.44 o                         
   2  11   3          0.90          6.68        10.47 o                         
   3  11   3          3.53        -11.77        17.75 o                         
  -2  12   3         14.39          8.28        10.20 o                         
  -1  12   3          1.39         25.28        11.15 o                         
   0  12   3         18.89         20.21         8.27 o                         
   1  12   3          1.47          8.53        12.54 o                         
   2  12   3         14.28         19.88        12.40 o                         
   0  13   3          2.54         -3.13        18.89 o                         
   0   0   4        301.83        215.63        12.44 o                         
   1   0   4        262.11        246.82         8.29 o                         
   2   0   4          2.20          2.74         2.60 o                         
   3   0   4        152.93        145.86         6.84 o                         
   4   0   4        469.63        463.52        19.94 o                         
   5   0   4         86.71         70.34         7.45 o                         
   6   0   4          6.58         28.77        10.31 o                         
  -6   1   4         14.98          7.45         9.83 o                         
  -5   1   4         77.91         66.21         8.88 o                         
  -4   1   4        261.74        258.70        14.44 o                         
  -3   1   4         40.55         49.25         4.64 o                         
  -2   1   4         33.21         39.92         3.28 o                         
  -1   1   4       6146.06       6076.21       209.97 o                         
   0   1   4       5832.78       5974.98       214.78 o                         
   1   1   4       6133.69       6118.52       201.40 o                         
   2   1   4         33.38         32.06         3.01 o                         
   3   1   4         40.08         45.45         4.05 o                         
   4   1   4        259.54        225.21        12.42 o                         
   5   1   4         76.85         61.04         7.07 o                         
   6   1   4         14.55          2.84        11.65 o                         
  -6   2   4         27.71         19.61        11.33 o                         
  -5   2   4        281.31        318.31        23.05 o                         
  -4   2   4         88.04         93.75        12.19 o                         
  -3   2   4         60.33         76.05         5.17 o                         
  -2   2   4        436.88        441.51        16.94 o                         
  -1   2   4       7067.41       7340.11       248.21 o                         
   0   2   4         65.56         57.76         2.78 o                         
   1   2   4       7065.35       7338.85       234.00 o                         
   2   2   4        433.42        443.77        19.09 o                         
   3   2   4         60.36         70.61         6.34 o                         
   4   2   4         88.33         79.33         8.60 o                         
   5   2   4        281.30        313.01        18.73 o                         
   6   2   4         27.50         37.01        19.22 o                         
  -5   3   4         63.24         75.18        13.31 o                         
  -4   3   4        511.76        510.59        31.21 o                         
  -3   3   4        638.35        676.01        26.75 o                         
  -2   3   4         16.81         13.99         2.70 o                         
  -1   3   4        386.26        407.65        13.61 o                         
   0   3   4       2367.62       2100.88        64.66 o                         
   1   3   4        389.96        393.06        13.02 o                         
   2   3   4         16.45         10.35         2.67 o                         
   3   3   4        636.44        713.25        27.18 o                         
   4   3   4        512.26        573.08        26.09 o                         
   5   3   4         63.20         71.37         9.61 o                         
  -5   4   4         46.91         35.23        11.71 o                         
  -4   4   4         51.71         48.73         9.03 o                         
  -3   4   4        262.31        274.69        12.21 o                         
  -2   4   4       1632.76       1650.58        58.58 o                         
  -1   4   4         96.72        100.29         4.80 o                         
   0   4   4        321.08        254.19         8.35 o                         
   1   4   4         95.48        101.18         5.06 o                         
   2   4   4       1625.66       1739.67        56.20 o                         
   3   4   4        261.23        301.55        14.15 o                         
   4   4   4         51.85         47.46         6.67 o                         
   5   4   4         46.18         42.10        11.59 o                         
  -5   5   4         57.78         41.87        13.92 o                         
  -4   5   4         72.28         83.30        11.31 o                         
  -3   5   4        195.61        220.50        11.46 o                         
  -2   5   4        178.29        184.34         8.19 o                         
  -1   5   4       1837.85       1768.00        60.90 o                         
   0   5   4        121.43        116.77         5.50 o                         
   1   5   4       1838.60       1816.60        62.14 o                         
   2   5   4        179.28        194.53         7.58 o                         
   3   5   4        195.46        237.38        13.07 o                         
   4   5   4         72.08         86.83         8.20 o                         
   5   5   4         57.61         77.41        14.57 o                         
  -5   6   4         73.26         84.31        15.58 o                         
  -4   6   4         74.04         69.35         7.70 o                         
  -3   6   4        113.18        112.93        11.74 o                         
  -2   6   4        106.84        104.82         6.16 o                         
  -1   6   4         48.22         46.39         3.96 o                         
   0   6   4         53.33         38.71         3.92 o                         
   1   6   4         47.97         50.28         4.06 o                         
   2   6   4        107.75        111.47         6.29 o                         
   3   6   4        113.59        127.66        11.39 o                         
   4   6   4         73.72         68.38         8.47 o                         
   5   6   4         72.71        104.21        25.87 o                         
  -5   7   4         10.36         55.04        16.36 o                         
  -4   7   4         12.09          7.41         7.47 o                         
  -3   7   4         49.72         79.25        12.90 o                         
  -2   7   4         13.27          6.70         5.52 o                         
  -1   7   4        148.98        172.90         8.00 o                         
   0   7   4       1228.38       1454.74        54.54 o                         
   1   7   4        147.82        160.19         8.27 o                         
   2   7   4         13.25          8.33         4.51 o                         
   3   7   4         48.90         77.52        14.58 o                         
   4   7   4         12.27         24.29        10.76 o                         
   5   7   4         10.78          9.91        18.12 o                         
  -4   8   4          8.45         -8.57        12.62 o                         
  -3   8   4        117.27        133.30        12.01 o                         
  -2   8   4         42.92         29.61         5.85 o                         
  -1   8   4        131.37        130.81         8.53 o                         
   0   8   4          7.69         13.35         5.91 o                         
   1   8   4        131.77        140.25         8.29 o                         
   2   8   4         43.40         36.90        10.29 o                         
   3   8   4        117.59        141.38        18.36 o                         
   4   8   4          8.35         13.93         9.19 o                         
  -4   9   4         16.33         18.57        14.86 o                         
  -3   9   4        124.37        109.57        11.40 o                         
  -2   9   4         45.53         49.83         8.53 o                         
  -1   9   4         19.48         20.63         8.14 o                         
   0   9   4        150.20        183.12        12.37 o                         
   1   9   4         19.08         22.00         6.33 o                         
   2   9   4         45.52         41.14         7.44 o                         
   3   9   4        124.01        130.11        15.79 o                         
   4   9   4         16.59         41.61        23.34 o                         
  -3  10   4          8.64          5.14         7.96 o                         
  -2  10   4         72.70         60.69         8.03 o                         
  -1  10   4         20.70         41.77         8.37 o                         
   0  10   4         51.68        102.80        13.04 o                         
   1  10   4         20.79         21.07         9.31 o                         
   2  10   4         71.92         54.51         7.48 o                         
   3  10   4          8.68         -6.64         8.77 o                         
  -3  11   4          6.78          5.72         9.95 o                         
  -2  11   4         32.17         35.16        11.25 o                         
  -1  11   4         69.25         42.03         7.98 o                         
   0  11   4        120.31         94.38        10.38 o                         
   1  11   4         69.41         55.97        10.84 o                         
   2  11   4         32.00         30.72        11.41 o                         
   3  11   4          6.57         18.40        16.41 o                         
  -2  12   4          7.21         20.46        16.11 o                         
  -1  12   4         69.45         51.27        10.55 o                         
   0  12   4         27.43         29.80        10.91 o                         
   1  12   4         69.30         46.59        14.26 o                         
   2  12   4          7.18         -1.75        17.04 o                         
   1   0   5       1918.53       1785.89        52.91 o                         
   2   0   5       1106.24        990.94        32.45 o                         
   3   0   5        642.12        604.80        22.30 o                         
   4   0   5         18.05         24.25         5.85 o                         
   5   0   5          1.04         -6.00         6.00 o                         
   6   0   5         66.68         65.72        16.70 o                         
  -6   1   5         20.95          2.63         9.47 o                         
  -5   1   5         41.35         35.52         7.16 o                         
  -4   1   5         41.85         53.10         8.45 o                         
  -3   1   5        229.22        213.64         9.63 o                         
  -2   1   5         46.88         45.94         3.34 o                         
  -1   1   5       2106.29       2172.14        65.13 o                         
   0   1   5       8861.30       9434.96       346.34 o                         
   1   1   5       2097.89       2145.83        67.44 o                         
   2   1   5         46.73         36.95         3.33 o                         
   3   1   5        229.68        226.58         9.79 o                         
   4   1   5         42.03         42.96         6.87 o                         
   5   1   5         41.61         41.87         6.50 o                         
   6   1   5         21.04         17.70        14.12 o                         
  -6   2   5         15.67         27.03        20.52 o                         
  -5   2   5         38.53         28.45         9.99 o                         
  -4   2   5         61.23         75.64         9.01 o                         
  -3   2   5        511.17        469.62        18.40 o                         
  -2   2   5        144.28        133.59         5.98 o                         
  -1   2   5       4303.48       4355.81       137.97 o                         
   0   2   5        277.29        328.61        10.91 o                         
   1   2   5       4312.25       4436.45       137.98 o                         
   2   2   5        145.60        130.76         6.35 o                         
   3   2   5        512.16        512.01        18.67 o                         
   4   2   5         61.07         60.51         8.37 o                         
   5   2   5         39.45         35.09         6.86 o                         
   6   2   5         15.61         15.81        17.44 o                         
  -5   3   5         15.82         15.19         8.29 o                         
  -4   3   5        283.59        311.85        22.48 o                         
  -3   3   5        159.30        148.40         8.72 o                         
  -2   3   5        241.83        247.90         9.82 o                         
  -1   3   5        602.82        578.16        18.76 o                         
   0   3   5          4.42          9.87         2.57 o                         
   1   3   5        603.35        568.02        18.69 o                         
   2   3   5        243.72        254.42         9.27 o                         
   3   3   5        159.17        156.16         7.46 o                         
   4   3   5        285.24        298.37        15.11 o                         
   5   3   5         16.06         17.11         6.84 o                         
  -5   4   5         48.93         49.93         9.82 o                         
  -4   4   5        372.16        343.73        24.14 o                         
  -3   4   5        117.15        124.92         8.74 o                         
  -2   4   5       1176.30       1204.88        42.61 o                         
  -1   4   5        801.37        813.11        29.38 o                         
   0   4   5         38.22         42.84         2.78 o                         
   1   4   5        798.02        854.70        30.66 o                         
   2   4   5       1184.54       1252.01        40.10 o                         
   3   4   5        118.62        130.43         9.61 o                         
   4   4   5        373.97        385.78        21.08 o                         
   5   4   5         48.48         61.27         9.32 o                         
  -5   5   5         10.88          3.86        17.38 o                         
  -4   5   5        256.05        210.88        19.73 o                         
  -3   5   5         12.48         13.47         5.48 o                         
  -2   5   5        752.51        789.42        31.09 o                         
  -1   5   5        169.66        173.57         7.25 o                         
   0   5   5        218.93        215.87         8.36 o                         
   1   5   5        171.39        182.25         7.04 o                         
   2   5   5        756.77        854.16        28.41 o                         
   3   5   5         12.52         17.94         6.43 o                         
   4   5   5        255.47        283.61        18.55 o                         
   5   5   5         10.82         15.89        10.87 o                         
  -5   6   5          7.49          4.70        12.47 o                         
  -4   6   5         64.37         55.60        11.61 o                         
  -3   6   5         10.98         30.49         8.42 o                         
  -2   6   5         29.77         39.61         4.04 o                         
  -1   6   5        195.87        165.25         7.28 o                         
   0   6   5       1120.38       1089.97        37.38 o                         
   1   6   5        196.98        169.86         7.52 o                         
   2   6   5         29.12         36.52         4.47 o                         
   3   6   5         11.10          8.19         9.43 o                         
   4   6   5         65.20         73.89        13.26 o                         
   5   6   5          7.75          0.06        11.55 o                         
  -5   7   5         10.19         18.08        26.89 o                         
  -4   7   5         99.00         78.27        13.52 o                         
  -3   7   5        204.47        215.75        18.93 o                         
  -2   7   5         39.19         40.75         5.14 o                         
  -1   7   5        183.93        195.02         9.06 o                         
   0   7   5        102.30        121.73         7.09 o                         
   1   7   5        185.83        191.99         9.03 o                         
   2   7   5         38.74         36.23         7.75 o                         
   3   7   5        205.04        220.12        20.65 o                         
   4   7   5         98.80        116.15        16.68 o                         
   5   7   5         10.38          9.74        21.21 o                         
  -4   8   5          8.55         13.73        10.83 o                         
  -3   8   5          1.35         18.60         7.39 o                         
  -2   8   5         49.41         47.50         9.08 o                         
  -1   8   5         93.42        102.38        10.65 o                         
   0   8   5          1.18         -4.79         5.54 o                         
   1   8   5         91.99        111.71         8.08 o                         
   2   8   5         49.45         46.83         6.58 o                         
   3   8   5          1.43         15.96         7.12 o                         
   4   8   5          8.43         13.87         9.73 o                         
  -4   9   5         51.72         14.00        23.82 o                         
  -3   9   5         51.24         49.50        10.16 o                         
  -2   9   5         48.63         51.87         7.53 o                         
  -1   9   5        509.89        508.25        25.04 o                         
   0   9   5        175.15        188.99        15.52 o                         
   1   9   5        509.34        487.80        23.42 o                         
   2   9   5         48.87         48.66         7.50 o                         
   3   9   5         50.36         50.23        10.74 o                         
   4   9   5         51.29         45.21        10.95 o                         
  -3  10   5         33.61         28.59        11.93 o                         
  -2  10   5        142.98        176.58        16.95 o                         
  -1  10   5         58.28         69.73         8.55 o                         
   0  10   5         24.81         33.28         6.82 o                         
   1  10   5         58.97         55.86         7.87 o                         
   2  10   5        142.64        158.32        13.17 o                         
   3  10   5         33.46         27.82         8.71 o                         
  -3  11   5         19.42         36.38        13.67 o                         
  -2  11   5         56.49         46.46        12.25 o                         
  -1  11   5         26.62         29.34         7.48 o                         
   0  11   5         56.03         63.62        12.46 o                         
   1  11   5         26.66         32.84         7.76 o                         
   2  11   5         55.94         50.46        10.03 o                         
   3  11   5         19.05         10.79        13.12 o                         
  -2  12   5          2.50         -8.09        14.34 o                         
  -1  12   5         62.85         51.75        18.64 o                         
   0  12   5          1.68         -6.80        11.73 o                         
   1  12   5         62.68         66.46        15.39 o                         
   2  12   5          2.58         -4.74        21.52 o                         
   0   0   6        328.73        298.55        15.34 o                         
   1   0   6        120.43        125.00         4.50 o                         
   2   0   6       1502.85       1413.07        49.25 o                         
   3   0   6        175.39        178.28         9.60 o                         
   4   0   6          8.09          8.63         8.54 o                         
   5   0   6         16.50         18.95         6.27 o                         
   6   0   6         29.15         30.50        17.84 o                         
  -6   1   6         19.58          6.26        13.40 o                         
  -5   1   6         82.12         77.91         8.57 o                         
  -4   1   6        266.01        270.39        21.57 o                         
  -3   1   6        433.92        395.25        16.30 o                         
  -2   1   6        548.03        452.28        17.65 o                         
  -1   1   6        690.09        603.83        18.84 o                         
   0   1   6        545.47        553.42        20.23 o                         
   1   1   6        690.74        616.07        19.19 o                         
   2   1   6        548.41        492.06        17.99 o                         
   3   1   6        437.28        425.77        16.44 o                         
   4   1   6        264.30        253.29        18.16 o                         
   5   1   6         81.92        100.09         9.26 o                         
   6   1   6         19.61         -6.63        21.81 o                         
  -5   2   6         19.71          7.53         7.16 o                         
  -4   2   6        151.72        172.30        12.04 o                         
  -3   2   6        321.05        275.45        13.32 o                         
  -2   2   6        161.53        160.05         6.76 o                         
  -1   2   6       3798.92       3704.47       122.81 o                         
   0   2   6       2043.29       1994.04        63.48 o                         
   1   2   6       3810.54       3828.84       116.29 o                         
   2   2   6        161.18        166.00         6.70 o                         
   3   2   6        318.92        325.38        12.41 o                         
   4   2   6        151.38        149.45        10.61 o                         
   5   2   6         19.95         19.04         6.61 o                         
   6   2   6         19.59        -54.48        54.48 o                         
  -5   3   6         32.45         31.97         8.92 o                         
  -4   3   6         45.69         41.58         8.89 o                         
  -3   3   6        151.27        139.34        10.98 o                         
  -2   3   6        175.52        185.35         7.48 o                         
  -1   3   6        279.59        250.36         9.23 o                         
   0   3   6       6550.72       6576.26       205.67 o                         
   1   3   6        277.64        250.88         8.89 o                         
   2   3   6        175.40        187.07         7.44 o                         
   3   3   6        150.75        146.86         7.30 o                         
   4   3   6         45.14         39.53         6.37 o                         
   5   3   6         32.71         36.69         7.44 o                         
  -5   4   6        163.41        196.54        32.28 o                         
  -4   4   6         16.55          0.81         7.10 o                         
  -3   4   6        114.94        119.70        11.22 o                         
  -2   4   6       1677.54       1633.12        58.29 o                         
  -1   4   6         20.69         20.48         3.54 o                         
   0   4   6        346.18        299.83        11.08 o                         
   1   4   6         20.63         16.96         2.86 o                         
   2   4   6       1679.56       1722.76        57.16 o                         
   3   4   6        115.39        122.02         7.67 o                         
   4   4   6         16.31         15.14         5.40 o                         
   5   4   6        164.90        207.41        25.24 o                         
  -5   5   6          3.54         13.72         9.31 o                         
  -4   5   6          7.41          5.28         7.50 o                         
  -3   5   6        391.93        374.25        16.26 o                         
  -2   5   6        161.11        173.60         7.81 o                         
  -1   5   6       1632.92       1650.34        56.07 o                         
   0   5   6        253.65        245.13         8.54 o                         
   1   5   6       1631.05       1701.18        58.42 o                         
   2   5   6        161.04        182.95         7.83 o                         
   3   5   6        393.25        430.87        25.59 o                         
   4   5   6          7.49          5.09         6.24 o                         
   5   5   6          3.55         11.20        17.07 o                         
  -5   6   6          3.19         -0.69        11.27 o                         
  -4   6   6         32.31         21.49         7.47 o                         
  -3   6   6        390.46        341.19        20.56 o                         
  -2   6   6          8.42         12.16         3.93 o                         
  -1   6   6        245.77        241.17        10.69 o                         
   0   6   6          3.75         -2.16         4.20 o                         
   1   6   6        245.83        248.34        10.01 o                         
   2   6   6          8.83          7.57         5.13 o                         
   3   6   6        392.25        330.15        22.06 o                         
   4   6   6         32.35         42.45         8.73 o                         
   5   6   6          3.20         -7.32        16.93 o                         
  -4   7   6         78.98         90.00        12.35 o                         
  -3   7   6         75.50         78.09         7.72 o                         
  -2   7   6         34.18         34.12         5.49 o                         
  -1   7   6         24.74         28.18         6.46 o                         
   0   7   6         59.97         53.76         6.21 o                         
   1   7   6         24.15         22.86         3.95 o                         
   2   7   6         33.51         24.53         5.00 o                         
   3   7   6         74.31         63.23        12.85 o                         
   4   7   6         79.14         95.25        15.15 o                         
   5   7   6          6.99         20.52        24.23 o                         
  -4   8   6          9.70         39.40        11.85 o                         
  -3   8   6         14.55         10.08         6.85 o                         
  -2   8   6        107.67        119.28        10.84 o                         
  -1   8   6        154.49        162.29        14.05 o                         
   0   8   6        355.78        379.91        17.36 o                         
   1   8   6        154.13        148.99         9.88 o                         
   2   8   6        106.76        114.89         8.44 o                         
   3   8   6         14.58          9.83         7.42 o                         
   4   8   6          9.70         24.19         8.29 o                         
  -4   9   6          5.54         11.70        16.35 o                         
  -3   9   6          6.47          4.89         7.47 o                         
  -2   9   6         12.28         16.54         5.77 o                         
  -1   9   6        103.52        105.82        19.09 o                         
   0   9   6          7.51         15.49        11.16 o                         
   1   9   6        103.78        121.91        11.73 o                         
   2   9   6         12.12          3.00         7.24 o                         
   3   9   6          6.45         -5.06         8.12 o                         
   4   9   6          5.42         17.66        11.33 o                         
  -3  10   6          4.44         -3.07         7.41 o                         
  -2  10   6          4.13         15.53        11.26 o                         
  -1  10   6        114.12        118.10        11.42 o                         
   0  10   6         95.37         85.41         8.80 o                         
   1  10   6        113.41        102.09         9.39 o                         
   2  10   6          4.27          1.37         8.58 o                         
   3  10   6          4.39          3.07         8.07 o                         
  -3  11   6          7.74          1.38        14.49 o                         
  -2  11   6          3.08         10.50         6.84 o                         
  -1  11   6         20.21         20.98         9.11 o                         
   0  11   6        222.89        237.89        20.59 o                         
   1  11   6         20.06         29.26         8.08 o                         
   2  11   6          2.99          6.96         9.49 o                         
   3  11   6          7.90         -8.50        12.80 o                         
  -1  12   6          4.28         10.54         9.55 o                         
   0  12   6          0.91          0.09         8.54 o                         
   1  12   6          4.31         -4.31        10.80 o                         
   2  12   6          4.12          6.96        45.32 o                         
   1   0   7         36.30         34.80         2.82 o                         
   2   0   7        506.14        448.83        15.67 o                         
   3   0   7        191.62        171.78         7.96 o                         
   4   0   7         45.49         37.75         7.14 o                         
   5   0   7          0.81          6.56         6.93 o                         
  -5   1   7         19.58         17.02         7.12 o                         
  -4   1   7        232.99        244.78        13.15 o                         
  -3   1   7        141.68        141.17         6.70 o                         
  -2   1   7        461.41        390.84        13.66 o                         
  -1   1   7       1229.62       1164.20        37.27 o                         
   0   1   7         47.08         45.55         2.95 o                         
   1   1   7       1225.37       1235.50        38.64 o                         
   2   1   7        458.25        396.41        15.40 o                         
   3   1   7        140.82        131.71         6.85 o                         
   4   1   7        232.12        237.46        13.85 o                         
   5   1   7         19.67         16.68         6.52 o                         
  -5   2   7         95.69         84.01        10.62 o                         
  -4   2   7         29.83         22.62         6.21 o                         
  -3   2   7        431.62        424.84        17.72 o                         
  -2   2   7        335.60        313.69        13.81 o                         
  -1   2   7       1553.50       1354.36        45.77 o                         
   0   2   7       1687.52       1730.35        54.23 o                         
   1   2   7       1554.40       1382.50        45.77 o                         
   2   2   7        334.01        347.47        12.83 o                         
   3   2   7        433.89        425.06        17.82 o                         
   4   2   7         30.05         17.60         5.71 o                         
   5   2   7         95.41         87.52         8.27 o                         
  -5   3   7         14.63         17.93        10.26 o                         
  -4   3   7          0.42          8.01         6.87 o                         
  -3   3   7         64.49         64.34         7.16 o                         
  -2   3   7        585.50        573.56        21.67 o                         
  -1   3   7        672.31        615.68        23.24 o                         
   0   3   7          0.11          0.70         2.32 o                         
   1   3   7        668.82        647.38        22.47 o                         
   2   3   7        583.41        611.83        21.26 o                         
   3   3   7         63.35         68.51         4.99 o                         
   4   3   7          0.50          0.18         5.59 o                         
   5   3   7         14.53         17.74         9.32 o                         
  -5   4   7         86.28         57.35        14.98 o                         
  -4   4   7        229.34        267.14        19.00 o                         
  -3   4   7        273.41        287.36        17.37 o                         
  -2   4   7       2488.47       2522.59        89.14 o                         
  -1   4   7        514.14        536.66        19.57 o                         
   0   4   7          4.50         13.78         2.71 o                         
   1   4   7        511.47        562.42        20.39 o                         
   2   4   7       2481.29       2638.68        93.31 o                         
   3   4   7        274.09        303.14        12.84 o                         
   4   4   7        228.36        233.75        14.50 o                         
   5   4   7         85.63        113.84        14.69 o                         
  -5   5   7         21.05         31.59        11.11 o                         
  -4   5   7        102.18         97.91        14.40 o                         
  -3   5   7         47.94         38.81         9.31 o                         
  -2   5   7        360.22        367.52        14.63 o                         
  -1   5   7        479.79        473.82        16.62 o                         
   0   5   7        748.75        719.88        22.87 o                         
   1   5   7        481.40        487.44        17.38 o                         
   2   5   7        357.33        388.54        15.09 o                         
   3   5   7         48.28         46.73         5.62 o                         
   4   5   7        101.90         92.98        11.52 o                         
   5   5   7         20.69         30.10        11.27 o                         
  -5   6   7          4.82         -6.47        12.61 o                         
  -4   6   7        121.64        143.25        17.92 o                         
  -3   6   7         37.56         45.78         8.51 o                         
  -2   6   7         71.83         69.61         5.26 o                         
  -1   6   7        217.64        228.04        10.30 o                         
   0   6   7         21.34         19.77         3.45 o                         
   1   6   7        218.25        248.93        10.21 o                         
   2   6   7         71.05         67.42         5.40 o                         
   3   6   7         37.30         38.12         7.09 o                         
   4   6   7        121.55        167.97        12.56 o                         
   5   6   7          5.01         -2.59        12.93 o                         
  -4   7   7         64.43         66.22        12.92 o                         
  -3   7   7        162.88        157.81        10.61 o                         
  -2   7   7         20.51         15.81         8.86 o                         
  -1   7   7         61.39         68.64         7.94 o                         
   0   7   7          3.44         10.44         4.12 o                         
   1   7   7         61.48         70.92         5.34 o                         
   2   7   7         20.08         18.09         9.56 o                         
   3   7   7        161.56        185.82        22.26 o                         
   4   7   7         64.67         62.60        10.76 o                         
  -4   8   7         28.19         41.93        11.80 o                         
  -3   8   7         67.28         40.73        10.38 o                         
  -2   8   7         35.02         28.86         9.19 o                         
  -1   8   7        284.30        297.58        26.11 o                         
   0   8   7         18.55         22.49         4.62 o                         
   1   8   7        284.85        318.12        22.06 o                         
   2   8   7         35.02         30.54         6.20 o                         
   3   8   7         67.82         71.53         8.56 o                         
   4   8   7         27.87         20.79         8.46 o                         
  -4   9   7          0.18         -9.53        15.40 o                         
  -3   9   7         22.98         18.68         7.41 o                         
  -2   9   7         46.84         39.24         6.70 o                         
  -1   9   7         18.04         10.55         5.26 o                         
   0   9   7         63.16         58.28         6.98 o                         
   1   9   7         18.13         22.83         6.75 o                         
   2   9   7         46.59         26.13         9.38 o                         
   3   9   7         23.26         14.36         8.85 o                         
   4   9   7          0.17         -3.00        12.36 o                         
  -3  10   7          2.34         -5.20        11.64 o                         
  -2  10   7         21.74         30.15         6.70 o                         
  -1  10   7         15.16          5.82         8.23 o                         
   0  10   7        265.87        262.79        16.62 o                         
   1  10   7         15.24         28.79         6.98 o                         
   2  10   7         21.95         17.19         7.61 o                         
   3  10   7          2.51         -4.95         8.97 o                         
  -2  11   7         51.79         42.60         9.56 o                         
  -1  11   7         70.30         45.90        14.87 o                         
   0  11   7          2.32          8.67        10.73 o                         
   1  11   7         70.88         42.09        15.20 o                         
   2  11   7         51.51         43.79         9.58 o                         
  -1  12   7         19.69         17.84        10.65 o                         
   0  12   7          4.35          4.25        11.88 o                         
   1  12   7         19.82          7.60        19.79 o                         
   0   0   8       2748.92       2328.47       110.82 o                         
   1   0   8        568.76        533.98        18.40 o                         
   2   0   8         91.91         79.57         4.56 o                         
   3   0   8         28.71         24.02         3.82 o                         
   4   0   8         21.11         15.91         6.63 o                         
   5   0   8         17.83          7.97         7.46 o                         
  -5   1   8         71.33         62.59         8.60 o                         
  -4   1   8         34.27         38.92         6.42 o                         
  -3   1   8         69.08         59.72         4.84 o                         
  -2   1   8       1321.58       1280.13        42.17 o                         
  -1   1   8       1941.23       1712.33        55.73 o                         
   0   1   8        111.31        102.15         4.50 o                         
   1   1   8       1939.42       1835.56        55.76 o                         
   2   1   8       1317.98       1317.11        45.81 o                         
   3   1   8         69.44         65.04         4.72 o                         
   4   1   8         33.83         31.52         6.05 o                         
   5   1   8         70.89         62.17         8.38 o                         
  -5   2   8         47.72         35.88         8.35 o                         
  -4   2   8        104.22        128.99         9.44 o                         
  -3   2   8         25.69         28.04         5.30 o                         
  -2   2   8         81.87         81.78         5.09 o                         
  -1   2   8        268.49        229.72         8.92 o                         
   0   2   8        844.28        908.45        29.46 o                         
   1   2   8        267.13        233.38         8.53 o                         
   2   2   8         81.09         83.89         4.90 o                         
   3   2   8         25.70         22.58         4.82 o                         
   4   2   8        105.50         98.50         7.95 o                         
   5   2   8         46.94         41.16         7.26 o                         
  -5   3   8        106.27        112.67        13.57 o                         
  -4   3   8         23.22         16.61         7.93 o                         
  -3   3   8        272.46        251.73        12.85 o                         
  -2   3   8        984.38        958.83        38.65 o                         
  -1   3   8        250.87        242.41        10.24 o                         
   0   3   8       2027.12       1909.62        70.91 o                         
   1   3   8        251.99        236.88         8.89 o                         
   2   3   8        985.49       1032.48        35.24 o                         
   3   3   8        273.96        272.81        11.86 o                         
   4   3   8         22.54         23.16         5.45 o                         
   5   3   8        105.91        111.55        13.32 o                         
  -5   4   8         15.31         -4.28        22.84 o                         
  -4   4   8         86.78         68.83        10.73 o                         
  -3   4   8         24.10         35.47        10.38 o                         
  -2   4   8        698.17        689.95        27.44 o                         
  -1   4   8        191.81        204.50         8.95 o                         
   0   4   8         56.94         56.81         3.61 o                         
   1   4   8        190.07        213.58         8.59 o                         
   2   4   8        701.63        731.71        27.42 o                         
   3   4   8         23.96         32.33         5.45 o                         
   4   4   8         86.08         59.34         8.32 o                         
   5   4   8         15.51          7.04        10.89 o                         
  -5   5   8         29.39         35.29         9.86 o                         
  -4   5   8         19.91         21.34         7.51 o                         
  -3   5   8         82.74         76.31        10.33 o                         
  -2   5   8        147.46        150.36         7.95 o                         
  -1   5   8         94.30         90.67         4.98 o                         
   0   5   8         86.57         86.06         4.56 o                         
   1   5   8         94.12         96.36         5.52 o                         
   2   5   8        146.52        160.12         7.95 o                         
   3   5   8         81.88         78.91        10.11 o                         
   4   5   8         20.12         19.32         7.30 o                         
   5   5   8         29.69         42.33        10.96 o                         
  -5   6   8          4.55        -13.33        13.33 o                         
  -4   6   8        130.16        140.00        17.26 o                         
  -3   6   8         19.63         28.43         8.52 o                         
  -2   6   8         90.12         87.84         6.17 o                         
  -1   6   8        219.49        212.37        10.09 o                         
   0   6   8          8.09          7.87         3.40 o                         
   1   6   8        219.49        230.22         9.68 o                         
   2   6   8         88.69         94.53         8.03 o                         
   3   6   8         20.08         15.89         6.39 o                         
   4   6   8        129.06        155.03        14.22 o                         
   5   6   8          4.74          1.38        14.44 o                         
  -4   7   8         19.86         29.45        11.68 o                         
  -3   7   8         29.28         24.05         7.87 o                         
  -2   7   8        240.63        231.36        13.22 o                         
  -1   7   8         55.81         44.75         6.44 o                         
   0   7   8         74.09         68.97         5.38 o                         
   1   7   8         56.73         53.28         5.30 o                         
   2   7   8        240.92        278.08        19.99 o                         
   3   7   8         29.86         24.71         7.96 o                         
   4   7   8         19.88         21.50         8.72 o                         
  -4   8   8         68.21         63.98        17.03 o                         
  -3   8   8         22.17         18.64         7.63 o                         
  -2   8   8         47.03         43.77         6.16 o                         
  -1   8   8        127.79        131.64        12.59 o                         
   0   8   8          2.67          5.95         8.98 o                         
   1   8   8        128.74        123.33        10.08 o                         
   2   8   8         46.35         37.65         7.23 o                         
   3   8   8         22.22         27.68         7.40 o                         
   4   8   8         67.57         75.23        10.39 o                         
  -4   9   8          4.39         -4.67        20.76 o                         
  -3   9   8         10.02          2.91         8.59 o                         
  -2   9   8        197.84        203.59        18.43 o                         
  -1   9   8        158.87        150.18        11.89 o                         
   0   9   8          1.68          0.97         5.80 o                         
   1   9   8        157.62        144.39        10.36 o                         
   2   9   8        197.60        186.78        18.55 o                         
   3   9   8          9.94          3.73         8.05 o                         
   4   9   8          4.57         24.49        13.67 o                         
  -3  10   8         11.73         23.74        12.28 o                         
  -2  10   8          6.37          9.99         9.02 o                         
  -1  10   8         45.74         23.73         7.26 o                         
   0  10   8        223.53        212.98        17.96 o                         
   1  10   8         45.44         39.90         7.36 o                         
   2  10   8          6.25          8.61         7.47 o                         
   3  10   8         11.74          3.37         8.67 o                         
  -2  11   8          4.72         -7.68         9.22 o                         
  -1  11   8         58.29         36.47        10.99 o                         
   0  11   8         35.12         38.22         9.27 o                         
   1  11   8         58.32         48.73        14.80 o                         
   2  11   8          4.72          1.93         9.83 o                         
  -1  12   8          0.09         11.77        11.32 o                         
   0  12   8         29.49         12.32        10.39 o                         
   1  12   8          0.08         29.13        17.60 o                         
   1   0   9         90.96         77.12         4.79 o                         
   2   0   9        120.29        123.43         6.38 o                         
   3   0   9        126.94        133.03         7.05 o                         
   4   0   9        133.00        125.08        14.18 o                         
   5   0   9          1.42          4.26         6.93 o                         
  -5   1   9         17.05         17.05         7.64 o                         
  -4   1   9        128.72        130.19         9.78 o                         
  -3   1   9        460.20        433.79        18.57 o                         
  -2   1   9        652.65        631.79        23.31 o                         
  -1   1   9        195.49        174.74         8.37 o                         
   0   1   9         35.53         33.25         3.08 o                         
   1   1   9        196.54        199.96         8.24 o                         
   2   1   9        652.14        655.46        24.67 o                         
   3   1   9        459.61        414.69        17.41 o                         
   4   1   9        127.59        122.42         9.29 o                         
   5   1   9         17.01         14.86         7.62 o                         
  -5   2   9         20.84         21.53         8.82 o                         
  -4   2   9         86.75         74.64        14.43 o                         
  -3   2   9         91.70         90.96         6.67 o                         
  -2   2   9        267.88        273.91        11.15 o                         
  -1   2   9       1066.49        926.40        33.60 o                         
   0   2   9        198.22        188.41         7.30 o                         
   1   2   9       1066.38       1011.72        31.74 o                         
   2   2   9        268.18        270.22        11.00 o                         
   3   2   9         90.31         84.20         5.73 o                         
   4   2   9         86.82         76.57         8.93 o                         
   5   2   9         20.91         32.63         8.34 o                         
  -5   3   9         48.81         24.11         9.27 o                         
  -4   3   9         76.73         78.62         9.94 o                         
  -3   3   9        183.00        183.41        12.03 o                         
  -2   3   9        467.50        443.29        17.40 o                         
  -1   3   9        710.72        698.43        26.02 o                         
   0   3   9        620.22        575.06        21.37 o                         
   1   3   9        713.59        730.71        25.25 o                         
   2   3   9        465.01        465.40        16.91 o                         
   3   3   9        181.37        185.78         9.53 o                         
   4   3   9         77.82         65.13         6.32 o                         
   5   3   9         49.29         43.68         9.41 o                         
  -5   4   9         18.93          6.59         9.90 o                         
  -4   4   9        173.30        145.95        13.92 o                         
  -3   4   9        143.30        147.83        11.57 o                         
  -2   4   9       1002.78       1054.86        41.59 o                         
  -1   4   9        130.77        117.31         6.05 o                         
   0   4   9         49.74         48.24         4.14 o                         
   1   4   9        129.72        122.67         6.18 o                         
   2   4   9       1000.86       1075.16        38.64 o                         
   3   4   9        142.77        143.67         8.59 o                         
   4   4   9        173.36        149.07        14.80 o                         
   5   4   9         18.73         23.96         9.54 o                         
  -5   5   9         24.16         22.35        10.11 o                         
  -4   5   9        164.85        134.69        16.51 o                         
  -3   5   9        318.02        336.36        19.70 o                         
  -2   5   9         24.66         19.84         6.86 o                         
  -1   5   9        357.34        381.38        15.68 o                         
   0   5   9          5.89          7.44         3.23 o                         
   1   5   9        357.50        413.81        15.55 o                         
   2   5   9         23.23         18.49         7.30 o                         
   3   5   9        319.69        369.96        21.86 o                         
   4   5   9        164.02        160.57        15.21 o                         
   5   5   9         24.21         31.63        12.22 o                         
  -5   6   9          2.97        -12.53        27.38 o                         
  -4   6   9         40.32         39.56         8.98 o                         
  -3   6   9        526.89        518.62        26.33 o                         
  -2   6   9         44.73         39.48         8.01 o                         
  -1   6   9         89.80         96.64         6.17 o                         
   0   6   9        439.66        451.56        18.19 o                         
   1   6   9         90.43        103.65         6.23 o                         
   2   6   9         45.13         44.50         8.50 o                         
   3   6   9        527.54        529.21        25.85 o                         
   4   6   9         40.85         48.68         8.32 o                         
   5   6   9          3.13         16.23        17.64 o                         
  -4   7   9          2.29         -1.34        10.27 o                         
  -3   7   9         88.20         82.86         9.78 o                         
  -2   7   9         19.15         14.54         5.61 o                         
  -1   7   9         29.71         26.18         5.05 o                         
   0   7   9          1.30          2.99         8.83 o                         
   1   7   9         30.60         22.57         4.90 o                         
   2   7   9         18.83         23.64         6.27 o                         
   3   7   9         87.90         94.89        11.12 o                         
   4   7   9          2.10         -5.39         8.56 o                         
  -4   8   9         42.99         33.91        12.65 o                         
  -3   8   9         21.46         14.19         9.64 o                         
  -2   8   9        103.17        108.67        14.44 o                         
  -1   8   9        174.68        157.54        11.05 o                         
   0   8   9        152.83        159.04        10.81 o                         
   1   8   9        173.14        178.73        11.05 o                         
   2   8   9        103.28        100.46         8.82 o                         
   3   8   9         21.45         16.08         8.10 o                         
   4   8   9         42.90         61.58        12.14 o                         
  -3   9   9         16.36         14.55        12.28 o                         
  -2   9   9          8.39         10.19         7.67 o                         
  -1   9   9         34.95         24.27         8.31 o                         
   0   9   9         20.99         28.27         6.57 o                         
   1   9   9         34.88         23.70         7.15 o                         
   2   9   9          8.22          6.73         7.29 o                         
   3   9   9         16.48         18.65         8.89 o                         
  -3  10   9         15.27          4.72         9.73 o                         
  -2  10   9         22.60         24.65         8.13 o                         
  -1  10   9         19.25         13.14         8.05 o                         
   0  10   9         34.45         27.71         7.16 o                         
   1  10   9         19.55         22.87         7.35 o                         
   2  10   9         22.19         11.72        10.54 o                         
   3  10   9         15.01         20.60        11.43 o                         
  -2  11   9         43.60         40.27        10.00 o                         
  -1  11   9         29.06         20.32        10.46 o                         
   0  11   9         15.91         -9.66        16.29 o                         
   1  11   9         28.62         22.39        10.25 o                         
   2  11   9         43.85         43.37        10.63 o                         
  -1  12   9          8.97          6.43        12.30 o                         
   0  12   9          2.00          2.24        11.83 o                         
   1  12   9          9.05         32.27        19.47 o                         
   0   0  10        110.11        100.55         6.28 o                         
   1   0  10        644.99        559.59        21.92 o                         
   2   0  10         26.61         29.21         5.32 o                         
   3   0  10        662.44        672.64        27.39 o                         
   4   0  10         11.96         11.29         7.15 o                         
   5   0  10         17.68          8.15         7.58 o                         
  -5   1  10         12.55          1.65         7.80 o                         
  -4   1  10        316.78        340.03        16.90 o                         
  -3   1  10         62.37         50.08         5.66 o                         
  -2   1  10         76.05         80.49         5.29 o                         
  -1   1  10        348.47        328.29        13.29 o                         
   0   1  10        207.67        203.30         8.16 o                         
   1   1  10        349.87        374.22        12.28 o                         
   2   1  10         78.88         80.68         5.56 o                         
   3   1  10         62.62         55.16         6.29 o                         
   4   1  10        318.21        332.85        17.85 o                         
   5   1  10         12.83          2.22         8.45 o                         
  -5   2  10         11.95          6.38        12.82 o                         
  -4   2  10        167.87        173.86        12.60 o                         
  -3   2  10         92.40         85.47         8.32 o                         
  -2   2  10        107.70        115.95         6.38 o                         
  -1   2  10         25.72         28.98         3.39 o                         
   0   2  10         44.97         37.26         3.34 o                         
   1   2  10         24.98         32.43         3.43 o                         
   2   2  10        106.66        115.26         6.25 o                         
   3   2  10         92.10         81.86         7.17 o                         
   4   2  10        167.55        159.79        10.31 o                         
   5   2  10         12.47         -0.42        11.85 o                         
  -5   3  10         54.75         26.31        15.99 o                         
  -4   3  10        199.71        210.70        13.74 o                         
  -3   3  10          7.82          4.60         4.54 o                         
  -2   3  10        244.03        226.51        10.43 o                         
  -1   3  10        335.11        304.53        11.84 o                         
   0   3  10        868.98        820.99        29.44 o                         
   1   3  10        339.22        312.42        11.59 o                         
   2   3  10        244.96        244.30        10.34 o                         
   3   3  10          7.92         -1.62         7.93 o                         
   4   3  10        200.16        187.26        10.64 o                         
   5   3  10         55.23         60.91        11.62 o                         
  -5   4  10         11.32          7.68         8.83 o                         
  -4   4  10          9.99         10.83         8.15 o                         
  -3   4  10          4.65         -0.60         8.58 o                         
  -2   4  10        176.61        162.98         9.49 o                         
  -1   4  10         25.83         24.69         5.15 o                         
   0   4  10        182.99        167.65         7.12 o                         
   1   4  10         25.35         18.76         4.04 o                         
   2   4  10        176.26        185.67         8.48 o                         
   3   4  10          4.53          8.83         8.17 o                         
   4   4  10         10.26          4.09         6.12 o                         
   5   4  10         11.39         21.35         9.65 o                         
  -5   5  10         30.64         34.70        11.38 o                         
  -4   5  10         68.68         62.98        11.32 o                         
  -3   5  10        481.08        495.61        27.05 o                         
  -2   5  10         15.28         16.36         6.91 o                         
  -1   5  10        157.06        147.91         7.38 o                         
   0   5  10          2.83          4.97         6.11 o                         
   1   5  10        157.89        146.65         7.14 o                         
   2   5  10         15.54         14.58         5.55 o                         
   3   5  10        483.95        495.22        24.71 o                         
   4   5  10         69.22         69.93         7.33 o                         
   5   5  10         31.23         31.35        18.93 o                         
  -4   6  10         45.03         43.01        10.54 o                         
  -3   6  10        925.42        870.80        45.38 o                         
  -2   6  10         34.12         18.20         7.92 o                         
  -1   6  10         39.94         31.54         4.83 o                         
   0   6  10         25.16         24.02         4.23 o                         
   1   6  10         40.31         40.94         4.63 o                         
   2   6  10         34.25         30.03        11.02 o                         
   3   6  10        925.77        971.73        44.79 o                         
   4   6  10         45.03         46.44         8.87 o                         
  -4   7  10          6.03          9.59        12.37 o                         
  -3   7  10         51.69         51.78         9.74 o                         
  -2   7  10        231.30        220.45        13.05 o                         
  -1   7  10        168.70        164.11        11.55 o                         
   0   7  10        125.13        123.46         7.58 o                         
   1   7  10        169.22        159.87        11.40 o                         
   2   7  10        231.53        217.40        13.45 o                         
   3   7  10         51.79         43.56         7.78 o                         
   4   7  10          6.17          2.06        10.42 o                         
  -4   8  10         47.43         31.34        13.35 o                         
  -3   8  10         19.57         15.25         8.62 o                         
  -2   8  10         49.35         37.49         7.40 o                         
  -1   8  10         97.25         80.43         7.91 o                         
   0   8  10         42.60         37.22         5.78 o                         
   1   8  10         96.88         77.38         8.76 o                         
   2   8  10         49.82         54.07         8.44 o                         
   3   8  10         19.45         12.61         7.15 o                         
   4   8  10         46.79         37.14         9.95 o                         
  -3   9  10          8.28          4.77        10.82 o                         
  -2   9  10         71.60         49.21         9.06 o                         
  -1   9  10         84.06         68.98         9.16 o                         
   0   9  10          0.76          4.51         6.14 o                         
   1   9  10         83.45         76.58         8.70 o                         
   2   9  10         71.95         56.94         8.28 o                         
   3   9  10          8.05         23.21         8.59 o                         
  -3  10  10          1.28         -1.37        11.22 o                         
  -2  10  10          4.42         -1.78        12.31 o                         
  -1  10  10         21.85          6.86         9.14 o                         
   0  10  10          5.26         -5.07         7.36 o                         
   1  10  10         21.69         16.25         9.35 o                         
   2  10  10          4.34         10.75        13.05 o                         
   3  10  10          1.34         -8.53        10.83 o                         
  -2  11  10          7.28          8.73         9.72 o                         
  -1  11  10         12.41          5.02        10.36 o                         
   0  11  10          1.95         17.03        11.07 o                         
   1  11  10         12.78         33.74        11.12 o                         
   2  11  10          7.45          7.98        11.50 o                         
   0  12  10         22.52         31.53        42.43 o                         
   1   0  11       4085.29       4124.52       145.72 o                         
   2   0  11         33.96         32.97         5.71 o                         
   3   0  11         25.17         25.42         5.09 o                         
   4   0  11        130.92        140.95        11.12 o                         
   5   0  11        126.48         94.92        12.70 o                         
  -5   1  11         11.93          9.26        14.44 o                         
  -4   1  11         19.12         15.82         6.31 o                         
  -3   1  11         30.90         33.18         9.42 o                         
  -2   1  11         54.41         54.14         4.76 o                         
  -1   1  11        842.00        812.68        28.76 o                         
   0   1  11         72.43         73.49         4.27 o                         
   1   1  11        842.35        805.32        28.47 o                         
   2   1  11         53.71         48.74         5.51 o                         
   3   1  11         31.52         36.96         5.02 o                         
   4   1  11         19.04         11.31         6.88 o                         
   5   1  11         12.48        -10.67        10.67 o                         
  -5   2  11         14.76         15.19        14.55 o                         
  -4   2  11         68.37         62.63         7.88 o                         
  -3   2  11        188.20        192.11        10.98 o                         
  -2   2  11          5.44          7.33         3.88 o                         
  -1   2  11         95.30        106.65         5.54 o                         
   0   2  11        209.81        202.64         8.22 o                         
   1   2  11         94.83        100.36         5.79 o                         
   2   2  11          5.09          2.37         4.71 o                         
   3   2  11        188.65        180.47         9.57 o                         
   4   2  11         68.92         74.28         7.08 o                         
   5   2  11         14.48          8.65        10.29 o                         
  -5   3  11         47.13         46.91        10.08 o                         
  -4   3  11        120.08        132.91        11.04 o                         
  -3   3  11         42.29         45.91        10.62 o                         
  -2   3  11        831.89        808.93        32.22 o                         
  -1   3  11        159.34        146.02         7.24 o                         
   0   3  11        280.01        293.65        10.85 o                         
   1   3  11        159.74        155.70         7.07 o                         
   2   3  11        832.41        887.31        32.81 o                         
   3   3  11         42.65         35.90        16.90 o                         
   4   3  11        119.92        123.82         8.90 o                         
   5   3  11         46.65         52.88        10.01 o                         
  -5   4  11         58.28         55.41        12.93 o                         
  -4   4  11         58.13         61.86         9.10 o                         
  -3   4  11         51.63         55.07         6.85 o                         
  -2   4  11        112.91        125.70         7.65 o                         
  -1   4  11         85.82         88.45         5.52 o                         
   0   4  11        250.27        283.36        11.25 o                         
   1   4  11         85.39         92.30         5.71 o                         
   2   4  11        112.86        118.16         6.84 o                         
   3   4  11         51.26         37.15         6.46 o                         
   4   4  11         58.34         49.97         7.48 o                         
   5   4  11         58.44         46.47        10.60 o                         
  -5   5  11          8.95         21.95        26.33 o                         
  -4   5  11         76.41         94.79        10.65 o                         
  -3   5  11        102.92        106.90         8.64 o                         
  -2   5  11         87.57         88.00         6.77 o                         
  -1   5  11        356.15        362.99        15.26 o                         
   0   5  11        106.66        119.01         6.72 o                         
   1   5  11        355.63        355.35        14.35 o                         
   2   5  11         87.82         94.22        10.17 o                         
   3   5  11        102.71         99.74         8.40 o                         
   4   5  11         76.69         80.84         8.24 o                         
   5   5  11          8.74         36.80        15.99 o                         
  -4   6  11         28.09         23.48        18.04 o                         
  -3   6  11        199.27        185.25        13.64 o                         
  -2   6  11        387.98        385.16        20.40 o                         
  -1   6  11         13.29         13.19         6.78 o                         
   0   6  11        317.24        344.53        16.22 o                         
   1   6  11         13.18          9.44         4.31 o                         
   2   6  11        389.37        422.58        21.13 o                         
   3   6  11        198.77        198.12        12.39 o                         
   4   6  11         27.90         17.34         8.72 o                         
  -4   7  11         73.76         80.42        17.69 o                         
  -3   7  11        222.70        191.00        16.71 o                         
  -2   7  11         98.95         95.06        10.56 o                         
  -1   7  11        171.73        169.11        12.47 o                         
   0   7  11         46.21         37.47         7.83 o                         
   1   7  11        172.02        184.56        14.01 o                         
   2   7  11         99.08        112.10        11.63 o                         
   3   7  11        223.42        203.01        13.89 o                         
   4   7  11         73.17         69.12         9.22 o                         
  -4   8  11         47.71         49.73        18.75 o                         
  -3   8  11         15.53         15.67         7.98 o                         
  -2   8  11        117.44        113.13        13.77 o                         
  -1   8  11         39.75         26.60         6.66 o                         
   0   8  11        368.53        349.57        16.99 o                         
   1   8  11         40.39         31.80         6.51 o                         
   2   8  11        118.15        110.29         9.96 o                         
   3   8  11         15.49          9.75        11.06 o                         
   4   8  11         47.65         41.58        13.43 o                         
  -3   9  11         31.29         26.99         8.83 o                         
  -2   9  11         39.35         38.34         7.98 o                         
  -1   9  11        220.12        186.36        14.46 o                         
   0   9  11          2.33         10.60         6.33 o                         
   1   9  11        220.14        215.82        14.65 o                         
   2   9  11         39.26         26.46        10.16 o                         
   3   9  11         31.38         17.35        10.45 o                         
  -3  10  11          3.24         14.67        14.15 o                         
  -2  10  11          2.87         -0.08         9.25 o                         
  -1  10  11         73.07         70.38        10.12 o                         
   0  10  11         30.29         16.79         8.82 o                         
   1  10  11         73.02         61.62        10.49 o                         
   2  10  11          2.93         17.11         8.67 o                         
   3  10  11          3.25        -17.61        17.61 o                         
  -2  11  11         15.14          8.22        13.37 o                         
  -1  11  11         35.51         37.66        11.61 o                         
   0  11  11         10.12          5.15        10.80 o                         
   1  11  11         35.75         45.54        13.81 o                         
   2  11  11         15.24         39.41        21.79 o                         
   0   0  12        290.74        304.72        15.87 o                         
   1   0  12         19.41         20.36         4.89 o                         
   2   0  12         31.27         29.80         5.12 o                         
   3   0  12        100.57         96.59         6.89 o                         
   4   0  12         53.89         41.12         8.07 o                         
   5   0  12          3.63          1.82         8.72 o                         
  -5   1  12         32.95         19.45         8.53 o                         
  -4   1  12        100.93         91.15         8.98 o                         
  -3   1  12        145.45        149.14        12.06 o                         
  -2   1  12         74.67         75.28         5.69 o                         
  -1   1  12        203.39        188.26         8.15 o                         
   0   1  12       1748.08       1789.72        65.30 o                         
   1   1  12        204.37        188.55         8.61 o                         
   2   1  12         75.13         75.68         5.09 o                         
   3   1  12        145.69        126.84         8.56 o                         
   4   1  12        100.40        107.38        10.65 o                         
   5   1  12         32.95         26.51         8.48 o                         
  -5   2  12         39.94         42.14        11.77 o                         
  -4   2  12          8.00          5.81         8.07 o                         
  -3   2  12         71.45         57.56         9.83 o                         
  -2   2  12        117.00        126.56         8.48 o                         
  -1   2  12       1189.68       1168.70        42.93 o                         
   0   2  12         10.87         10.45         3.13 o                         
   1   2  12       1190.54       1215.85        42.96 o                         
   2   2  12        117.78        128.04         8.02 o                         
   3   2  12         71.40         64.60         8.44 o                         
   4   2  12          7.91          2.59         6.18 o                         
   5   2  12         39.33         34.70         8.75 o                         
  -5   3  12         16.65        -11.85        11.85 o                         
  -4   3  12          3.59          5.82         7.63 o                         
  -3   3  12         80.77         73.01         7.65 o                         
  -2   3  12        176.62        173.76         9.40 o                         
  -1   3  12        243.45        238.10        10.32 o                         
   0   3  12        119.30        116.66         5.84 o                         
   1   3  12        242.23        252.11        10.13 o                         
   2   3  12        177.50        195.30         9.14 o                         
   3   3  12         79.62         71.61         6.89 o                         
   4   3  12          3.51          3.68         6.20 o                         
   5   3  12         16.69         -5.17        10.25 o                         
  -5   4  12         36.28         34.71        10.96 o                         
  -4   4  12         22.64         19.37         7.70 o                         
  -3   4  12         35.16         28.45         6.86 o                         
  -2   4  12         22.28         21.80         9.21 o                         
  -1   4  12         31.13         36.47         4.35 o                         
   0   4  12         94.49        109.18         8.21 o                         
   1   4  12         30.67         28.40         4.58 o                         
   2   4  12         22.36         23.55         5.09 o                         
   3   4  12         36.21         31.73         6.76 o                         
   4   4  12         22.79         18.60         6.86 o                         
   5   4  12         36.73         32.56        14.76 o                         
  -5   5  12          4.00        -30.14        30.14 o                         
  -4   5  12         18.61         14.97         8.10 o                         
  -3   5  12        408.36        426.54        21.45 o                         
  -2   5  12          9.70          0.58         7.27 o                         
  -1   5  12         16.52         11.17         4.40 o                         
   0   5  12         94.64        102.64         6.36 o                         
   1   5  12         15.79         10.67         4.59 o                         
   2   5  12          9.72         22.85         7.94 o                         
   3   5  12        405.98        405.54        21.61 o                         
   4   5  12         18.79          9.03         7.00 o                         
  -4   6  12          8.31         -3.99        17.41 o                         
  -3   6  12        335.69        332.59        19.38 o                         
  -2   6  12        174.14        170.47        11.10 o                         
  -1   6  12         41.94         37.01        11.78 o                         
   0   6  12          4.53          5.44         4.91 o                         
   1   6  12         42.69         41.35         5.90 o                         
   2   6  12        174.91        163.04        11.17 o                         
   3   6  12        334.66        330.85        19.76 o                         
   4   6  12          8.38         11.46        10.80 o                         
  -4   7  12          2.11         -2.98        12.98 o                         
  -3   7  12         22.71         22.98         8.33 o                         
  -2   7  12         92.56        106.94         9.30 o                         
  -1   7  12         43.97         31.90         6.66 o                         
   0   7  12         15.76          3.78         5.80 o                         
   1   7  12         43.98         33.58         6.54 o                         
   2   7  12         92.75        103.52        10.84 o                         
   3   7  12         22.47         19.63         7.37 o                         
   4   7  12          2.17         11.08         8.47 o                         
  -4   8  12         65.91         30.83        49.96 o                         
  -3   8  12          9.03         22.18         9.51 o                         
  -2   8  12         83.34         74.92        11.56 o                         
  -1   8  12         26.89         25.92         6.47 o                         
   0   8  12         48.99         41.86         6.65 o                         
   1   8  12         26.75         14.44         6.89 o                         
   2   8  12         84.50         73.00         9.37 o                         
   3   8  12          8.87          8.31         8.01 o                         
   4   8  12         66.76         45.18        13.56 o                         
  -3   9  12          0.82         -6.32         9.02 o                         
  -2   9  12          2.79          1.17        10.90 o                         
  -1   9  12         11.04          7.00         6.56 o                         
   0   9  12         37.06         32.16         7.03 o                         
   1   9  12         11.18         14.17         7.66 o                         
   2   9  12          2.64         -5.28         7.79 o                         
   3   9  12          0.75         -3.51         8.79 o                         
  -2  10  12          0.97         -0.33         8.79 o                         
  -1  10  12         19.80          5.57        11.43 o                         
   0  10  12          1.39        -12.75        12.75 o                         
   1  10  12         19.81         25.72        12.79 o                         
   2  10  12          1.04         -9.21         9.21 o                         
  -1  11  12         30.61         66.39        25.37 o                         
   0  11  12         16.63         29.48        12.74 o                         
   1  11  12         30.28        -13.05        16.45 o                         
   1   0  13        428.01        428.85        16.08 o                         
   2   0  13        371.23        370.85        15.43 o                         
   3   0  13         11.74         19.30         7.24 o                         
   4   0  13         34.52         35.29         8.10 o                         
   5   0  13         17.74         28.00        11.58 o                         
  -5   1  13          6.40          4.54         9.09 o                         
  -4   1  13         91.83         99.92         9.49 o                         
  -3   1  13         77.87         70.08         9.12 o                         
  -2   1  13         29.06         31.35         4.73 o                         
  -1   1  13        461.34        448.64        18.13 o                         
   0   1  13        188.95        194.55         8.33 o                         
   1   1  13        461.04        465.29        17.85 o                         
   2   1  13         28.93         30.63         4.39 o                         
   3   1  13         78.17         84.07         9.86 o                         
   4   1  13         91.70         86.37         9.08 o                         
   5   1  13          6.41          9.29         8.66 o                         
  -5   2  13          8.63         -1.97         8.63 o                         
  -4   2  13         43.55         43.94         7.09 o                         
  -3   2  13         20.64         26.75         7.14 o                         
  -2   2  13        178.14        163.61         9.25 o                         
  -1   2  13        298.92        297.89        12.50 o                         
   0   2  13          0.66          0.23         3.85 o                         
   1   2  13        300.16        310.27        12.23 o                         
   2   2  13        177.65        158.79         9.45 o                         
   3   2  13         20.61         21.40         5.75 o                         
   4   2  13         43.74         38.17         6.87 o                         
   5   2  13          8.80         -1.47        11.04 o                         
  -5   3  13          2.57         -9.67         9.67 o                         
  -4   3  13          6.99         -1.03         8.21 o                         
  -3   3  13        351.14        356.55        19.30 o                         
  -2   3  13         40.37         36.65         9.78 o                         
  -1   3  13        132.08        133.03         6.97 o                         
   0   3  13         46.58         47.10         4.85 o                         
   1   3  13        131.89        131.66         6.92 o                         
   2   3  13         39.90         36.99         7.29 o                         
   3   3  13        351.50        345.54        17.56 o                         
   4   3  13          7.21          4.25         6.77 o                         
   5   3  13          2.56         -8.24        11.91 o                         
  -5   4  13          9.06         -5.57        23.61 o                         
  -4   4  13         25.94         14.57         8.01 o                         
  -3   4  13        238.02        264.02        15.69 o                         
  -2   4  13          8.13          2.21         4.73 o                         
  -1   4  13         55.01         55.79         4.79 o                         
   0   4  13        161.04        153.16         8.61 o                         
   1   4  13         54.69         50.80         5.25 o                         
   2   4  13          8.13         -3.02         6.15 o                         
   3   4  13        237.80        241.12        13.98 o                         
   4   4  13         25.85         24.95         6.79 o                         
   5   4  13          9.41         18.66        16.37 o                         
  -4   5  13         10.36         15.29        11.68 o                         
  -3   5  13          9.14          1.54         6.24 o                         
  -2   5  13         18.19         -0.66         6.45 o                         
  -1   5  13        156.90        153.20         9.38 o                         
   0   5  13         59.16         51.68         5.39 o                         
   1   5  13        156.15        147.96         9.24 o                         
   2   5  13         18.59         12.58         5.84 o                         
   3   5  13          9.00         11.94         6.36 o                         
   4   5  13         10.48         11.31         8.11 o                         
  -4   6  13          8.56         14.82        10.66 o                         
  -3   6  13         31.48         30.73         7.68 o                         
  -2   6  13        286.88        285.39        16.68 o                         
  -1   6  13         16.53         17.51         6.11 o                         
   0   6  13          0.98          7.22         6.69 o                         
   1   6  13         16.89         16.74         6.64 o                         
   2   6  13        286.19        294.68        16.90 o                         
   3   6  13         31.41         35.14         7.27 o                         
   4   6  13          8.51          1.34         7.89 o                         
  -4   7  13         70.85         66.66        18.47 o                         
  -3   7  13         15.66         11.90        10.59 o                         
  -2   7  13         35.49         38.19         8.70 o                         
  -1   7  13         48.99         40.48         9.14 o                         
   0   7  13        166.19        158.26        10.33 o                         
   1   7  13         48.18         46.52         7.03 o                         
   2   7  13         35.55         25.98         7.70 o                         
   3   7  13         15.92          3.84         6.79 o                         
   4   7  13         70.46         54.13        10.53 o                         
  -3   8  13         10.51          0.64         7.97 o                         
  -2   8  13        160.58        156.31        13.92 o                         
  -1   8  13         63.20         43.63         7.35 o                         
   0   8  13         20.47         15.83         6.16 o                         
   1   8  13         63.65         70.56         7.83 o                         
   2   8  13        162.30        173.26        13.31 o                         
   3   8  13         10.61          3.80         8.15 o                         
  -3   9  13          8.69         11.33        11.26 o                         
  -2   9  13         41.50         32.94         7.74 o                         
  -1   9  13         94.38         88.97        10.29 o                         
   0   9  13          4.53         11.38         6.87 o                         
   1   9  13         95.17        108.50        10.31 o                         
   2   9  13         41.09         38.54        12.01 o                         
   3   9  13          8.62          4.37         9.65 o                         
  -2  10  13         11.97          7.55         8.88 o                         
  -1  10  13         18.94          0.04         8.68 o                         
   0  10  13          9.61        -12.69        12.69 o                         
   1  10  13         18.87         21.74        12.68 o                         
   2  10  13         11.88          1.03        10.39 o                         
  -1  11  13          9.94         12.21        18.37 o                         
   0  11  13          1.41         -4.98        18.98 o                         
   1  11  13          9.97         11.96        19.19 o                         
   0   0  14        268.28        256.29        16.09 o                         
   1   0  14          0.17          1.41         4.40 o                         
   2   0  14         11.79         13.14         7.14 o                         
   3   0  14          0.07          0.30         5.58 o                         
   4   0  14        195.40        168.03        12.47 o                         
   5   0  14          9.36         16.40         8.80 o                         
  -5   1  14          3.81          8.64         9.27 o                         
  -4   1  14         30.69         33.87         7.56 o                         
  -3   1  14        507.76        489.57        24.13 o                         
  -2   1  14        637.29        612.28        27.62 o                         
  -1   1  14        158.25        158.99         7.66 o                         
   0   1  14        238.11        225.80         9.28 o                         
   1   1  14        158.04        150.15         7.68 o                         
   2   1  14        640.03        633.74        24.50 o                         
   3   1  14        507.30        506.56        24.87 o                         
   4   1  14         31.04         27.43         7.50 o                         
   5   1  14          3.84         -1.47        10.05 o                         
  -5   2  14         29.02         38.79        10.23 o                         
  -4   2  14         82.46         86.46        11.42 o                         
  -3   2  14         38.17         24.40         6.40 o                         
  -2   2  14        119.49        128.53         8.36 o                         
  -1   2  14         19.86         26.33         4.33 o                         
   0   2  14        102.24        115.01         6.34 o                         
   1   2  14         19.87         17.51         4.08 o                         
   2   2  14        117.71        126.98        13.80 o                         
   3   2  14         37.93         31.78         6.10 o                         
   4   2  14         82.48         83.94        10.59 o                         
   5   2  14         29.15         26.52        10.96 o                         
  -5   3  14         23.16         23.49        21.33 o                         
  -4   3  14          0.04          2.86         7.70 o                         
  -3   3  14         17.98         15.26         6.18 o                         
  -2   3  14         17.58         22.06         7.80 o                         
  -1   3  14        475.96        440.87        17.91 o                         
   0   3  14        470.66        475.73        19.33 o                         
   1   3  14        473.41        474.94        17.85 o                         
   2   3  14         17.21          7.73         6.06 o                         
   3   3  14         17.82         13.53         5.96 o                         
   4   3  14          0.06          0.58         6.73 o                         
   5   3  14         23.09          5.30        18.24 o                         
  -4   4  14          0.57         -3.56        13.46 o                         
  -3   4  14         25.03         24.68         6.72 o                         
  -2   4  14        103.38         98.45         8.30 o                         
  -1   4  14        272.26        261.61        12.03 o                         
   0   4  14         19.43         16.26         4.39 o                         
   1   4  14        272.61        261.45        12.25 o                         
   2   4  14        102.38         98.83        11.34 o                         
   3   4  14         25.05         20.60         8.33 o                         
   4   4  14          0.50         -6.43         9.45 o                         
  -4   5  14         10.81          2.17        11.07 o                         
  -3   5  14         30.46         23.04         6.97 o                         
  -2   5  14          1.69          2.69         6.41 o                         
  -1   5  14         28.24         22.65        10.02 o                         
   0   5  14         80.64         85.14         6.69 o                         
   1   5  14         28.18         24.91         6.20 o                         
   2   5  14          1.76         -0.41         5.67 o                         
   3   5  14         30.47         16.00         7.02 o                         
   4   5  14         10.84          4.82         9.83 o                         
  -4   6  14          7.51         -5.93        11.01 o                         
  -3   6  14         67.30         62.33        11.12 o                         
  -2   6  14         55.80         43.48         7.57 o                         
  -1   6  14        210.98        219.10        12.63 o                         
   0   6  14          2.17          2.44         6.04 o                         
   1   6  14        212.58        215.51        13.23 o                         
   2   6  14         55.36         71.40         8.36 o                         
   3   6  14         67.14         61.29         8.17 o                         
   4   6  14          7.55          4.69         9.11 o                         
  -4   7  14         35.80         45.14        28.92 o                         
  -3   7  14         73.50         72.97        11.70 o                         
  -2   7  14        102.27         82.44        11.31 o                         
  -1   7  14          3.17          4.00         6.12 o                         
   0   7  14         20.57         20.25         6.42 o                         
   1   7  14          3.42          0.82         6.66 o                         
   2   7  14        103.37         96.15        12.82 o                         
   3   7  14         74.16         88.67        10.81 o                         
   4   7  14         35.50         26.75        12.49 o                         
  -3   8  14         10.89          8.20         8.06 o                         
  -2   8  14         77.05         62.25        13.30 o                         
  -1   8  14          9.38          8.42         6.29 o                         
   0   8  14          4.46          6.51         6.62 o                         
   1   8  14          9.43          9.33         7.50 o                         
   2   8  14         77.00         57.58         9.13 o                         
   3   8  14         10.96          5.89         7.85 o                         
  -3   9  14          7.00         -1.48        13.55 o                         
  -2   9  14         37.90         39.38         8.95 o                         
  -1   9  14         72.08         43.22        10.19 o                         
   0   9  14          0.23         -3.92         6.87 o                         
   1   9  14         71.42         89.96        15.61 o                         
   2   9  14         37.87         28.79         8.56 o                         
   3   9  14          7.16         15.93        12.45 o                         
  -2  10  14          8.66          7.37        20.92 o                         
  -1  10  14          9.02         10.28        10.29 o                         
   0  10  14          0.23         -2.30        11.92 o                         
   1  10  14          9.15          1.47        13.87 o                         
   2  10  14          8.74        -11.46        11.94 o                         
   0  11  14          0.08         22.26        38.72 o                         
   1   0  15         21.15         23.70         4.18 o                         
   2   0  15         21.86         23.32         7.11 o                         
   3   0  15        102.27        102.27         8.69 o                         
   4   0  15         84.01         66.86         8.96 o                         
   5   0  15          0.09          6.16        20.87 o                         
  -5   1  15          9.13          4.61        12.20 o                         
  -4   1  15         61.02         66.28         9.72 o                         
  -3   1  15         19.97         15.94         7.03 o                         
  -2   1  15        172.77        177.42         9.79 o                         
  -1   1  15         28.71         26.92         5.55 o                         
   0   1  15        142.34        164.17         7.97 o                         
   1   1  15         29.28         37.55         5.68 o                         
   2   1  15        171.87        167.49        10.27 o                         
   3   1  15         20.07         23.62         6.77 o                         
   4   1  15         61.21         58.46         9.79 o                         
   5   1  15          8.92         -0.90        11.36 o                         
  -5   2  15         19.90         -5.34        38.72 o                         
  -4   2  15         47.26         32.56         8.49 o                         
  -3   2  15         26.99         30.92         6.21 o                         
  -2   2  15         72.68         63.52         6.78 o                         
  -1   2  15         95.16        104.88         6.07 o                         
   0   2  15        550.33        546.12        22.76 o                         
   1   2  15         95.42         92.13         6.37 o                         
   2   2  15         72.51         51.56         7.68 o                         
   3   2  15         27.01         23.43         8.27 o                         
   4   2  15         47.24         32.75         7.90 o                         
   5   2  15         19.62         67.57        25.27 o                         
  -4   3  15         67.64         50.80         9.96 o                         
  -3   3  15         11.46          4.53         6.45 o                         
  -2   3  15         70.65         73.40        13.92 o                         
  -1   3  15         69.06         66.17         5.76 o                         
   0   3  15        156.55        166.94         9.73 o                         
   1   3  15         68.63         70.64         6.35 o                         
   2   3  15         69.64         58.92         9.37 o                         
   3   3  15         11.40          5.23         6.29 o                         
   4   3  15         67.65         75.29         9.24 o                         
  -4   4  15         40.35         40.47        12.84 o                         
  -3   4  15        108.85         98.54         9.49 o                         
  -2   4  15        215.62        209.96        12.68 o                         
  -1   4  15         56.76         45.95         7.75 o                         
   0   4  15        135.15        175.10        11.06 o                         
   1   4  15         57.31         67.66         6.07 o                         
   2   4  15        214.25        221.03        15.56 o                         
   3   4  15        108.59        113.95        12.51 o                         
   4   4  15         40.05         13.05         9.47 o                         
  -4   5  15          3.44         -5.66        11.25 o                         
  -3   5  15        165.57        164.02        11.98 o                         
  -2   5  15         22.15         19.62         6.07 o                         
  -1   5  15        220.22        223.70        12.35 o                         
   0   5  15        620.64        656.79        38.62 o                         
   1   5  15        220.07        207.26        14.02 o                         
   2   5  15         22.38         26.16         6.87 o                         
   3   5  15        166.20        162.05        16.50 o                         
   4   5  15          3.49         -1.38         7.38 o                         
  -4   6  15          2.40        -10.79        13.46 o                         
  -3   6  15         44.76         53.57         8.28 o                         
  -2   6  15         31.91         33.01         6.81 o                         
  -1   6  15         93.19         83.62         7.64 o                         
   0   6  15          1.51          3.60         6.77 o                         
   1   6  15         93.37         73.09         7.74 o                         
   2   6  15         31.99         24.04         8.44 o                         
   3   6  15         44.53         21.05         7.49 o                         
   4   6  15          2.40         -0.09         9.70 o                         
  -3   7  15         44.30         23.52        14.44 o                         
  -2   7  15         87.40         95.98         8.94 o                         
  -1   7  15         36.69         22.29         6.61 o                         
   0   7  15        259.63        285.60        15.85 o                         
   1   7  15         36.60         27.81         7.04 o                         
   2   7  15         87.84         73.49        10.02 o                         
   3   7  15         44.83         38.99         9.10 o                         
  -3   8  15         27.22         17.47         9.03 o                         
  -2   8  15         46.66         30.40        13.24 o                         
  -1   8  15         13.08         -2.12         6.57 o                         
   0   8  15         25.92         25.68         7.01 o                         
   1   8  15         13.21          2.46         8.33 o                         
   2   8  15         46.27         60.81         9.03 o                         
   3   8  15         26.96          6.97         8.61 o                         
  -2   9  15          6.14          4.50         8.44 o                         
  -1   9  15         46.41         38.81        11.69 o                         
   0   9  15         11.57         21.79         9.37 o                         
   1   9  15         46.38         15.47        13.80 o                         
   2   9  15          6.22          6.39         8.52 o                         
  -1  10  15         38.65         29.79        11.84 o                         
   0  10  15         20.04         18.06        13.43 o                         
   1  10  15         39.25         42.14        12.64 o                         
   0   0  16        180.48        179.21        13.40 o                         
   1   0  16        107.28        113.91         7.38 o                         
   2   0  16         66.87         63.04        10.36 o                         
   3   0  16         22.66         12.93         6.75 o                         
   4   0  16          9.49          8.41         7.32 o                         
  -4   1  16         94.19        131.70        11.38 o                         
  -3   1  16        110.77         99.95        10.11 o                         
  -2   1  16        134.31        118.34         9.39 o                         
  -1   1  16         65.34         66.47         5.44 o                         
   0   1  16        123.85        137.95         8.50 o                         
   1   1  16         65.94         63.79         6.25 o                         
   2   1  16        133.67        105.27        15.15 o                         
   3   1  16        110.16         98.05         8.60 o                         
   4   1  16         93.93         53.48        15.51 o                         
  -4   2  16         44.79         41.10         9.96 o                         
  -3   2  16         43.95         37.29         6.91 o                         
  -2   2  16        120.94        137.45        12.47 o                         
  -1   2  16          4.16         10.44         7.32 o                         
   0   2  16          0.02          0.41         7.06 o                         
   1   2  16          4.19          4.73         6.39 o                         
   2   2  16        121.75        115.87        10.66 o                         
   3   2  16         44.18         34.52         6.39 o                         
   4   2  16         44.31         45.50         9.81 o                         
  -4   3  16         23.07         36.97        14.05 o                         
  -3   3  16         23.58         21.92         7.17 o                         
  -2   3  16         79.33         78.90         7.63 o                         
  -1   3  16         69.14         69.33         9.36 o                         
   0   3  16        185.65        203.05        16.69 o                         
   1   3  16         68.76         80.69        11.97 o                         
   2   3  16         79.55         78.29         8.70 o                         
   3   3  16         23.41         25.40         6.22 o                         
   4   3  16         22.91         15.68        12.39 o                         
  -4   4  16         41.15         40.55         8.55 o                         
  -3   4  16        171.69        160.39        11.91 o                         
  -2   4  16        118.33        113.38         8.73 o                         
  -1   4  16         47.12         42.44         8.12 o                         
   0   4  16        445.66        465.16        25.09 o                         
   1   4  16         47.18         48.95         6.30 o                         
   2   4  16        118.12        118.58        11.12 o                         
   3   4  16        171.88        164.76        11.41 o                         
   4   4  16         41.45         46.94         9.11 o                         
  -4   5  16          0.19        -11.00        11.18 o                         
  -3   5  16         47.04         36.92         7.89 o                         
  -2   5  16          2.16         -6.83         6.83 o                         
  -1   5  16          5.11         -4.01         6.99 o                         
   0   5  16        200.09        249.35        13.77 o                         
   1   5  16          5.14          7.31         7.17 o                         
   2   5  16          2.24         -7.19         7.19 o                         
   3   5  16         47.05         43.36         7.08 o                         
   4   5  16          0.21         -2.55         8.68 o                         
  -4   6  16         28.99         54.13        39.07 o                         
  -3   6  16         17.53         12.06         8.88 o                         
  -2   6  16         14.26          0.78         7.05 o                         
  -1   6  16         40.12         28.62         6.59 o                         
   0   6  16          0.34         -6.05         6.05 o                         
   1   6  16         40.29         38.46         6.68 o                         
   2   6  16         14.14         -3.49         7.19 o                         
   3   6  16         17.45         10.81         7.80 o                         
   4   6  16         29.03         71.93        24.49 o                         
  -3   7  16         15.74         17.96         8.75 o                         
  -2   7  16         94.47         92.82        10.23 o                         
  -1   7  16         42.42         29.63         7.25 o                         
   0   7  16          0.60         10.02         6.55 o                         
   1   7  16         42.17         37.59         7.38 o                         
   2   7  16         94.99        113.68        12.85 o                         
   3   7  16         15.85         26.38         7.12 o                         
  -3   8  16          1.77         -2.64         9.35 o                         
  -2   8  16         11.07          4.70         9.96 o                         
  -1   8  16         20.86         11.23         7.42 o                         
   0   8  16         46.58         32.48         7.25 o                         
   1   8  16         21.00         19.00         8.71 o                         
   2   8  16         11.05          7.65         9.92 o                         
   3   8  16          1.66         -2.87         7.92 o                         
  -2   9  16         61.47         50.01        16.58 o                         
  -1   9  16          0.78          5.92         8.10 o                         
   0   9  16        122.41        145.85        16.25 o                         
   1   9  16          0.78         -0.80        10.81 o                         
   2   9  16         61.50         54.67        10.92 o                         
  -1  10  16         30.66          9.57        29.52 o                         
   0  10  16         14.38        -23.07        23.07 o                         
   1  10  16         30.83         14.50        18.97 o                         
   1   0  17        145.22        155.32         9.71 o                         
   2   0  17          0.11          0.06         5.94 o                         
   3   0  17          0.07         -1.04        10.71 o                         
   4   0  17          5.73         28.59        10.63 o                         
  -4   1  17         36.61         17.38        12.86 o                         
  -3   1  17         15.27          8.07         6.90 o                         
  -2   1  17          8.49          9.51         5.97 o                         
  -1   1  17        267.43        284.07        13.59 o                         
   0   1  17        138.51        161.80         9.47 o                         
   1   1  17        269.57        306.99        13.39 o                         
   2   1  17          8.26         -1.63         5.95 o                         
   3   1  17         15.25         -6.17         7.70 o                         
   4   1  17         35.98         41.19        17.13 o                         
  -4   2  17         55.58         35.64        15.28 o                         
  -3   2  17         11.49          5.41         6.14 o                         
  -2   2  17        156.31        147.71        10.63 o                         
  -1   2  17         31.88         26.99        14.67 o                         
   0   2  17         85.58         91.98         9.19 o                         
   1   2  17         31.62         25.32        14.13 o                         
   2   2  17        156.01        143.05        10.61 o                         
   3   2  17         11.40          0.17         6.68 o                         
   4   2  17         56.09         50.17        12.92 o                         
  -4   3  17         10.81          0.60         8.69 o                         
  -3   3  17         64.04         55.00         7.80 o                         
  -2   3  17        127.53        132.56        10.99 o                         
  -1   3  17         72.64         76.97         6.83 o                         
   0   3  17         41.39         33.46         6.78 o                         
   1   3  17         72.46         70.80         7.99 o                         
   2   3  17        128.14        147.14        10.18 o                         
   3   3  17         64.54         57.42         7.63 o                         
   4   3  17         10.54          7.14         8.93 o                         
  -4   4  17         17.73         16.79        11.67 o                         
  -3   4  17          9.30         -2.83         7.04 o                         
  -2   4  17         24.80         31.01         8.25 o                         
  -1   4  17         80.87         73.02         8.14 o                         
   0   4  17         37.88         38.40         7.22 o                         
   1   4  17         81.34         99.27        13.10 o                         
   2   4  17         24.85         23.78         7.05 o                         
   3   4  17          9.28          7.38         7.60 o                         
   4   4  17         17.83         21.67        12.65 o                         
  -4   5  17         17.34          3.43        19.84 o                         
  -3   5  17         76.30         72.26         9.32 o                         
  -2   5  17        261.97        266.70        17.39 o                         
  -1   5  17         92.98         85.99         8.14 o                         
   0   5  17          1.71          1.83         7.07 o                         
   1   5  17         92.67        106.15         9.44 o                         
   2   5  17        262.24        289.73        18.70 o                         
   3   5  17         76.27         65.74         8.46 o                         
   4   5  17         17.67         49.31        13.82 o                         
  -3   6  17          8.19         14.79         9.15 o                         
  -2   6  17         82.94         76.33        10.64 o                         
  -1   6  17          1.70         -6.18         6.18 o                         
   0   6  17         37.97         41.33         6.63 o                         
   1   6  17          1.84         -2.27         6.58 o                         
   2   6  17         83.57        102.14        10.55 o                         
   3   6  17          8.32          7.97         7.23 o                         
  -3   7  17          0.05         -4.29         9.32 o                         
  -2   7  17          4.53          5.50         7.16 o                         
  -1   7  17          7.81         11.60         7.95 o                         
   0   7  17         41.40         42.66         7.19 o                         
   1   7  17          7.69         10.19         7.31 o                         
   2   7  17          4.39          2.78         7.71 o                         
   3   7  17          0.04         -0.93         7.64 o                         
  -2   8  17         14.31          3.21         7.60 o                         
  -1   8  17         33.15         34.88         8.20 o                         
   0   8  17         80.09         72.67         9.60 o                         
   1   8  17         33.84         39.30        12.81 o                         
   2   8  17         14.10         14.91         8.41 o                         
  -2   9  17          3.56         -3.10         9.68 o                         
  -1   9  17          4.02          8.25         8.64 o                         
   0   9  17          1.11         11.80        12.01 o                         
   1   9  17          4.09          8.59        17.08 o                         
   2   9  17          3.47         -0.38        12.08 o                         
   0   0  18        254.16        315.25        50.48 o                         
   1   0  18        188.41        216.76        13.53 o                         
   2   0  18         23.27         11.33         7.33 o                         
   3   0  18        172.92        174.02        16.25 o                         
   4   0  18          0.94         -4.04         8.30 o                         
  -4   1  18         10.74         10.65         7.94 o                         
  -3   1  18         16.00         20.56         6.76 o                         
  -2   1  18         37.99         35.21         7.01 o                         
  -1   1  18         25.01         14.81         6.21 o                         
   0   1  18          0.51          4.47         7.55 o                         
   1   1  18         25.02         19.86         7.18 o                         
   2   1  18         38.28         44.39         6.70 o                         
   3   1  18         16.04          6.81         7.63 o                         
   4   1  18         10.80         15.88         8.72 o                         
  -4   2  18         57.54         56.32        12.25 o                         
  -3   2  18         73.34         68.19         8.55 o                         
  -2   2  18        118.40         89.40         8.80 o                         
  -1   2  18         10.29          6.80         5.66 o                         
   0   2  18        178.17        203.80        15.45 o                         
   1   2  18          9.92         -0.89         5.85 o                         
   2   2  18        119.63        102.65         8.84 o                         
   3   2  18         74.41         71.63         8.51 o                         
   4   2  18         57.58         67.84        13.32 o                         
  -4   3  18         16.41         16.95        11.26 o                         
  -3   3  18         39.06         38.80         7.37 o                         
  -2   3  18        206.27        203.48        12.66 o                         
  -1   3  18         15.19         21.98         6.35 o                         
   0   3  18         22.17         24.40         6.01 o                         
   1   3  18         14.82         16.19         6.37 o                         
   2   3  18        206.00        205.74        14.23 o                         
   3   3  18         39.11         45.19         7.49 o                         
   4   3  18         16.22         13.77        18.41 o                         
  -4   4  18         17.34         11.79        14.12 o                         
  -3   4  18         79.22         77.88         9.54 o                         
  -2   4  18         90.53         95.66        14.36 o                         
  -1   4  18        182.64        188.22        14.12 o                         
   0   4  18          7.50          9.31         7.45 o                         
   1   4  18        181.76        189.16        12.81 o                         
   2   4  18         90.76         96.12         8.77 o                         
   3   4  18         79.18         79.85         9.17 o                         
   4   4  18         17.57          6.52        13.36 o                         
  -3   5  18         38.30         31.86        10.27 o                         
  -2   5  18         65.37         73.25        10.47 o                         
  -1   5  18          7.97         14.00         6.79 o                         
   0   5  18        110.47         95.62         9.06 o                         
   1   5  18          7.77         13.23         7.21 o                         
   2   5  18         65.47         72.64         8.71 o                         
   3   5  18         38.62         44.84        12.04 o                         
  -3   6  18         22.30         35.44        12.46 o                         
  -2   6  18         47.24         51.48         8.49 o                         
  -1   6  18         15.80         17.95         7.01 o                         
   0   6  18          2.93         -1.77         6.17 o                         
   1   6  18         15.49         20.14         7.32 o                         
   2   6  18         47.42         53.00        13.85 o                         
   3   6  18         22.38         31.81         7.67 o                         
  -3   7  18         17.89         35.57        20.75 o                         
  -2   7  18          1.33          2.38         8.71 o                         
  -1   7  18         31.02         34.86         7.91 o                         
   0   7  18          5.72         -1.49         7.25 o                         
   1   7  18         31.40         40.86         8.91 o                         
   2   7  18          1.27         -4.99         8.50 o                         
   3   7  18         17.76          5.50        10.32 o                         
  -2   8  18          0.76          9.90        10.24 o                         
  -1   8  18         10.83         11.12         8.01 o                         
   0   8  18         55.06         59.58        10.47 o                         
   1   8  18         10.87         29.09         9.17 o                         
   2   8  18          0.77         -3.78         8.22 o                         
  -1   9  18          3.42         18.14        11.31 o                         
   0   9  18          0.03          1.45        20.75 o                         
   1   9  18          3.57          7.98        13.76 o                         
   1   0  19         28.67         34.96         6.53 o                         
   2   0  19        159.04        161.73        10.96 o                         
   3   0  19          2.75         -7.06         7.06 o                         
   4   0  19         21.92         10.14         8.74 o                         
  -4   1  19          0.97         -4.67        12.36 o                         
  -3   1  19          2.56          2.78         8.18 o                         
  -2   1  19         23.37          8.32         7.15 o                         
  -1   1  19         52.71         50.64         6.78 o                         
   0   1  19        115.44        133.95        12.40 o                         
   1   1  19         53.18         43.07         9.37 o                         
   2   1  19         23.51         16.49         7.83 o                         
   3   1  19          2.58         -1.04         7.19 o                         
   4   1  19          1.01         -8.11         8.11 o                         
  -4   2  19          6.46          8.89        12.37 o                         
  -3   2  19         60.21         61.46         8.00 o                         
  -2   2  19         28.72         17.40         6.60 o                         
  -1   2  19        273.90        299.90        17.10 o                         
   0   2  19         80.04         83.72         9.75 o                         
   1   2  19        271.85        324.09        17.35 o                         
   2   2  19         28.92         28.76         7.09 o                         
   3   2  19         59.53         48.96        12.44 o                         
   4   2  19          6.44         12.49        17.89 o                         
  -4   3  19          1.54        -12.27        14.05 o                         
  -3   3  19          2.60         -1.15         6.87 o                         
  -2   3  19         38.85         29.46         7.65 o                         
  -1   3  19         52.14         61.07         7.77 o                         
   0   3  19        107.67        109.09         8.38 o                         
   1   3  19         52.15         50.18         9.39 o                         
   2   3  19         39.00         40.23         8.35 o                         
   3   3  19          2.54          4.24        11.80 o                         
   4   3  19          1.51          0.86        27.07 o                         
  -3   4  19         22.18         15.75         8.74 o                         
  -2   4  19         14.05          3.72         6.68 o                         
  -1   4  19         53.26         57.44         7.81 o                         
   0   4  19        134.32        147.18        12.17 o                         
   1   4  19         53.28         48.26         8.67 o                         
   2   4  19         14.10         13.77         6.97 o                         
   3   4  19         22.01         37.93         9.87 o                         
  -3   5  19          5.26        -10.72        13.43 o                         
  -2   5  19          6.32          7.13         8.68 o                         
  -1   5  19         15.82         18.86         6.52 o                         
   0   5  19         11.63          8.75         6.63 o                         
   1   5  19         16.09         22.81         9.74 o                         
   2   5  19          6.55          8.98         6.89 o                         
   3   5  19          5.22         -2.82         7.36 o                         
  -3   6  19          4.02         -9.14         9.14 o                         
  -2   6  19          3.24         20.99         9.80 o                         
  -1   6  19         85.13         93.72        11.44 o                         
   0   6  19        108.90        134.36        16.28 o                         
   1   6  19         85.96        124.78        18.49 o                         
   2   6  19          3.20         -4.91        10.87 o                         
   3   6  19          3.95          5.46         8.69 o                         
  -2   7  19          5.40         12.53         8.50 o                         
  -1   7  19         44.41         60.47        11.50 o                         
   0   7  19         11.97         -1.48         9.48 o                         
   1   7  19         44.62         38.00        13.13 o                         
   2   7  19          5.37          4.57         7.74 o                         
  -2   8  19          0.74          8.42        17.42 o                         
  -1   8  19          3.66          7.46        13.29 o                         
   0   8  19          0.24         -4.57         9.81 o                         
   1   8  19          3.65          0.84         8.52 o                         
   2   8  19          0.71          1.59        11.72 o                         
   0   9  19          0.08         34.78        31.18 o                         
   0   0  20         71.96         85.62        11.47 o                         
   1   0  20         15.44         18.37         7.00 o                         
   2   0  20          2.16          3.63         6.25 o                         
   3   0  20          3.41          9.43         8.17 o                         
   4   0  20          5.31         -9.38        32.17 o                         
  -4   1  20          5.21        -14.75        14.75 o                         
  -3   1  20          1.26          1.03         7.10 o                         
  -2   1  20         30.18         29.80         7.76 o                         
  -1   1  20        167.74        182.13        15.16 o                         
   0   1  20         12.98         17.03         6.46 o                         
   1   1  20        167.01        208.25        12.45 o                         
   2   1  20         29.88         43.94         7.90 o                         
   3   1  20          1.29         23.09        10.54 o                         
  -4   2  20         15.12          5.10        36.86 o                         
  -3   2  20          5.63          4.42         8.42 o                         
  -2   2  20         38.45         34.07         6.91 o                         
  -1   2  20         98.79         98.06         9.06 o                         
   0   2  20        167.33        228.22        16.97 o                         
   1   2  20         98.35        101.47         9.21 o                         
   2   2  20         38.01         37.41         7.95 o                         
   3   2  20          5.66         17.54        10.98 o                         
  -3   3  20          1.45          4.73         7.79 o                         
  -2   3  20         15.63         16.66        10.51 o                         
  -1   3  20         20.97         17.91         8.63 o                         
   0   3  20         22.80         19.26         6.81 o                         
   1   3  20         21.00         15.22         7.19 o                         
   2   3  20         15.45         16.65         7.29 o                         
   3   3  20          1.51          1.78        16.01 o                         
  -3   4  20         13.41         23.38         7.06 o                         
  -2   4  20         19.96         11.92         7.33 o                         
  -1   4  20         19.80         41.75         7.82 o                         
   0   4  20         27.20         18.88         6.96 o                         
   1   4  20         19.66         14.30         7.78 o                         
   2   4  20         19.87          9.46         9.41 o                         
   3   4  20         13.24          9.27         8.75 o                         
  -3   5  20          6.48          9.27         9.24 o                         
  -2   5  20         12.89          1.89        13.92 o                         
  -1   5  20          2.65          0.35         7.91 o                         
   0   5  20         18.46         22.59         6.88 o                         
   1   5  20          2.65          4.68         7.60 o                         
   2   5  20         13.00         15.63         8.43 o                         
   3   5  20          6.39         13.65         8.54 o                         
  -2   6  20          2.92          7.72        11.13 o                         
  -1   6  20          6.73          2.23        13.36 o                         
   0   6  20          3.57          8.89         7.84 o                         
   1   6  20          6.63          5.00         9.23 o                         
   2   6  20          3.01          0.15         7.71 o                         
  -2   7  20         12.93          8.56        11.01 o                         
  -1   7  20         29.28         16.39         8.67 o                         
   0   7  20          0.00         20.20        10.95 o                         
   1   7  20         29.23          8.85         8.48 o                         
   2   7  20         13.03         11.83         8.25 o                         
  -1   8  20          1.87          6.64        11.91 o                         
   0   8  20          2.40         -1.69        19.83 o                         
   1   8  20          1.81          1.86        17.42 o                         
   1   0  21          8.06          2.31         7.68 o                         
   2   0  21          0.05         12.02         9.44 o                         
   3   0  21         15.58         10.65         7.42 o                         
  -3   1  21         14.57         -4.30         8.26 o                         
  -2   1  21         27.22         28.83        10.86 o                         
  -1   1  21         32.68         32.17         9.12 o                         
   0   1  21         86.05        124.01        14.10 o                         
   1   1  21         32.58         42.81         7.93 o                         
   2   1  21         26.97         15.59        10.89 o                         
   3   1  21         14.62         22.65         8.21 o                         
  -3   2  21         16.18         21.24         8.68 o                         
  -2   2  21         10.15          0.48         6.88 o                         
  -1   2  21        140.44        165.24        12.74 o                         
   0   2  21         84.07        118.77        11.48 o                         
   1   2  21        140.50        163.74        14.17 o                         
   2   2  21         10.16          1.47         7.21 o                         
   3   2  21         16.19         16.20         8.52 o                         
  -3   3  21          9.69         -0.31         9.42 o                         
  -2   3  21         18.05         22.80         9.06 o                         
  -1   3  21        102.35         97.20        11.36 o                         
   0   3  21         95.91        102.06         9.60 o                         
   1   3  21        102.36        117.75        11.75 o                         
   2   3  21         18.01         16.31         9.78 o                         
   3   3  21          9.65          9.22        17.30 o                         
  -3   4  21         10.58         -2.39         9.37 o                         
  -2   4  21          4.21         -6.43        14.01 o                         
  -1   4  21         31.07         47.12         9.88 o                         
   0   4  21          4.07          6.83         7.77 o                         
   1   4  21         31.02         36.08         8.18 o                         
   2   4  21          4.30        -10.98        10.98 o                         
   3   4  21         10.65         25.53        12.72 o                         
  -2   5  21         18.50         31.39         7.95 o                         
  -1   5  21         45.46         46.81        10.49 o                         
   0   5  21         50.99         49.27         8.54 o                         
   1   5  21         45.24         40.82         8.29 o                         
   2   5  21         18.37         23.92         7.72 o                         
  -2   6  21         16.21         33.10        11.06 o                         
  -1   6  21         32.02         35.73         9.80 o                         
   0   6  21         52.23         60.68        13.95 o                         
   1   6  21         31.97         29.23         7.76 o                         
   2   6  21         16.06         18.48         9.09 o                         
  -1   7  21          8.41         10.34        10.26 o                         
   0   7  21          0.03         17.33        10.82 o                         
   1   7  21          8.32         -9.49         9.49 o                         
   0   0  22        535.76        671.71        51.50 o                         
   1   0  22         53.44         84.13        10.97 o                         
   2   0  22         29.52         17.14         9.62 o                         
   3   0  22          9.29          2.99        10.14 o                         
  -3   1  22         17.86         23.51        15.40 o                         
  -2   1  22          6.97         -2.92        15.10 o                         
  -1   1  22         60.58         70.30        10.42 o                         
   0   1  22         45.24         48.35         8.98 o                         
   1   1  22         60.54         64.47         9.93 o                         
   2   1  22          6.97         13.37        12.61 o                         
   3   1  22         17.93         19.36        16.43 o                         
  -3   2  22          7.42         -0.73         8.73 o                         
  -2   2  22         46.72         55.21         9.86 o                         
  -1   2  22          3.94          7.84        11.31 o                         
   0   2  22         97.07        135.96        11.66 o                         
   1   2  22          3.82         -1.40         8.32 o                         
   2   2  22         47.02         49.27        12.82 o                         
   3   2  22          7.40         11.85        11.18 o                         
  -3   3  22          3.95          4.02        12.51 o                         
  -2   3  22          0.64          5.90        10.69 o                         
  -1   3  22          2.68         13.50        11.46 o                         
   0   3  22          1.14          3.89         7.61 o                         
   1   3  22          2.66         -5.46         7.75 o                         
   2   3  22          0.59         14.25         9.66 o                         
   3   3  22          4.02         -9.74        15.65 o                         
  -2   4  22         24.65         22.90         7.98 o                         
  -1   4  22         84.20         85.08        10.88 o                         
   0   4  22          5.74          2.12         9.15 o                         
   1   4  22         83.98         78.54        10.60 o                         
   2   4  22         24.70         33.35         8.30 o                         
  -2   5  22          5.68         16.86         7.72 o                         
  -1   5  22          5.06         17.23         8.71 o                         
   0   5  22          4.44         15.10         9.68 o                         
   1   5  22          5.01         -1.17         8.52 o                         
   2   5  22          5.78          1.83         8.33 o                         
  -1   6  22          2.03         17.89        10.79 o                         
   0   6  22          6.03         14.48        10.17 o                         
   1   6  22          1.98          0.43         9.46 o                         
   2   6  22         14.63         45.32        23.65 o                         
   0   7  22          4.97         -8.40        22.52 o                         
   1   0  23         19.71         22.74         9.27 o                         
   2   0  23          4.75         -5.36         9.21 o                         
   3   0  23         16.05          0.46        18.08 o                         
  -3   1  23          5.19          8.81        41.04 o                         
  -2   1  23          5.13          7.76         9.28 o                         
  -1   1  23          0.16         -0.98        10.05 o                         
   0   1  23          0.00         -6.97         8.34 o                         
   1   1  23          0.16          6.19         8.86 o                         
   2   1  23          5.06          3.19         9.84 o                         
  -2   2  23          1.31          4.88         8.14 o                         
  -1   2  23          6.22         15.31        11.59 o                         
   0   2  23         20.69         21.58         8.67 o                         
   1   2  23          5.96         15.57         8.92 o                         
   2   2  23          1.37         -6.15        12.68 o                         
  -2   3  23         30.60         28.77         9.28 o                         
  -1   3  23         53.81         30.69        70.65 o                         
   0   3  23          8.25         12.31        10.04 o                         
   1   3  23         53.86         53.46        13.46 o                         
   2   3  23         30.56         34.40         9.48 o                         
  -2   4  23          6.01         13.23         9.19 o                         
  -1   4  23         15.39         25.03         9.31 o                         
   0   4  23          1.42         11.70         8.03 o                         
   1   4  23         15.32          1.98         8.34 o                         
   2   4  23          5.80         -9.63         9.63 o                         
  -1   5  23         12.94          3.41         9.03 o                         
   0   5  23         33.21         42.65         9.89 o                         
   1   5  23         12.93          2.72         9.38 o                         
  -1   6  23         19.74         29.20        15.48 o                         
   0   6  23          3.41         11.37        14.49 o                         
   1   6  23         19.58        -18.53        19.62 o                         
   0   0  24          0.04          2.72        12.84 o                         
   1   0  24          0.37         -6.31         8.91 o                         
   2   0  24          7.23          4.13         9.31 o                         
  -2   1  24         11.66         10.62         9.29 o                         
  -1   1  24         14.33         18.19        13.50 o                         
   0   1  24        144.89        167.25        23.84 o                         
   1   1  24         14.27          5.87         8.94 o                         
   2   1  24         11.63         11.40        22.78 o                         
  -2   2  24          2.85         20.97        11.20 o                         
  -1   2  24         25.30         16.95         9.41 o                         
   0   2  24          6.19          2.24        12.14 o                         
   1   2  24         24.98         19.81         9.61 o                         
   2   2  24          2.89          0.93        15.93 o                         
  -2   3  24          4.25         28.06        10.73 o                         
  -1   3  24         18.75         18.18        10.30 o                         
   0   3  24          0.03         -2.75        10.11 o                         
   1   3  24         18.85         13.23        10.25 o                         
   2   3  24          4.14          4.08        10.13 o                         
  -1   4  24          1.85         10.11        10.67 o                         
   0   4  24          7.19         -6.25         9.05 o                         
   1   4  24          1.80         -6.19         9.23 o                         
  -1   5  24         17.44         12.26        15.00 o                         
   0   5  24         48.47         75.32        35.07 o                         
   1   5  24         17.25         33.85        27.01 o                         
   1   0  25          3.85          4.09         9.76 o                         
  -2   1  25          1.91          6.38        29.44 o                         
  -1   1  25          5.68         -7.74         9.19 o                         
   0   1  25         20.56         -0.84        10.41 o                         
   1   1  25          5.79         -5.27         8.67 o                         
   2   1  25          1.87         -3.59        18.55 o                         
  -1   2  25         26.23         26.65        10.20 o                         
   0   2  25         25.30         45.68        11.56 o                         
   1   2  25         26.05         34.10        10.89 o                         
  -1   3  25          8.02         14.17        10.80 o                         
   0   3  25         34.64         27.89        11.10 o                         
   1   3  25          8.06          6.76        12.44 o                         
   0   4  25          0.02         -5.85        13.67 o                         
   0   0  26         31.51         21.34        16.96 o                         
   1   0  26          8.26         10.21        28.57 o                         
  -1   1  26          4.20        -19.42        19.42 o                         
   0   1  26          0.07         -7.44        10.81 o                         
   1   1  26          4.26         -5.56        22.02 o                         
   0   2  26          5.58         17.52        16.51 o                         
                                                                                
